# Supplementary material for: Bacterial community composition and potential pathogens along the Pinheiros River in the southeast of Brazil
Source: Sci Rep. 2020 Jun 9;10:9331. doi: 10.1038/s41598-020-66386-y (PMC7283273; doi:10.1038/s41598-020-66386-y)
Supplement: Supplementary file 2 — Supplementary Table 1. [file 41598_2020_66386_MOESM2_ESM.xlsx]

## Sheet: phylum
Table S1. Bacterial sequence reads and abundances of full bacterial OTUs identified at phylum level in each sample in the Pineiros River.
		Count											Ratio
Taxonomy	Taxon Name	P1	P2	P3	P5	P6	P7	P8	P9	P10	P11	P12	P1	P2	P3	P5	P6	P7	P8	P9	P10	P11	P12
Bacteria;Proteobacteria	Proteobacteria	37799	35334	33604	35996	34502	33748	32340	38839	34811	33062	38998	56.7067	52.2979	54.6504	56.0685	49.1881	51.2016	51.9952	55.5668	53.9538	53.2785	51.1456
Bacteria;Bacteroidetes	Bacteroidetes	9282	10295	8230	9944	12703	10118	8513	11405	11212	10796	13804	13.925	15.2376	13.3845	15.4891	18.1101	15.3508	13.6869	16.3171	17.3776	17.3975	18.1038
Bacteria;Firmicutes	Firmicutes	8019	11423	12013	12482	17017	16533	15345	14834	13648	12636	17778	12.0302	16.9072	19.5368	19.4424	24.2604	25.0834	24.6712	21.223	21.1531	20.3626	23.3157
Bacteria;Actinobacteria	Actinobacteria	2127	929	516	500	351	440	329	292	260	257	315	3.191	1.375	0.8392	0.7788	0.5004	0.6676	0.529	0.4178	0.403	0.4141	0.4131
Bacteria;Cyanobacteria	Cyanobacteria	2028	865	732	611	383	615	696	407	492	526	400	3.0424	1.2803	1.1905	0.9517	0.546	0.9331	1.119	0.5823	0.7626	0.8476	0.5246
Bacteria;Parcubacteria_OD1	Parcubacteria_OD1	1964	2594	1841	771	467	712	751	365	413	541	200	2.9464	3.8394	2.994	1.2009	0.6658	1.0802	1.2074	0.5222	0.6401	0.8718	0.2623
Bacteria;Verrucomicrobia	Verrucomicrobia	868	708	721	515	562	537	622	486	526	682	705	1.3022	1.0479	1.1726	0.8022	0.8012	0.8147	1	0.6953	0.8153	1.099	0.9246
Bacteria;Fusobacteria	Fusobacteria	633	1075	217	1230	1307	421	310	849	455	627	1050	0.9496	1.5911	0.3529	1.9159	1.8633	0.6387	0.4984	1.2147	0.7052	1.0104	1.3771
Bacteria;Planctomycetes	Planctomycetes	598	359	177	69	32	32	30	29	26	14	25	0.8971	0.5314	0.2879	0.1075	0.0456	0.0485	0.0482	0.0415	0.0403	0.0226	0.0328
Bacteria;Chlorobi	Chlorobi	362	145	75	37	99	28	56	90	89	66	73	0.5431	0.2146	0.122	0.0576	0.1411	0.0425	0.09	0.1288	0.1379	0.1064	0.0957
Bacteria;Spirochaetes	Spirochaetes	360	610	335	159	117	81	183	106	163	173	144	0.5401	0.9029	0.5448	0.2477	0.1668	0.1229	0.2942	0.1517	0.2526	0.2788	0.1889
Bacteria;SR1	SR1	347	211	89	21	11	19	8	12	18	15	8	0.5206	0.3123	0.1447	0.0327	0.0157	0.0288	0.0129	0.0172	0.0279	0.0242	0.0105
Bacteria;Saccharibacteria_TM7	Saccharibacteria_TM7	274	419	430	371	436	638	427	386	355	369	338	0.4111	0.6202	0.6993	0.5779	0.6216	0.968	0.6865	0.5522	0.5502	0.5946	0.4433
Bacteria;Synergistetes	Synergistetes	266	410	486	459	1056	901	969	711	617	788	1155	0.3991	0.6068	0.7904	0.715	1.5055	1.367	1.5579	1.0172	0.9563	1.2698	1.5148
Bacteria;Cloacamonas_p	Cloacamonas_p	235	480	779	263	207	167	387	133	366	530	314	0.3526	0.7104	1.2669	0.4097	0.2951	0.2534	0.6222	0.1903	0.5673	0.8541	0.4118
Bacteria;Chloroflexi	Chloroflexi	157	96	112	84	73	163	187	92	115	95	105	0.2355	0.1421	0.1821	0.1308	0.1041	0.2473	0.3007	0.1316	0.1782	0.1531	0.1377
Bacteria;WS6	WS6	154	251	212	142	143	237	218	98	113	144	108	0.231	0.3715	0.3448	0.2212	0.2039	0.3596	0.3505	0.1402	0.1751	0.2321	0.1416
Bacteria;Chlamydiae	Chlamydiae	150	108	30	8	22	25	40	15	10	14	12	0.225	0.1599	0.0488	0.0125	0.0314	0.0379	0.0643	0.0215	0.0155	0.0226	0.0157
Bacteria;Elusimicrobia	Elusimicrobia	148	335	170	74	49	27	97	53	87	73	61	0.222	0.4958	0.2765	0.1153	0.0699	0.041	0.156	0.0758	0.1348	0.1176	0.08
Bacteria;Lentisphaerae	Lentisphaerae	129	181	105	66	59	27	78	40	51	72	37	0.1935	0.2679	0.1708	0.1028	0.0841	0.041	0.1254	0.0572	0.079	0.116	0.0485
Bacteria;Tenericutes	Tenericutes	109	156	106	59	127	107	126	137	102	82	82	0.1635	0.2309	0.1724	0.0919	0.1811	0.1623	0.2026	0.196	0.1581	0.1321	0.1075
Bacteria;Omnitrophica_OP3	Omnitrophica_OP3	91	62	26	9	7	6	21	4	5	6	8	0.1365	0.0918	0.0423	0.014	0.01	0.0091	0.0338	0.0057	0.0077	0.0097	0.0105
Bacteria;Peregrinibacteria	Peregrinibacteria	84	94	74	85	147	37	74	273	265	143	126	0.126	0.1391	0.1203	0.1324	0.2096	0.0561	0.119	0.3906	0.4107	0.2304	0.1652
Bacteria;Acidobacteria	Acidobacteria	82	106	62	44	28	27	72	34	77	76	116	0.123	0.1569	0.1008	0.0685	0.0399	0.041	0.1158	0.0486	0.1193	0.1225	0.1521
Bacteria;TM6	TM6	52	38	15	6	7	7	5	8	4	6	8	0.078	0.0562	0.0244	0.0093	0.01	0.0106	0.008	0.0114	0.0062	0.0097	0.0105
Bacteria;Microgenomates_OP11	Microgenomates_OP11	46	53	57	23	25	41	26	15	15	17	11	0.069	0.0784	0.0927	0.0358	0.0356	0.0622	0.0418	0.0215	0.0232	0.0274	0.0144
Bacteria;Armatimonadetes	Armatimonadetes	42	53	123	78	130	132	154	112	147	144	149	0.063	0.0784	0.2	0.1215	0.1853	0.2003	0.2476	0.1602	0.2278	0.2321	0.1954
Bacteria;Hydrogenedentes_NKB19	Hydrogenedentes_NKB19	39	38	38	22	11	11	28	13	19	19	19	0.0585	0.0562	0.0618	0.0343	0.0157	0.0167	0.045	0.0186	0.0294	0.0306	0.0249
Bacteria;Caldiserica	Caldiserica	34	14	14	6	3	11	14	2	6	9	2	0.051	0.0207	0.0228	0.0093	0.0043	0.0167	0.0225	0.0029	0.0093	0.0145	0.0026
Bacteria;WS5	WS5	34	14	16	4	1	3	2	5	1	1	0	0.051	0.0207	0.026	0.0062	0.0014	0.0046	0.0032	0.0072	0.0015	0.0016	0
Bacteria;Caldithrix_p	Caldithrix_p	23	5	5	2	2	0	2	2	2	7	0	0.0345	0.0074	0.0081	0.0031	0.0029	0	0.0032	0.0029	0.0031	0.0113	0
Bacteria;TDNP	TDNP	18	21	17	5	7	4	7	1	6	14	4	0.027	0.0311	0.0276	0.0078	0.01	0.0061	0.0113	0.0014	0.0093	0.0226	0.0052
Bacteria;WWE3	WWE3	15	8	4	4	2	1	1	0	1	1	0	0.0225	0.0118	0.0065	0.0062	0.0029	0.0015	0.0016	0	0.0015	0.0016	0
Bacteria;CU922841_p	CU922841_p	12	7	12	6	7	8	17	6	8	9	4	0.018	0.0104	0.0195	0.0093	0.01	0.0121	0.0273	0.0086	0.0124	0.0145	0.0052
Bacteria;JN107068_p	JN107068_p	12	8	3	0	0	0	0	0	0	5	0	0.018	0.0118	0.0049	0	0	0	0	0	0	0.0081	0
Bacteria;BRC1	BRC1	11	4	19	17	9	26	18	12	17	12	22	0.0165	0.0059	0.0309	0.0265	0.0128	0.0394	0.0289	0.0172	0.0263	0.0193	0.0289
Bacteria;Berkelbacteria	Berkelbacteria	11	5	2	0	2	3	0	0	0	0	1	0.0165	0.0074	0.0033	0	0.0029	0.0046	0	0	0	0	0.0013
Bacteria;FJ437850_p	FJ437850_p	8	6	10	8	7	0	5	2	2	4	5	0.012	0.0089	0.0163	0.0125	0.01	0	0.008	0.0029	0.0031	0.0064	0.0066
Bacteria;AY345499_p	AY345499_p	6	12	1	1	0	3	3	3	0	0	0	0.009	0.0178	0.0016	0.0016	0	0.0046	0.0048	0.0043	0	0	0
Bacteria;Fibrobacteres	Fibrobacteres	5	3	1	2	0	0	0	2	0	0	0	0.0075	0.0044	0.0016	0.0031	0	0	0	0.0029	0	0	0
Bacteria;Bacteria_uc	Bacteria_uc	4	0	0	0	0	0	0	0	3	0	0	0.006	0	0	0	0	0	0	0	0.0046	0	0
Bacteria;GQ479988_p	GQ479988_p	4	6	3	14	21	12	27	21	12	17	58	0.006	0.0089	0.0049	0.0218	0.0299	0.0182	0.0434	0.03	0.0186	0.0274	0.0761
Bacteria;JQ817711_p	JQ817711_p	3	0	2	0	0	0	0	0	0	0	0	0.0045	0	0.0033	0	0	0	0	0	0	0	0
Bacteria;Nitrospirae	Nitrospirae	3	1	0	0	1	0	0	0	0	0	0	0.0045	0.0015	0	0	0.0014	0	0	0	0	0	0
Bacteria;Aminicenantes_OP8	Aminicenantes_OP8	2	3	0	0	0	0	3	0	0	0	0	0.003	0.0044	0	0	0	0	0.0048	0	0	0	0
Bacteria;DQ833500_p	DQ833500_p	2	0	0	0	0	0	0	0	0	0	0	0.003	0	0	0	0	0	0	0	0	0	0
Bacteria;JQ086867_p	JQ086867_p	2	0	0	0	0	0	0	0	0	0	0	0.003	0	0	0	0	0	0	0	0	0	0
Bacteria;Latescibacteria_WS3	Latescibacteria_WS3	2	5	0	2	0	0	1	0	0	0	0	0.003	0.0074	0	0.0031	0	0	0.0016	0	0	0	0
Bacteria;Kazan	Kazan	1	0	2	0	2	2	0	0	0	0	1	0.0015	0	0.0033	0	0.0029	0.003	0	0	0	0	0.0013
Bacteria;AY435510_p	AY435510_p	0	2	0	0	0	0	0	0	0	0	0	0	0.003	0	0	0	0	0	0	0	0	0
Bacteria;Deferribacteres	Deferribacteres	0	5	0	0	1	0	5	2	1	3	1	0	0.0074	0	0	0.0014	0	0.008	0.0029	0.0015	0.0048	0.0013
Bacteria;Deinococcus-Thermus	Deinococcus-Thermus	0	0	0	0	0	0	1	0	0	0	0	0	0	0	0	0	0	0.0016	0	0	0	0
Bacteria;EF019318_p	EF019318_p	0	0	0	0	0	2	0	0	0	0	0	0	0	0	0	0	0.003	0	0	0	0	0
Bacteria;GU363019_p	GU363019_p	0	2	0	0	0	0	0	0	0	0	0	0	0.003	0	0	0	0	0	0	0	0	0
Bacteria;GU454958_p	GU454958_p	0	2	1	1	0	0	0	0	0	0	0	0	0.003	0.0016	0.0016	0	0	0	0	0	0	0
Bacteria;JMYB36	JMYB36	0	0	2	0	0	0	0	0	0	0	0	0	0	0.0033	0	0	0	0	0	0	0	0
Bacteria;JN427826_p	JN427826_p	0	0	0	0	0	0	0	0	0	0	2	0	0	0	0	0	0	0	0	0	0	0.0026
Bacteria;JN475705_p	JN475705_p	0	2	0	0	0	0	0	0	0	0	0	0	0.003	0	0	0	0	0	0	0	0	0

## Sheet: class
Table S1. Bacterial sequence reads and abundances of full bacterial OTUs identified at class level in each sample in the Pineiros River.
		Count											Ratio
Taxonomy	Taxon Name	P1	P2	P3	P5	P6	P7	P8	P9	P10	P11	P12	P1	P2	P3	P5	P6	P7	P8	P9	P10	P11	P12
Bacteria;Proteobacteria;Deltaproteobacteria	Deltaproteobacteria	14360	14825	13600	6877	5105	6646	10046	4453	6384	6072	5198	21.5431	21.9425	22.1178	10.7118	7.278	10.0831	16.1516	6.3709	9.8946	9.7849	6.8171
Bacteria;Proteobacteria;Betaproteobacteria	Betaproteobacteria	10863	9039	12037	9804	8415	8693	12587	9620	10624	9651	8086	16.2969	13.3786	19.5759	15.271	11.9969	13.1888	20.237	13.7633	16.4662	15.5523	10.6047
Bacteria;Proteobacteria;Epsilonproteobacteria	Epsilonproteobacteria	10057	9157	5886	14400	16692	5337	5570	19961	14294	14763	21275	15.0877	13.5533	9.5724	22.4299	23.7971	8.0972	8.9553	28.5581	22.1544	23.7902	27.902
Bacteria;Bacteroidetes;Bacteroidia	Bacteroidia	6959	9523	7697	7484	10370	5061	7173	7648	8678	8819	10030	10.44	14.095	12.5177	11.6573	14.7841	7.6784	11.5325	10.942	13.4501	14.2116	13.1543
Bacteria;Firmicutes;Clostridia	Clostridia	5489	7233	7992	7788	10351	10194	10035	9033	9138	8509	11684	8.2347	10.7056	12.9974	12.1308	14.757	15.4661	16.134	12.9235	14.1631	13.712	15.3235
Bacteria;Proteobacteria;Gammaproteobacteria	Gammaproteobacteria	1788	1834	1726	4100	3703	10150	3324	4321	2879	2127	3736	2.6824	2.7145	2.807	6.3863	5.2792	15.3993	5.3442	6.182	4.4622	3.4276	4.8997
Bacteria;Actinobacteria;Actinobacteria_c	Actinobacteria_c	1757	715	397	456	316	406	307	268	248	239	297	2.6359	1.0583	0.6456	0.7103	0.4505	0.616	0.4936	0.3834	0.3844	0.3851	0.3895
Bacteria;Bacteroidetes;Flavobacteria	Flavobacteria	1571	616	480	2427	2317	4829	1310	3741	2520	1960	3761	2.3568	0.9117	0.7806	3.7804	3.3033	7.3264	2.1062	5.3522	3.9058	3.1585	4.9325
Bacteria;Firmicutes;Negativicutes	Negativicutes	1447	2438	2517	2732	4306	3990	3572	3989	2897	2800	4259	2.1708	3.6085	4.0934	4.2555	6.1389	6.0535	5.7429	5.7071	4.4901	4.5121	5.5856
Bacteria;Parcubacteria_OD1;LCGL_c	LCGL_c	1445	2086	1509	592	353	554	563	242	275	329	117	2.1678	3.0875	2.4541	0.9221	0.5033	0.8405	0.9052	0.3462	0.4262	0.5302	0.1534
Bacteria;Cyanobacteria;Chroobacteria	Chroobacteria	990	266	216	235	131	279	195	81	80	88	50	1.4852	0.3937	0.3513	0.366	0.1868	0.4233	0.3135	0.1159	0.124	0.1418	0.0656
Bacteria;Cyanobacteria;Vampirovibrio_c	Vampirovibrio_c	964	475	203	104	110	54	107	79	84	122	104	1.4462	0.703	0.3301	0.162	0.1568	0.0819	0.172	0.113	0.1302	0.1966	0.1364
Bacteria;Firmicutes;Erysipelotrichi	Erysipelotrichi	773	1210	1056	712	879	874	793	753	839	643	675	1.1597	1.7909	1.7174	1.109	1.2532	1.326	1.275	1.0773	1.3004	1.0362	0.8853
Bacteria;Bacteroidetes;Sphingobacteriia	Sphingobacteriia	735	154	53	31	15	228	27	16	14	16	11	1.1027	0.2279	0.0862	0.0483	0.0214	0.3459	0.0434	0.0229	0.0217	0.0258	0.0144
Bacteria;Fusobacteria;Fusobacteria_c	Fusobacteria_c	633	1075	217	1230	1307	421	310	849	455	627	1050	0.9496	1.5911	0.3529	1.9159	1.8633	0.6387	0.4984	1.2147	0.7052	1.0104	1.3771
Bacteria;Proteobacteria;Alphaproteobacteria	Alphaproteobacteria	629	428	316	790	549	2904	758	450	583	385	676	0.9436	0.6335	0.5139	1.2305	0.7827	4.4059	1.2187	0.6438	0.9036	0.6204	0.8866
Bacteria;Planctomycetes;Planctomycetia	Planctomycetia	543	341	168	68	32	30	27	28	23	12	23	0.8146	0.5047	0.2732	0.1059	0.0456	0.0455	0.0434	0.0401	0.0356	0.0193	0.0302
Bacteria;Parcubacteria_OD1;Paceibacter_c	Paceibacter_c	519	508	332	179	114	158	188	123	138	212	83	0.7786	0.7519	0.5399	0.2788	0.1625	0.2397	0.3023	0.176	0.2139	0.3416	0.1089
Bacteria;Verrucomicrobia;Kiritimatiellae	Kiritimatiellae	405	332	315	167	97	179	277	109	212	213	202	0.6076	0.4914	0.5123	0.2601	0.1383	0.2716	0.4454	0.1559	0.3286	0.3432	0.2649
Bacteria;Spirochaetes;Spirochaetia	Spirochaetia	360	610	335	159	117	81	183	106	163	173	144	0.5401	0.9029	0.5448	0.2477	0.1668	0.1229	0.2942	0.1517	0.2526	0.2788	0.1889
Bacteria;Actinobacteria;Acidimicrobiia	Acidimicrobiia	356	201	92	28	14	15	9	6	6	5	6	0.5341	0.2975	0.1496	0.0436	0.02	0.0228	0.0145	0.0086	0.0093	0.0081	0.0079
Bacteria;SR1;CP006913_c	CP006913_c	347	211	85	21	11	19	6	10	16	13	8	0.5206	0.3123	0.1382	0.0327	0.0157	0.0288	0.0096	0.0143	0.0248	0.0209	0.0105
Bacteria;Chlorobi;OPB56_c	OPB56_c	337	123	53	29	89	18	45	84	79	60	64	0.5056	0.1821	0.0862	0.0452	0.1269	0.0273	0.0723	0.1202	0.1224	0.0967	0.0839
Bacteria;Firmicutes;Bacilli	Bacilli	303	529	444	1232	1457	1450	927	1035	762	673	1129	0.4546	0.783	0.7221	1.919	2.0772	2.1999	1.4904	1.4808	1.181	1.0845	1.4807
Bacteria;Saccharibacteria_TM7;Saccharimonas_c	Saccharimonas_c	274	419	430	371	436	637	427	386	353	369	338	0.4111	0.6202	0.6993	0.5779	0.6216	0.9664	0.6865	0.5522	0.5471	0.5946	0.4433
Bacteria;Synergistetes;Synergistia	Synergistia	266	410	486	459	1056	901	969	711	617	788	1155	0.3991	0.6068	0.7904	0.715	1.5055	1.367	1.5579	1.0172	0.9563	1.2698	1.5148
Bacteria;Cloacamonas_p;Cloacamonas_c	Cloacamonas_c	235	480	779	263	207	167	387	133	366	530	314	0.3526	0.7104	1.2669	0.4097	0.2951	0.2534	0.6222	0.1903	0.5673	0.8541	0.4118
Bacteria;Verrucomicrobia;Verrucomicrobiae	Verrucomicrobiae	208	265	355	315	441	340	318	364	291	436	468	0.312	0.3922	0.5773	0.4907	0.6287	0.5158	0.5113	0.5208	0.451	0.7026	0.6138
Bacteria;Verrucomicrobia;Spartobacteria	Spartobacteria	197	62	27	18	10	11	12	4	6	13	12	0.2955	0.0918	0.0439	0.028	0.0143	0.0167	0.0193	0.0057	0.0093	0.0209	0.0157
Bacteria;Chlamydiae;Chlamydiae_c	Chlamydiae_c	150	108	30	8	22	25	40	15	10	14	12	0.225	0.1599	0.0488	0.0125	0.0314	0.0379	0.0643	0.0215	0.0155	0.0226	0.0157
Bacteria;WS6;LBWK_c	LBWK_c	142	240	210	142	142	237	218	97	113	143	107	0.213	0.3552	0.3415	0.2212	0.2024	0.3596	0.3505	0.1388	0.1751	0.2304	0.1403
Bacteria;Chloroflexi;Anaerolineae	Anaerolineae	121	92	108	80	70	161	185	91	114	95	99	0.1815	0.1362	0.1756	0.1246	0.0998	0.2443	0.2974	0.1302	0.1767	0.1531	0.1298
Bacteria;Lentisphaerae;Lentisphaeria	Lentisphaeria	115	181	97	64	59	27	78	40	48	69	35	0.1725	0.2679	0.1578	0.0997	0.0841	0.041	0.1254	0.0572	0.0744	0.1112	0.0459
Bacteria;Elusimicrobia;Endomicrobia	Endomicrobia	111	245	152	56	29	21	82	34	66	58	37	0.1665	0.3626	0.2472	0.0872	0.0413	0.0319	0.1318	0.0486	0.1023	0.0935	0.0485
Bacteria;Tenericutes;Mollicutes	Mollicutes	109	156	106	59	127	107	126	137	102	82	82	0.1635	0.2309	0.1724	0.0919	0.1811	0.1623	0.2026	0.196	0.1581	0.1321	0.1075
Bacteria;Peregrinibacteria;Peribacteria	Peribacteria	84	94	74	85	147	37	74	273	265	143	126	0.126	0.1391	0.1203	0.1324	0.2096	0.0561	0.119	0.3906	0.4107	0.2304	0.1652
Bacteria;Proteobacteria;Oligoflexia	Oligoflexia	77	24	11	18	19	12	14	12	16	12	7	0.1155	0.0355	0.0179	0.028	0.0271	0.0182	0.0225	0.0172	0.0248	0.0193	0.0092
Bacteria;Cyanobacteria;PAC002560_c	PAC002560_c	67	120	309	271	142	282	394	246	327	316	246	0.1005	0.1776	0.5025	0.4221	0.2024	0.4278	0.6335	0.352	0.5068	0.5092	0.3226
Bacteria;Verrucomicrobia;Opitutae	Opitutae	58	49	24	15	14	7	15	9	17	20	23	0.087	0.0725	0.039	0.0234	0.02	0.0106	0.0241	0.0129	0.0263	0.0322	0.0302
Bacteria;Omnitrophica_OP3;FP245540_c	FP245540_c	54	30	5	1	1	0	2	0	1	1	3	0.081	0.0444	0.0081	0.0016	0.0014	0	0.0032	0	0.0015	0.0016	0.0039
Bacteria;Acidobacteria;Holophagae	Holophagae	53	69	34	34	20	21	47	26	64	66	100	0.0795	0.1021	0.0553	0.053	0.0285	0.0319	0.0756	0.0372	0.0992	0.1064	0.1311
Bacteria;Planctomycetes;Phycisphaerae	Phycisphaerae	53	10	9	1	0	0	1	1	1	0	0	0.0795	0.0148	0.0146	0.0016	0	0	0.0016	0.0014	0.0015	0	0
Bacteria;TM6;TM6_c	TM6_c	52	38	15	6	7	7	5	8	4	6	8	0.078	0.0562	0.0244	0.0093	0.01	0.0106	0.008	0.0114	0.0062	0.0097	0.0105
Bacteria;Microgenomates_OP11;Microgenomatus_c	Microgenomatus_c	46	53	57	23	25	41	26	15	15	17	11	0.069	0.0784	0.0927	0.0358	0.0356	0.0622	0.0418	0.0215	0.0232	0.0274	0.0144
Bacteria;Hydrogenedentes_NKB19;Hydrogenedens_c	Hydrogenedens_c	39	38	38	22	11	11	28	13	19	19	19	0.0585	0.0562	0.0618	0.0343	0.0157	0.0167	0.045	0.0186	0.0294	0.0306	0.0249
Bacteria;Caldiserica;Caldisericia	Caldisericia	34	14	14	6	3	11	14	2	6	9	2	0.051	0.0207	0.0228	0.0093	0.0043	0.0167	0.0225	0.0029	0.0093	0.0145	0.0026
Bacteria;WS5;WS5_c	WS5_c	34	14	16	4	1	3	2	5	1	1	0	0.051	0.0207	0.026	0.0062	0.0014	0.0046	0.0032	0.0072	0.0015	0.0016	0
Bacteria;Elusimicrobia;Elusimicrobia_c	Elusimicrobia_c	31	65	14	16	20	6	15	19	21	15	24	0.0465	0.0962	0.0228	0.0249	0.0285	0.0091	0.0241	0.0272	0.0325	0.0242	0.0315
Bacteria;Armatimonadetes;Armatimonadia	Armatimonadia	24	16	51	30	45	29	61	43	46	66	46	0.036	0.0237	0.0829	0.0467	0.0642	0.044	0.0981	0.0615	0.0713	0.1064	0.0603
Bacteria;Caldithrix_p;Caldithrix_c	Caldithrix_c	23	5	5	2	2	0	2	2	2	7	0	0.0345	0.0074	0.0081	0.0031	0.0029	0	0.0032	0.0029	0.0031	0.0113	0
Bacteria;Omnitrophica_OP3;AQSZ_c	AQSZ_c	21	16	20	7	6	4	15	4	3	2	5	0.0315	0.0237	0.0325	0.0109	0.0086	0.0061	0.0241	0.0057	0.0046	0.0032	0.0066
Bacteria;Chloroflexi;Caldilineae	Caldilineae	20	1	2	2	0	0	1	0	0	0	5	0.03	0.0015	0.0033	0.0031	0	0	0.0016	0	0	0	0.0066
Bacteria;TDNP;TDNP_c	TDNP_c	18	21	17	5	7	4	7	1	6	14	4	0.027	0.0311	0.0276	0.0078	0.01	0.0061	0.0113	0.0014	0.0093	0.0226	0.0052
Bacteria;Bacteroidetes;Cytophagia	Cytophagia	17	0	0	2	1	0	1	0	0	1	0	0.0255	0	0	0.0031	0.0014	0	0.0016	0	0	0.0016	0
Bacteria;Chlorobi;HQ014634_c	HQ014634_c	16	20	19	5	6	9	10	2	8	6	8	0.024	0.0296	0.0309	0.0078	0.0086	0.0137	0.0161	0.0029	0.0124	0.0097	0.0105
Bacteria;WWE3;CP006914_c	CP006914_c	15	8	4	4	2	1	1	0	1	1	0	0.0225	0.0118	0.0065	0.0062	0.0029	0.0015	0.0016	0	0.0015	0.0016	0
Bacteria;Acidobacteria;Solibacteres	Solibacteres	15	30	25	10	8	4	14	7	11	9	7	0.0225	0.0444	0.0407	0.0156	0.0114	0.0061	0.0225	0.01	0.017	0.0145	0.0092
Bacteria;Omnitrophica_OP3;HM243796_c	HM243796_c	14	12	1	1	0	2	2	0	1	3	0	0.021	0.0178	0.0016	0.0016	0	0.003	0.0032	0	0.0015	0.0048	0
Bacteria;Lentisphaerae;Oligosphaeria	Oligosphaeria	14	0	8	2	0	0	0	0	3	3	2	0.021	0	0.013	0.0031	0	0	0	0	0.0046	0.0048	0.0026
Bacteria;Proteobacteria;GQ354939_c	GQ354939_c	13	9	2	0	2	3	0	0	0	2	3	0.0195	0.0133	0.0033	0	0.0029	0.0046	0	0	0	0.0032	0.0039
Bacteria;CU922841_p;CU922841_c	CU922841_c	12	7	12	6	7	8	17	6	8	9	4	0.018	0.0104	0.0195	0.0093	0.01	0.0121	0.0273	0.0086	0.0124	0.0145	0.0052
Bacteria;Proteobacteria;EU101270_c	EU101270_c	12	16	24	7	14	3	39	22	31	50	17	0.018	0.0237	0.039	0.0109	0.02	0.0046	0.0627	0.0315	0.048	0.0806	0.0223
Bacteria;JN107068_p;JN107068_c	JN107068_c	12	8	3	0	0	0	0	0	0	0	0	0.018	0.0118	0.0049	0	0	0	0	0	0	0	0
Bacteria;WS6;PAC000380_c	PAC000380_c	12	11	2	0	1	0	0	1	0	1	1	0.018	0.0163	0.0033	0	0.0014	0	0	0.0014	0	0.0016	0.0013
Bacteria;Armatimonadetes;EU266864_c	EU266864_c	11	24	68	48	85	103	93	69	101	78	103	0.0165	0.0355	0.1106	0.0748	0.1212	0.1563	0.1495	0.0987	0.1565	0.1257	0.1351
Bacteria;BRC1;FP245541_c	FP245541_c	11	4	17	8	9	21	18	11	17	12	19	0.0165	0.0059	0.0276	0.0125	0.0128	0.0319	0.0289	0.0157	0.0263	0.0193	0.0249
Bacteria;Berkelbacteria;JF775635_c	JF775635_c	11	5	2	0	2	3	0	0	0	0	0	0.0165	0.0074	0.0033	0	0.0029	0.0046	0	0	0	0	0
Bacteria;Chloroflexi;Chloroflexia	Chloroflexia	8	0	0	0	0	1	0	0	0	0	0	0.012	0	0	0	0	0.0015	0	0	0	0	0
Bacteria;FJ437850_p;FJ437850_c	FJ437850_c	8	6	10	8	7	0	5	2	2	4	5	0.012	0.0089	0.0163	0.0125	0.01	0	0.008	0.0029	0.0031	0.0064	0.0066
Bacteria;Armatimonadetes;Chthonomonadetes	Chthonomonadetes	7	13	3	0	0	0	0	0	0	0	0	0.0105	0.0192	0.0049	0	0	0	0	0	0	0	0
Bacteria;Actinobacteria;Coriobacteriia	Coriobacteriia	7	11	23	16	20	14	10	16	6	10	12	0.0105	0.0163	0.0374	0.0249	0.0285	0.0212	0.0161	0.0229	0.0093	0.0161	0.0157
Bacteria;Chlorobi;Ignavibacteriae	Ignavibacteriae	7	2	2	0	1	0	1	0	1	0	0	0.0105	0.003	0.0033	0	0.0014	0	0.0016	0	0.0015	0	0
Bacteria;AY345499_p;AY345499_c	AY345499_c	6	12	1	1	0	3	3	3	0	0	0	0.009	0.0178	0.0016	0.0016	0	0.0046	0.0048	0.0043	0	0	0
Bacteria;Acidobacteria;CP011806_c	CP011806_c	6	5	3	0	0	2	8	0	2	0	8	0.009	0.0074	0.0049	0	0	0.003	0.0129	0	0.0031	0	0.0105
Bacteria;Elusimicrobia;EU488113_c	EU488113_c	6	25	4	2	0	0	0	0	0	0	0	0.009	0.037	0.0065	0.0031	0	0	0	0	0	0	0
Bacteria;Chloroflexi;GQ396871_c	GQ396871_c	6	1	0	0	0	0	0	0	0	0	0	0.009	0.0015	0	0	0	0	0	0	0	0	0
Bacteria;Actinobacteria;Rubrobacteria	Rubrobacteria	5	0	3	0	0	0	2	2	0	1	0	0.0075	0	0.0049	0	0	0	0.0032	0.0029	0	0.0016	0
Bacteria;Firmicutes;CU918251_c	CU918251_c	4	3	2	2	2	0	4	8	0	0	5	0.006	0.0044	0.0033	0.0031	0.0029	0	0.0064	0.0114	0	0	0.0066
Bacteria;Fibrobacteres;Fibrobacteria	Fibrobacteria	4	3	0	2	0	0	0	2	0	0	0	0.006	0.0044	0	0.0031	0	0	0	0.0029	0	0	0
Bacteria;GQ479988_p;GQ479988_c	GQ479988_c	4	6	3	14	21	12	27	21	12	17	58	0.006	0.0089	0.0049	0.0218	0.0299	0.0182	0.0434	0.03	0.0186	0.0274	0.0761
Bacteria;Acidobacteria;PAC002261_c	PAC002261_c	4	0	0	0	0	0	2	0	0	0	0	0.006	0	0	0	0	0	0.0032	0	0	0	0
Unclassified in higher taxonomic rank	Unclassified in higher taxonomic rank	4	0	0	0	0	0	0	0	3	0	0	0.006	0	0	0	0	0	0	0	0.0046	0	0
Bacteria;Cyanobacteria;DQ520188_c	DQ520188_c	3	2	2	0	0	0	0	0	0	0	0	0.0045	0.003	0.0033	0	0	0	0	0	0	0	0
Bacteria;JQ817711_p;JQ817711_c	JQ817711_c	3	0	2	0	0	0	0	0	0	0	0	0.0045	0	0.0033	0	0	0	0	0	0	0	0
Bacteria;Nitrospirae;Nitrospira_c	Nitrospira_c	3	1	0	0	1	0	0	0	0	0	0	0.0045	0.0015	0	0	0.0014	0	0	0	0	0	0
Bacteria;Firmicutes;Tissierellia	Tissierellia	3	10	2	16	22	25	14	16	12	11	26	0.0045	0.0148	0.0033	0.0249	0.0314	0.0379	0.0225	0.0229	0.0186	0.0177	0.0341
Bacteria;Omnitrophica_OP3;AB015559_c	AB015559_c	2	4	0	0	0	0	2	0	0	0	0	0.003	0.0059	0	0	0	0	0.0032	0	0	0	0
Bacteria;Aminicenantes_OP8;AQSP_c	AQSP_c	2	3	0	0	0	0	3	0	0	0	0	0.003	0.0044	0	0	0	0	0.0048	0	0	0	0
Bacteria;Chlorobi;Chlorobia	Chlorobia	2	0	1	3	3	1	0	4	1	0	1	0.003	0	0.0016	0.0047	0.0043	0.0015	0	0.0057	0.0015	0	0.0013
Bacteria;DQ833500_p;DQ833500_c	DQ833500_c	2	0	0	0	0	0	0	0	0	0	0	0.003	0	0	0	0	0	0	0	0	0	0
Bacteria;Chloroflexi;Dehalococcoidia	Dehalococcoidia	2	2	2	1	2	1	0	1	0	0	0	0.003	0.003	0.0033	0.0016	0.0029	0.0015	0	0.0014	0	0	0
Bacteria;Cyanobacteria;FJ810552_c	FJ810552_c	2	1	2	0	0	0	0	0	0	0	0	0.003	0.0015	0.0033	0	0	0	0	0	0	0	0
Bacteria;JQ086867_p;JQ086867_c	JQ086867_c	2	0	0	0	0	0	0	0	0	0	0	0.003	0	0	0	0	0	0	0	0	0	0
Bacteria;Latescibacteria_WS3;Latescibacter_c	Latescibacter_c	2	5	0	2	0	0	1	0	0	0	0	0.003	0.0074	0	0.0031	0	0	0.0016	0	0	0	0
Bacteria;Cyanobacteria;PAC000053_c	PAC000053_c	2	1	0	1	0	0	0	1	1	0	0	0.003	0.0015	0	0.0016	0	0	0	0.0014	0.0015	0	0
Bacteria;Actinobacteria;Thermoleophilia	Thermoleophilia	2	2	0	0	0	0	0	0	0	0	0	0.003	0.003	0	0	0	0	0	0	0	0	0
Bacteria;Acidobacteria;Vicinamibacter_c	Vicinamibacter_c	2	0	0	0	0	0	1	0	0	1	0	0.003	0	0	0	0	0	0.0016	0	0	0.0016	0
Bacteria;Acidobacteria;Acidobacteriia	Acidobacteriia	1	0	0	0	0	0	0	0	0	0	0	0.0015	0	0	0	0	0	0	0	0	0	0
Bacteria;Kazan;CP011216_c	CP011216_c	1	0	2	0	2	2	0	0	0	0	1	0.0015	0	0.0033	0	0.0029	0.003	0	0	0	0	0.0013
Bacteria;Acidobacteria;DQ833472_c	DQ833472_c	1	0	0	0	0	0	0	0	0	0	0	0.0015	0	0	0	0	0	0	0	0	0	0
Bacteria;Planctomycetes;EU385896_c	EU385896_c	1	0	0	0	0	0	0	0	0	0	0	0.0015	0	0	0	0	0	0	0	0	0	0
Bacteria;Fibrobacteres;JN697815_c	JN697815_c	1	0	1	0	0	0	0	0	0	0	0	0.0015	0	0.0016	0	0	0	0	0	0	0	0
Bacteria;Planctomycetes;OM190_c	OM190_c	1	0	0	0	0	0	0	0	0	0	0	0.0015	0	0	0	0	0	0	0	0	0	0
Bacteria;AY435510_p;AY435510_p_uc	AY435510_p_uc	0	2	0	0	0	0	0	0	0	0	0	0	0.003	0	0	0	0	0	0	0	0	0
Bacteria;Bacteroidetes;Bacteroidetes_uc	Bacteroidetes_uc	0	2	0	0	0	0	2	0	0	0	2	0	0.003	0	0	0	0	0.0032	0	0	0	0.0026
Bacteria;Acidobacteria;Blastocatellia	Blastocatellia	0	0	0	0	0	0	0	0	0	0	1	0	0	0	0	0	0	0	0	0	0	0.0013
Bacteria;Berkelbacteria;CP011213_c	CP011213_c	0	0	0	0	0	0	0	0	0	0	1	0	0	0	0	0	0	0	0	0	0	0.0013
Bacteria;Deferribacteres;Deferribacteres_c	Deferribacteres_c	0	5	0	0	1	0	5	2	1	3	1	0	0.0074	0	0	0.0014	0	0.008	0.0029	0.0015	0.0048	0.0013
Bacteria;Deinococcus-Thermus;Deinococci	Deinococci	0	0	0	0	0	0	1	0	0	0	0	0	0	0	0	0	0	0.0016	0	0	0	0
Bacteria;EF019318_p;EF019318_c	EF019318_c	0	0	0	0	0	2	0	0	0	0	0	0	0	0	0	0	0.003	0	0	0	0	0
Bacteria;Saccharibacteria_TM7;EU043224_c	EU043224_c	0	0	0	0	0	0	0	0	2	0	0	0	0	0	0	0	0	0	0	0.0031	0	0
Bacteria;BRC1;EU246057_c	EU246057_c	0	0	2	9	0	5	0	1	0	0	3	0	0	0.0033	0.014	0	0.0076	0	0.0014	0	0	0.0039
Bacteria;Armatimonadetes;Fimbriimonadia	Fimbriimonadia	0	0	1	0	0	0	0	0	0	0	0	0	0	0.0016	0	0	0	0	0	0	0	0
Bacteria;GU363019_p;GU363019_c	GU363019_c	0	2	0	0	0	0	0	0	0	0	0	0	0.003	0	0	0	0	0	0	0	0	0
Bacteria;GU454958_p;GU454958_c	GU454958_c	0	2	1	1	0	0	0	0	0	0	0	0	0.003	0.0016	0.0016	0	0	0	0	0	0	0
Bacteria;Proteobacteria;Hydrogenophilalia	Hydrogenophilalia	0	0	0	0	3	0	2	0	0	0	0	0	0	0	0	0.0043	0	0.0032	0	0	0	0
Bacteria;JMYB36;JMYB36_c	JMYB36_c	0	0	2	0	0	0	0	0	0	0	0	0	0	0.0033	0	0	0	0	0	0	0	0
Bacteria;JN107068_p;JN107068_p_uc	JN107068_p_uc	0	0	0	0	0	0	0	0	0	5	0	0	0	0	0	0	0	0	0	0	0.0081	0
Bacteria;SR1;JN223430_c	JN223430_c	0	0	4	0	0	0	2	2	2	2	0	0	0	0.0065	0	0	0	0.0032	0.0029	0.0031	0.0032	0
Bacteria;JN427826_p;JN427826_c	JN427826_c	0	0	0	0	0	0	0	0	0	0	2	0	0	0	0	0	0	0	0	0	0	0.0026
Bacteria;JN475705_p;JN475705_c	JN475705_c	0	2	0	0	0	0	0	0	0	0	0	0	0.003	0	0	0	0	0	0	0	0	0
Bacteria;Actinobacteria;MarineActino_c	MarineActino_c	0	0	1	0	0	0	0	0	0	0	0	0	0	0.0016	0	0	0	0	0	0	0	0
Bacteria;Actinobacteria;OPB41	OPB41	0	0	0	0	1	5	1	0	0	2	0	0	0	0	0	0.0014	0.0076	0.0016	0	0	0.0032	0
Bacteria;Acidobacteria;PAC001813_c	PAC001813_c	0	2	0	0	0	0	0	1	0	0	0	0	0.003	0	0	0	0	0	0.0014	0	0	0
Bacteria;Saccharibacteria_TM7;PAC002431_c	PAC002431_c	0	0	0	0	0	1	0	0	0	0	0	0	0	0	0	0	0.0015	0	0	0	0	0
Bacteria;Chloroflexi;PDJQ_c	PDJQ_c	0	0	0	0	1	0	0	0	1	0	1	0	0	0	0	0.0014	0	0	0	0.0015	0	0.0013
Bacteria;Proteobacteria;Proteobacteria_uc	Proteobacteria_uc	0	2	2	0	0	0	0	0	0	0	0	0	0.003	0.0033	0	0	0	0	0	0	0	0
Bacteria;Chloroflexi;Thermomicrobia	Thermomicrobia	0	0	0	1	0	0	1	0	0	0	0	0	0	0	0.0016	0	0	0.0016	0	0	0	0
Bacteria;Planctomycetes;U81766_c	U81766_c	0	8	0	0	0	2	2	0	2	2	2	0	0.0118	0	0	0	0.003	0.0032	0	0.0031	0.0032	0.0026

## Sheet: order
Table S1. Bacterial sequence reads and abundances of full bacterial OTUs identified at order level in each sample in the Pineiros River.
		Count											Ratio
Taxonomy	Taxon Name	P1	P2	P3	P5	P6	P7	P8	P9	P10	P11	P12	P1	P2	P3	P5	P6	P7	P8	P9	P10	P11	P12
Bacteria;Proteobacteria;Deltaproteobacteria;Desulfuromonadales	Desulfuromonadales	12747	12462	11117	5161	3301	4958	7496	2902	4430	3970	3066	19.1233	18.445	18.0797	8.0389	4.7061	7.5222	12.0518	4.1519	6.8661	6.3976	4.021
Bacteria;Proteobacteria;Epsilonproteobacteria;Campylobacterales	Campylobacterales	10057	9157	5886	14396	16687	5335	5570	19961	14290	14763	21275	15.0877	13.5533	9.5724	22.4237	23.79	8.0941	8.9553	28.5581	22.1482	23.7902	27.902
Bacteria;Proteobacteria;Betaproteobacteria;Rhodocyclales	Rhodocyclales	9101	8124	11195	7072	5855	6136	9679	6498	7842	7588	5681	13.6535	12.0243	18.2065	11.0156	8.3472	9.3094	15.5616	9.2967	12.1544	12.2279	7.4506
Bacteria;Bacteroidetes;Bacteroidia;Bacteroidales	Bacteroidales	6711	9183	7390	7283	10056	4877	6867	7445	8381	8555	9742	10.068	13.5918	12.0184	11.3442	14.3364	7.3993	11.0405	10.6515	12.9898	13.7862	12.7766
Bacteria;Firmicutes;Clostridia;Clostridiales	Clostridiales	5236	6868	7681	7617	10226	10063	9767	8880	8935	8236	11459	7.8551	10.1653	12.4917	11.8645	14.5788	15.2673	15.7031	12.7046	13.8484	13.2721	15.0284
Bacteria;Bacteroidetes;Flavobacteria;Flavobacteriales	Flavobacteriales	1571	616	480	2425	2317	4827	1310	3739	2520	1960	3761	2.3568	0.9117	0.7806	3.7773	3.3033	7.3234	2.1062	5.3494	3.9058	3.1585	4.9325
Bacteria;Actinobacteria;Actinobacteria_c;Planktophila_o	Planktophila_o	1491	404	104	89	4	7	6	1	7	0	1	2.2368	0.598	0.1691	0.1386	0.0057	0.0106	0.0096	0.0014	0.0108	0	0.0013
Bacteria;Parcubacteria_OD1;LCGL_c;LCGL_o	LCGL_o	1442	2086	1509	592	353	554	563	240	275	329	117	2.1633	3.0875	2.4541	0.9221	0.5033	0.8405	0.9052	0.3434	0.4262	0.5302	0.1534
Bacteria;Proteobacteria;Betaproteobacteria;Burkholderiales	Burkholderiales	1173	614	644	2223	2126	2403	2752	2718	2502	1869	2039	1.7598	0.9088	1.0473	3.4626	3.031	3.6458	4.4246	3.8886	3.8779	3.0118	2.6741
Bacteria;Firmicutes;Negativicutes;Selenomonadales	Selenomonadales	1089	1972	2176	1840	2947	2922	2951	2759	2213	2169	3113	1.6337	2.9188	3.5388	2.866	4.2014	4.4332	4.7445	3.9473	3.4299	3.4953	4.0827
Bacteria;Cyanobacteria;Vampirovibrio_c;FR888536_o	FR888536_o	964	475	201	104	110	54	107	79	84	122	104	1.4462	0.703	0.3269	0.162	0.1568	0.0819	0.172	0.113	0.1302	0.1966	0.1364
Bacteria;Firmicutes;Erysipelotrichi;Erysipelotrichales	Erysipelotrichales	764	1197	1042	712	879	874	790	753	837	643	673	1.1462	1.7717	1.6946	1.109	1.2532	1.326	1.2701	1.0773	1.2973	1.0362	0.8826
Bacteria;Cyanobacteria;Chroobacteria;Chroococcales	Chroococcales	695	166	49	21	5	1	6	18	6	8	0	1.0427	0.2457	0.0797	0.0327	0.0071	0.0015	0.0096	0.0258	0.0093	0.0129	0
Bacteria;Fusobacteria;Fusobacteria_c;Fusobacteriales	Fusobacteriales	633	1073	217	1230	1307	421	310	849	455	627	1050	0.9496	1.5881	0.3529	1.9159	1.8633	0.6387	0.4984	1.2147	0.7052	1.0104	1.3771
Bacteria;Proteobacteria;Gammaproteobacteria;Pseudomonadales	Pseudomonadales	588	478	411	2371	1388	7664	1745	1821	1256	829	1690	0.8821	0.7075	0.6684	3.6931	1.9788	11.6276	2.8056	2.6053	1.9467	1.3359	2.2164
Bacteria;Proteobacteria;Deltaproteobacteria;Desulfobacterales	Desulfobacterales	548	823	740	412	456	294	726	445	567	655	561	0.8221	1.2181	1.2035	0.6417	0.6501	0.446	1.1672	0.6367	0.8788	1.0555	0.7357
Bacteria;Planctomycetes;Planctomycetia;Planctomycetales	Planctomycetales	543	341	168	68	32	30	27	28	23	12	23	0.8146	0.5047	0.2732	0.1059	0.0456	0.0455	0.0434	0.0401	0.0356	0.0193	0.0302
Bacteria;Proteobacteria;Deltaproteobacteria;Desulfobulbaceae_o	Desulfobulbaceae_o	529	705	863	470	421	506	746	305	491	490	538	0.7936	1.0435	1.4035	0.7321	0.6002	0.7677	1.1994	0.4364	0.761	0.7896	0.7056
Bacteria;Proteobacteria;Gammaproteobacteria;Aeromonadales	Aeromonadales	470	569	516	801	1360	349	385	1127	782	689	900	0.7051	0.8422	0.8392	1.2477	1.9389	0.5295	0.619	1.6124	1.212	1.1103	1.1803
Bacteria;Proteobacteria;Deltaproteobacteria;Desulfovibrionales	Desulfovibrionales	411	753	819	803	881	854	1012	760	863	929	986	0.6166	1.1145	1.3319	1.2508	1.256	1.2957	1.6271	1.0873	1.3376	1.4971	1.2931
Bacteria;Bacteroidetes;Sphingobacteriia;Sphingobacteriales	Sphingobacteriales	357	80	25	17	13	224	26	12	13	12	6	0.5356	0.1184	0.0407	0.0265	0.0185	0.3398	0.0418	0.0172	0.0201	0.0193	0.0079
Bacteria;Actinobacteria;Acidimicrobiia;Acidimicrobiales	Acidimicrobiales	356	201	92	28	14	15	9	6	6	5	6	0.5341	0.2975	0.1496	0.0436	0.02	0.0228	0.0145	0.0086	0.0093	0.0081	0.0079
Bacteria;SR1;CP006913_c;CP006913_o	CP006913_o	347	211	85	21	11	19	6	10	16	13	8	0.5206	0.3123	0.1382	0.0327	0.0157	0.0288	0.0096	0.0143	0.0248	0.0209	0.0105
Bacteria;Chlorobi;OPB56_c;OPB56_o	OPB56_o	337	123	53	29	89	18	45	84	79	60	64	0.5056	0.1821	0.0862	0.0452	0.1269	0.0273	0.0723	0.1202	0.1224	0.0967	0.0839
Bacteria;Proteobacteria;Betaproteobacteria;Methylophilales	Methylophilales	336	146	85	81	35	38	55	25	35	24	33	0.5041	0.2161	0.1382	0.1262	0.0499	0.0577	0.0884	0.0358	0.0542	0.0387	0.0433
Bacteria;Parcubacteria_OD1;Paceibacter_c;CP011215_o	CP011215_o	327	371	257	166	101	139	178	116	130	194	73	0.4906	0.5491	0.418	0.2586	0.144	0.2109	0.2862	0.166	0.2015	0.3126	0.0957
Bacteria;Verrucomicrobia;Kiritimatiellae;Kiritimatiellales	Kiritimatiellales	296	208	147	72	49	112	136	54	89	100	94	0.4441	0.3079	0.2391	0.1121	0.0699	0.1699	0.2187	0.0773	0.1379	0.1611	0.1233
Bacteria;Cyanobacteria;Chroobacteria;Oscillatoriales	Oscillatoriales	295	100	167	214	124	277	189	60	74	80	50	0.4426	0.148	0.2716	0.3333	0.1768	0.4203	0.3039	0.0858	0.1147	0.1289	0.0656
Bacteria;Firmicutes;Bacilli;Lactobacillales	Lactobacillales	294	526	440	1218	1448	1442	921	1027	755	669	1114	0.4411	0.7785	0.7156	1.8972	2.0644	2.1878	1.4808	1.4693	1.1702	1.0781	1.461
Bacteria;Saccharibacteria_TM7;Saccharimonas_c;Saccharimonas_o	Saccharimonas_o	274	419	430	371	436	637	427	386	353	369	338	0.4111	0.6202	0.6993	0.5779	0.6216	0.9664	0.6865	0.5522	0.5471	0.5946	0.4433
Bacteria;Synergistetes;Synergistia;Synergistales	Synergistales	266	410	486	459	1054	901	969	711	617	788	1155	0.3991	0.6068	0.7904	0.715	1.5026	1.367	1.5579	1.0172	0.9563	1.2698	1.5148
Bacteria;Spirochaetes;Spirochaetia;Spirochaetales	Spirochaetales	259	453	265	114	64	24	102	41	77	108	61	0.3886	0.6705	0.431	0.1776	0.0912	0.0364	0.164	0.0587	0.1193	0.174	0.08
Bacteria;Firmicutes;Clostridia;Thermoanaerobacterales	Thermoanaerobacterales	251	363	309	171	125	131	266	153	203	273	223	0.3766	0.5373	0.5025	0.2664	0.1782	0.1987	0.4277	0.2189	0.3146	0.4399	0.2925
Bacteria;Bacteroidetes;Bacteroidia;Marinilabiliales	Marinilabiliales	248	340	301	199	314	184	301	203	297	260	288	0.3721	0.5032	0.4895	0.31	0.4477	0.2792	0.4839	0.2904	0.4603	0.419	0.3777
Bacteria;Cloacamonas_p;Cloacamonas_c;Cloacamonas_o	Cloacamonas_o	233	480	777	263	207	167	387	133	366	530	314	0.3496	0.7104	1.2636	0.4097	0.2951	0.2534	0.6222	0.1903	0.5673	0.8541	0.4118
Bacteria;Proteobacteria;Gammaproteobacteria;Chromatiales	Chromatiales	202	354	440	234	178	195	378	113	177	182	212	0.303	0.524	0.7156	0.3645	0.2538	0.2958	0.6077	0.1617	0.2743	0.2933	0.278
Bacteria;Verrucomicrobia;Spartobacteria;Chthoniobacterales	Chthoniobacterales	197	62	27	18	10	11	12	4	6	13	12	0.2955	0.0918	0.0439	0.028	0.0143	0.0167	0.0193	0.0057	0.0093	0.0209	0.0157
Bacteria;Proteobacteria;Gammaproteobacteria;Legionellales	Legionellales	178	117	109	84	92	121	261	104	102	73	153	0.267	0.1732	0.1773	0.1308	0.1312	0.1836	0.4196	0.1488	0.1581	0.1176	0.2007
Bacteria;Firmicutes;Negativicutes;Acidaminococcales	Acidaminococcales	174	226	174	465	784	635	337	668	326	329	623	0.261	0.3345	0.283	0.7243	1.1177	0.9634	0.5418	0.9557	0.5053	0.5302	0.8171
Bacteria;Proteobacteria;Betaproteobacteria;Neisseriales	Neisseriales	171	107	69	406	390	109	87	369	221	154	330	0.2565	0.1584	0.1122	0.6324	0.556	0.1654	0.1399	0.5279	0.3425	0.2482	0.4328
Bacteria;Firmicutes;Negativicutes;Veillonellales	Veillonellales	170	211	128	403	547	390	233	527	320	284	495	0.255	0.3123	0.2082	0.6277	0.7798	0.5917	0.3746	0.754	0.496	0.4577	0.6492
Bacteria;Proteobacteria;Alphaproteobacteria;Rhizobiales	Rhizobiales	168	92	101	132	142	137	101	91	87	57	90	0.252	0.1362	0.1643	0.2056	0.2024	0.2079	0.1624	0.1302	0.1348	0.0919	0.118
Bacteria;Proteobacteria;Gammaproteobacteria;Enterobacterales	Enterobacterales	156	163	165	325	557	342	205	626	291	227	510	0.234	0.2413	0.2683	0.5062	0.7941	0.5189	0.3296	0.8956	0.451	0.3658	0.6689
Bacteria;Bacteroidetes;Sphingobacteriia;NVQB_o	NVQB_o	155	9	4	1	0	0	0	0	0	0	0	0.2325	0.0133	0.0065	0.0016	0	0	0	0	0	0	0
Bacteria;Chlamydiae;Chlamydiae_c;Chlamydiales	Chlamydiales	150	106	30	8	20	25	38	15	10	14	12	0.225	0.1569	0.0488	0.0125	0.0285	0.0379	0.0611	0.0215	0.0155	0.0226	0.0157
Bacteria;Parcubacteria_OD1;Paceibacter_c;LBQD_o	LBQD_o	148	94	41	11	4	10	4	1	3	3	2	0.222	0.1391	0.0667	0.0171	0.0057	0.0152	0.0064	0.0014	0.0046	0.0048	0.0026
Bacteria;Proteobacteria;Alphaproteobacteria;Sphingomonadales	Sphingomonadales	147	88	60	296	122	141	79	45	55	55	70	0.2205	0.1302	0.0976	0.4611	0.1739	0.2139	0.127	0.0644	0.0852	0.0886	0.0918
Bacteria;Bacteroidetes;Sphingobacteriia;Saprospirales	Saprospirales	144	39	19	4	0	1	0	0	0	1	0	0.216	0.0577	0.0309	0.0062	0	0.0015	0	0	0	0.0016	0
Bacteria;WS6;LBWK_c;LBWK_o	LBWK_o	142	238	209	142	141	237	218	96	112	141	107	0.213	0.3523	0.3399	0.2212	0.201	0.3596	0.3505	0.1373	0.1736	0.2272	0.1403
Bacteria;Chloroflexi;Anaerolineae;Anaerolinaeles	Anaerolinaeles	119	92	108	80	70	161	185	91	114	95	99	0.1785	0.1362	0.1756	0.1246	0.0998	0.2443	0.2974	0.1302	0.1767	0.1531	0.1298
Bacteria;Proteobacteria;Gammaproteobacteria;Methylococcales	Methylococcales	115	74	34	56	21	22	27	18	9	5	4	0.1725	0.1095	0.0553	0.0872	0.0299	0.0334	0.0434	0.0258	0.0139	0.0081	0.0052
Bacteria;Lentisphaerae;Lentisphaeria;Victivallales	Victivallales	115	181	97	64	59	27	78	40	48	69	35	0.1725	0.2679	0.1578	0.0997	0.0841	0.041	0.1254	0.0572	0.0744	0.1112	0.0459
Bacteria;Elusimicrobia;Endomicrobia;Endomicrobiales	Endomicrobiales	111	245	152	56	29	21	82	34	66	58	37	0.1665	0.3626	0.2472	0.0872	0.0413	0.0319	0.1318	0.0486	0.1023	0.0935	0.0485
Bacteria;Verrucomicrobia;Kiritimatiellae;EF436358_o	EF436358_o	109	124	168	95	48	67	141	55	123	113	108	0.1635	0.1835	0.2732	0.148	0.0684	0.1017	0.2267	0.0787	0.1906	0.1821	0.1416
Bacteria;Tenericutes;Mollicutes;PAC001057_o	PAC001057_o	107	151	106	59	127	107	126	137	102	82	82	0.1605	0.2235	0.1724	0.0919	0.1811	0.1623	0.2026	0.196	0.1581	0.1321	0.1075
Bacteria;Proteobacteria;Alphaproteobacteria;Rhodospirillales	Rhodospirillales	107	140	67	62	95	70	77	86	102	86	152	0.1605	0.2072	0.109	0.0966	0.1354	0.1062	0.1238	0.123	0.1581	0.1386	0.1993
Bacteria;Actinobacteria;Actinobacteria_c;Bifidobacteriales	Bifidobacteriales	104	147	161	206	184	207	142	179	148	145	218	0.156	0.2176	0.2618	0.3209	0.2623	0.3141	0.2283	0.2561	0.2294	0.2337	0.2859
Bacteria;Verrucomicrobia;Verrucomicrobiae;Verrucomicrobiales	Verrucomicrobiales	102	137	176	229	372	263	189	298	182	282	383	0.153	0.2028	0.2862	0.3567	0.5303	0.399	0.3039	0.4263	0.2821	0.4544	0.5023
Bacteria;Spirochaetes;Spirochaetia;Leptospirales	Leptospirales	101	157	68	45	53	57	81	65	86	65	83	0.1515	0.2324	0.1106	0.0701	0.0756	0.0865	0.1302	0.093	0.1333	0.1047	0.1089
Bacteria;Verrucomicrobia;Verrucomicrobiae;Pedosphaera_o	Pedosphaera_o	81	115	168	85	68	74	128	66	108	154	85	0.1215	0.1702	0.2732	0.1324	0.0969	0.1123	0.2058	0.0944	0.1674	0.2482	0.1115
Bacteria;Peregrinibacteria;Peribacteria;ASND_o	ASND_o	80	91	72	85	147	33	70	272	263	142	126	0.12	0.1347	0.1171	0.1324	0.2096	0.0501	0.1125	0.3891	0.4076	0.2288	0.1652
Bacteria;Proteobacteria;Alphaproteobacteria;Rhodobacterales	Rhodobacterales	78	61	65	206	159	144	110	100	133	86	197	0.117	0.0903	0.1057	0.3209	0.2267	0.2185	0.1769	0.1431	0.2061	0.1386	0.2584
Bacteria;Cyanobacteria;PAC002560_c;PAC000393_o	PAC000393_o	67	120	309	271	142	282	394	246	325	316	246	0.1005	0.1776	0.5025	0.4221	0.2024	0.4278	0.6335	0.352	0.5037	0.5092	0.3226
Bacteria;Proteobacteria;Alphaproteobacteria;Rickettsiales	Rickettsiales	67	30	18	14	16	37	69	53	53	41	76	0.1005	0.0444	0.0293	0.0218	0.0228	0.0561	0.1109	0.0758	0.0821	0.0661	0.0997
Bacteria;Bacteroidetes;Sphingobacteriia;CP012155_o	CP012155_o	58	10	1	3	0	0	0	2	0	0	0	0.087	0.0148	0.0016	0.0047	0	0	0	0.0029	0	0	0
Bacteria;Actinobacteria;Actinobacteria_c;Frankiales	Frankiales	57	57	29	23	6	15	13	4	2	6	2	0.0855	0.0844	0.0472	0.0358	0.0086	0.0228	0.0209	0.0057	0.0031	0.0097	0.0026
Bacteria;Proteobacteria;Deltaproteobacteria;Syntrophaceae_o	Syntrophaceae_o	57	26	7	3	0	2	7	2	5	2	6	0.0855	0.0385	0.0114	0.0047	0	0.003	0.0113	0.0029	0.0077	0.0032	0.0079
Bacteria;Acidobacteria;Holophagae;Holophagales	Holophagales	53	69	34	34	20	21	47	26	64	66	100	0.0795	0.1021	0.0553	0.053	0.0285	0.0319	0.0756	0.0372	0.0992	0.1064	0.1311
Bacteria;Planctomycetes;Phycisphaerae;Phycisphaerales	Phycisphaerales	53	10	9	1	0	0	1	1	1	0	0	0.0795	0.0148	0.0146	0.0016	0	0	0.0016	0.0014	0.0015	0	0
Bacteria;TM6;TM6_c;Babela_o	Babela_o	50	36	15	5	6	6	5	5	4	2	7	0.075	0.0533	0.0244	0.0078	0.0086	0.0091	0.008	0.0072	0.0062	0.0032	0.0092
Bacteria;Actinobacteria;Actinobacteria_c;Micrococcales	Micrococcales	50	45	41	79	63	94	88	48	52	51	43	0.075	0.0666	0.0667	0.1231	0.0898	0.1426	0.1415	0.0687	0.0806	0.0822	0.0564
Bacteria;Omnitrophica_OP3;FP245540_c;GU472720_o	GU472720_o	46	30	5	1	1	0	2	0	1	1	3	0.069	0.0444	0.0081	0.0016	0.0014	0	0.0032	0	0.0015	0.0016	0.0039
Bacteria;Verrucomicrobia;Opitutae;Opitutales	Opitutales	42	40	20	6	10	3	9	4	9	13	10	0.063	0.0592	0.0325	0.0093	0.0143	0.0046	0.0145	0.0057	0.0139	0.0209	0.0131
Bacteria;Proteobacteria;Alphaproteobacteria;Pelagibacterales	Pelagibacterales	41	4	0	0	0	0	0	0	0	0	0	0.0615	0.0059	0	0	0	0	0	0	0	0	0
Bacteria;Microgenomates_OP11;Microgenomatus_c;CP011212_o	CP011212_o	39	44	50	18	23	35	20	15	14	16	11	0.0585	0.0651	0.0813	0.028	0.0328	0.0531	0.0322	0.0215	0.0217	0.0258	0.0144
Bacteria;Hydrogenedentes_NKB19;Hydrogenedens_c;Hydrogenedens_o	Hydrogenedens_o	39	38	38	22	11	11	28	13	19	19	19	0.0585	0.0562	0.0618	0.0343	0.0157	0.0167	0.045	0.0186	0.0294	0.0306	0.0249
Bacteria;Proteobacteria;Oligoflexia;Oligoflexales	Oligoflexales	35	12	8	0	0	0	0	0	0	0	0	0.0525	0.0178	0.013	0	0	0	0	0	0	0	0
Bacteria;Caldiserica;Caldisericia;Caldisericales	Caldisericales	34	14	14	6	3	11	14	2	6	9	2	0.051	0.0207	0.0228	0.0093	0.0043	0.0167	0.0225	0.0029	0.0093	0.0145	0.0026
Bacteria;Proteobacteria;Betaproteobacteria;Gallionellales	Gallionellales	32	33	23	10	2	6	3	2	22	11	2	0.048	0.0488	0.0374	0.0156	0.0029	0.0091	0.0048	0.0029	0.0341	0.0177	0.0026
Bacteria;WS5;WS5_c;AB286410_o	AB286410_o	31	12	16	2	1	3	0	0	1	1	0	0.0465	0.0178	0.026	0.0031	0.0014	0.0046	0	0	0.0015	0.0016	0
Bacteria;Actinobacteria;Actinobacteria_c;Propionibacteriales	Propionibacteriales	29	36	51	31	28	45	42	19	26	24	17	0.0435	0.0533	0.0829	0.0483	0.0399	0.0683	0.0675	0.0272	0.0403	0.0387	0.0223
Bacteria;Elusimicrobia;Elusimicrobia_c;Elusimicrobiales	Elusimicrobiales	28	65	14	16	20	6	15	19	21	15	24	0.042	0.0962	0.0228	0.0249	0.0285	0.0091	0.0241	0.0272	0.0325	0.0242	0.0315
Bacteria;Verrucomicrobia;Verrucomicrobiae;Methylacidiphilales	Methylacidiphilales	25	13	11	1	1	3	1	0	1	0	0	0.0375	0.0192	0.0179	0.0016	0.0014	0.0046	0.0016	0	0.0015	0	0
Bacteria;Proteobacteria;Betaproteobacteria;Thiobacillus_o	Thiobacillus_o	25	5	3	0	0	0	0	0	0	0	0	0.0375	0.0074	0.0049	0	0	0	0	0	0	0	0
Bacteria;Armatimonadetes;Armatimonadia;Armatimonadales	Armatimonadales	24	16	51	30	45	29	61	43	46	66	46	0.036	0.0237	0.0829	0.0467	0.0642	0.044	0.0981	0.0615	0.0713	0.1064	0.0603
Bacteria;Caldithrix_p;Caldithrix_c;EU283592_o	EU283592_o	23	5	5	2	2	0	2	2	2	7	0	0.0345	0.0074	0.0081	0.0031	0.0029	0	0.0032	0.0029	0.0031	0.0113	0
Bacteria;Parcubacteria_OD1;Paceibacter_c;CP011209_o	CP011209_o	21	19	22	2	4	7	4	6	0	10	6	0.0315	0.0281	0.0358	0.0031	0.0057	0.0106	0.0064	0.0086	0	0.0161	0.0079
Bacteria;Proteobacteria;Deltaproteobacteria;Myxococcales	Myxococcales	21	1	3	0	4	0	0	1	0	1	3	0.0315	0.0015	0.0049	0	0.0057	0	0	0.0014	0	0.0016	0.0039
Bacteria;Omnitrophica_OP3;AQSZ_c;AQSZ_o	AQSZ_o	20	15	20	7	6	4	15	4	3	2	5	0.03	0.0222	0.0325	0.0109	0.0086	0.0061	0.0241	0.0057	0.0046	0.0032	0.0066
Bacteria;Proteobacteria;Oligoflexia;Bacteriovoracales	Bacteriovoracales	20	4	0	10	13	5	7	6	8	11	5	0.03	0.0059	0	0.0156	0.0185	0.0076	0.0113	0.0086	0.0124	0.0177	0.0066
Bacteria;Chloroflexi;Caldilineae;Caldilineales	Caldilineales	20	1	2	2	0	0	1	0	0	0	5	0.03	0.0015	0.0033	0.0031	0	0	0.0016	0	0	0	0.0066
Bacteria;Proteobacteria;Oligoflexia;Bdellovibrionales	Bdellovibrionales	18	8	3	8	6	7	7	6	8	1	2	0.027	0.0118	0.0049	0.0125	0.0086	0.0106	0.0113	0.0086	0.0124	0.0016	0.0026
Bacteria;TDNP;TDNP_c;TDNP_o	TDNP_o	18	21	17	5	7	4	7	1	6	14	4	0.027	0.0311	0.0276	0.0078	0.01	0.0061	0.0113	0.0014	0.0093	0.0226	0.0052
Bacteria;Actinobacteria;Actinobacteria_c;Corynebacteriales	Corynebacteriales	17	18	1	1	10	7	3	3	3	1	4	0.0255	0.0266	0.0016	0.0016	0.0143	0.0106	0.0048	0.0043	0.0046	0.0016	0.0052
Bacteria;Bacteroidetes;Cytophagia;Cytophagales	Cytophagales	17	0	0	2	1	0	1	0	0	1	0	0.0255	0	0	0.0031	0.0014	0	0.0016	0	0	0.0016	0
Bacteria;Proteobacteria;Gammaproteobacteria;Thiotrichales	Thiotrichales	17	34	30	95	23	18	33	216	125	29	122	0.0255	0.0503	0.0488	0.148	0.0328	0.0273	0.0531	0.309	0.1937	0.0467	0.16
Bacteria;Chlorobi;HQ014634_c;HQ014634_o	HQ014634_o	16	20	19	5	6	9	10	2	8	6	8	0.024	0.0296	0.0309	0.0078	0.0086	0.0137	0.0161	0.0029	0.0124	0.0097	0.0105
Bacteria;Verrucomicrobia;Opitutae;Puniceicoccales	Puniceicoccales	16	9	4	9	4	4	6	5	8	7	13	0.024	0.0133	0.0065	0.014	0.0057	0.0061	0.0096	0.0072	0.0124	0.0113	0.017
Bacteria;Proteobacteria;Betaproteobacteria;Sterolibacterium_o	Sterolibacterium_o	16	2	2	7	0	0	1	1	1	1	0	0.024	0.003	0.0033	0.0109	0	0	0.0016	0.0014	0.0015	0.0016	0
Bacteria;Proteobacteria;Gammaproteobacteria;Xanthomonadales	Xanthomonadales	16	27	11	103	53	1423	277	260	107	65	120	0.024	0.04	0.0179	0.1604	0.0756	2.1589	0.4454	0.372	0.1658	0.1047	0.1574
Bacteria;WWE3;CP006914_c;CP006914_o	CP006914_o	15	8	4	4	2	1	1	0	1	1	0	0.0225	0.0118	0.0065	0.0062	0.0029	0.0015	0.0016	0	0.0015	0.0016	0
Bacteria;Acidobacteria;Solibacteres;Solibacterales	Solibacterales	15	30	25	10	8	4	14	7	11	9	7	0.0225	0.0444	0.0407	0.0156	0.0114	0.0061	0.0225	0.01	0.017	0.0145	0.0092
Bacteria;Bacteroidetes;Sphingobacteriia;FJ437920_o	FJ437920_o	14	15	4	4	2	3	1	2	1	3	5	0.021	0.0222	0.0065	0.0062	0.0029	0.0046	0.0016	0.0029	0.0015	0.0048	0.0066
Bacteria;Omnitrophica_OP3;HM243796_c;HM243796_o	HM243796_o	14	12	1	1	0	2	2	0	1	3	0	0.021	0.0178	0.0016	0.0016	0	0.003	0.0032	0	0.0015	0.0048	0
Bacteria;Firmicutes;Negativicutes;Hydrogenispora_o	Hydrogenispora_o	14	29	39	24	28	43	49	35	38	18	28	0.021	0.0429	0.0634	0.0374	0.0399	0.0652	0.0788	0.0501	0.0589	0.029	0.0367
Bacteria;Lentisphaerae;Oligosphaeria;Oligosphaerales	Oligosphaerales	14	0	8	2	0	0	0	0	3	3	2	0.021	0	0.013	0.0031	0	0	0	0	0.0046	0.0048	0.0026
Bacteria;Proteobacteria;GQ354939_c;GQ354939_o	GQ354939_o	13	9	2	0	2	3	0	0	0	2	3	0.0195	0.0133	0.0033	0	0.0029	0.0046	0	0	0	0.0032	0.0039
Bacteria;Parcubacteria_OD1;Paceibacter_c;Paceibacter_o	Paceibacter_o	13	8	10	0	3	0	0	0	0	0	2	0.0195	0.0118	0.0163	0	0.0043	0	0	0	0	0	0.0026
Bacteria;Proteobacteria;Gammaproteobacteria;Steroidobacter_o	Steroidobacter_o	13	3	1	0	0	0	0	0	1	0	0	0.0195	0.0044	0.0016	0	0	0	0	0	0.0015	0	0
Bacteria;CU922841_p;CU922841_c;CU922841_o	CU922841_o	12	7	12	6	7	8	17	6	8	9	4	0.018	0.0104	0.0195	0.0093	0.01	0.0121	0.0273	0.0086	0.0124	0.0145	0.0052
Bacteria;Proteobacteria;Alphaproteobacteria;Caulobacterales	Caulobacterales	12	12	3	76	15	2375	322	75	153	60	89	0.018	0.0178	0.0049	0.1184	0.0214	3.6033	0.5177	0.1073	0.2371	0.0967	0.1167
Bacteria;Proteobacteria;EU101270_c;EU101270_o	EU101270_o	12	16	24	7	14	3	39	22	31	50	17	0.018	0.0237	0.039	0.0109	0.02	0.0046	0.0627	0.0315	0.048	0.0806	0.0223
Bacteria;JN107068_p;JN107068_c;JN107068_o	JN107068_o	12	8	3	0	0	0	0	0	0	0	0	0.018	0.0118	0.0049	0	0	0	0	0	0	0	0
Bacteria;Armatimonadetes;EU266864_c;EU266864_o	EU266864_o	11	24	68	48	85	103	93	69	101	78	103	0.0165	0.0355	0.1106	0.0748	0.1212	0.1563	0.1495	0.0987	0.1565	0.1257	0.1351
Bacteria;BRC1;FP245541_c;FP245541_o	FP245541_o	11	4	17	8	9	21	18	11	17	12	19	0.0165	0.0059	0.0276	0.0125	0.0128	0.0319	0.0289	0.0157	0.0263	0.0193	0.0249
Bacteria;Berkelbacteria;JF775635_c;JF775635_o	JF775635_o	11	5	2	0	2	3	0	0	0	0	0	0.0165	0.0074	0.0033	0	0.0029	0.0046	0	0	0	0	0
Bacteria;Proteobacteria;Deltaproteobacteria;Syntrophobacterales	Syntrophobacterales	10	12	4	3	5	4	4	1	1	5	6	0.015	0.0178	0.0065	0.0047	0.0071	0.0061	0.0064	0.0014	0.0015	0.0081	0.0079
Bacteria;Actinobacteria;Actinobacteria_c;Actinomycetales	Actinomycetales	9	3	8	24	21	31	13	14	8	6	10	0.0135	0.0044	0.013	0.0374	0.0299	0.047	0.0209	0.02	0.0124	0.0097	0.0131
Bacteria;Firmicutes;Bacilli;Bacillales	Bacillales	9	3	2	14	7	8	6	8	7	4	15	0.0135	0.0044	0.0033	0.0218	0.01	0.0121	0.0096	0.0114	0.0108	0.0064	0.0197
Bacteria;Proteobacteria;Deltaproteobacteria;Desulfomonile_o	Desulfomonile_o	9	14	29	11	11	18	31	11	9	10	11	0.0135	0.0207	0.0472	0.0171	0.0157	0.0273	0.0498	0.0157	0.0139	0.0161	0.0144
Bacteria;Proteobacteria;Deltaproteobacteria;EU246214_o	EU246214_o	9	13	14	8	8	10	16	21	12	6	15	0.0135	0.0192	0.0228	0.0125	0.0114	0.0152	0.0257	0.03	0.0186	0.0097	0.0197
Bacteria;Firmicutes;Erysipelotrichi;Erysipelotrichi_uc	Erysipelotrichi_uc	9	13	14	0	0	0	3	0	2	0	2	0.0135	0.0192	0.0228	0	0	0	0.0048	0	0.0031	0	0.0026
Bacteria;Proteobacteria;Gammaproteobacteria;Ignatzschineria_o	Ignatzschineria_o	9	2	0	2	5	6	4	5	1	3	1	0.0135	0.003	0	0.0031	0.0071	0.0091	0.0064	0.0072	0.0015	0.0048	0.0013
Bacteria;Chloroflexi;Chloroflexia;Chloroflexales	Chloroflexales	8	0	0	0	0	1	0	0	0	0	0	0.012	0	0	0	0	0.0015	0	0	0	0	0
Bacteria;FJ437850_p;FJ437850_c;FJ437850_o	FJ437850_o	8	6	10	8	7	0	5	2	2	4	5	0.012	0.0089	0.0163	0.0125	0.01	0	0.008	0.0029	0.0031	0.0064	0.0066
Bacteria;Proteobacteria;Alphaproteobacteria;Micropepsales	Micropepsales	8	1	0	3	0	0	0	0	0	0	2	0.012	0.0015	0	0.0047	0	0	0	0	0	0	0.0026
Bacteria;Parcubacteria_OD1;Paceibacter_c;Paceibacter_c_uc	Paceibacter_c_uc	8	14	2	0	2	2	2	0	5	5	0	0.012	0.0207	0.0033	0	0.0029	0.003	0.0032	0	0.0077	0.0081	0
Bacteria;Armatimonadetes;Chthonomonadetes;Chthonomonadales	Chthonomonadales	7	13	3	0	0	0	0	0	0	0	0	0.0105	0.0192	0.0049	0	0	0	0	0	0	0	0
Bacteria;Actinobacteria;Coriobacteriia;Coriobacteriales	Coriobacteriales	7	11	23	16	20	14	10	16	6	10	12	0.0105	0.0163	0.0374	0.0249	0.0285	0.0212	0.0161	0.0229	0.0093	0.0161	0.0157
Bacteria;Bacteroidetes;Sphingobacteriia;FJ612278_o	FJ612278_o	7	1	0	2	0	0	0	0	0	0	0	0.0105	0.0015	0	0.0031	0	0	0	0	0	0	0
Bacteria;Chlorobi;Ignavibacteriae;Ignavibacteriales	Ignavibacteriales	7	2	2	0	1	0	1	0	1	0	0	0.0105	0.003	0.0033	0	0.0014	0	0.0016	0	0.0015	0	0
Bacteria;Elusimicrobia;EU488113_c;AB089107_o	AB089107_o	6	25	4	2	0	0	0	0	0	0	0	0.009	0.037	0.0065	0.0031	0	0	0	0	0	0	0
Bacteria;WS6;PAC000380_c;AB478657_o	AB478657_o	6	5	0	0	0	0	0	0	0	0	0	0.009	0.0074	0	0	0	0	0	0	0	0	0
Bacteria;AY345499_p;AY345499_c;AY345499_c_uc	AY345499_c_uc	6	9	0	0	0	2	2	0	0	0	0	0.009	0.0133	0	0	0	0.003	0.0032	0	0	0	0
Bacteria;Acidobacteria;CP011806_c;CP011806_o	CP011806_o	6	5	3	0	0	2	8	0	2	0	8	0.009	0.0074	0.0049	0	0	0.003	0.0129	0	0.0031	0	0.0105
Bacteria;Omnitrophica_OP3;FP245540_c;FN646435_o	FN646435_o	6	0	0	0	0	0	0	0	0	0	0	0.009	0	0	0	0	0	0	0	0	0	0
Bacteria;Chloroflexi;GQ396871_c;GQ396871_o	GQ396871_o	6	1	0	0	0	0	0	0	0	0	0	0.009	0.0015	0	0	0	0	0	0	0	0	0
Bacteria;WS6;PAC000380_c;PAC000380_o	PAC000380_o	6	6	2	0	1	0	0	1	0	1	1	0.009	0.0089	0.0033	0	0.0014	0	0	0.0014	0	0.0016	0.0013
Bacteria;Proteobacteria;Gammaproteobacteria;Alteromonadales	Alteromonadales	5	3	0	7	7	0	1	8	3	8	5	0.0075	0.0044	0	0.0109	0.01	0	0.0016	0.0114	0.0046	0.0129	0.0066
Bacteria;Proteobacteria;Gammaproteobacteria;Pasteurellales	Pasteurellales	5	7	4	18	17	8	5	16	14	10	13	0.0075	0.0104	0.0065	0.028	0.0242	0.0121	0.008	0.0229	0.0217	0.0161	0.017
Bacteria;Proteobacteria;Deltaproteobacteria;Bradymonadales	Bradymonadales	4	0	0	0	0	0	0	0	1	0	1	0.006	0	0	0	0	0	0	0	0.0015	0	0.0013
Bacteria;Firmicutes;CU918251_c;CU918251_o	CU918251_o	4	3	2	2	2	0	4	8	0	0	5	0.006	0.0044	0.0033	0.0031	0.0029	0	0.0064	0.0114	0	0	0.0066
Bacteria;Fibrobacteres;Fibrobacteria;Fibrobacterales	Fibrobacterales	4	3	0	2	0	0	0	2	0	0	0	0.006	0.0044	0	0.0031	0	0	0	0.0029	0	0	0
Bacteria;GQ479988_p;GQ479988_c;GQ479988_o	GQ479988_o	4	6	3	14	21	12	27	21	12	17	58	0.006	0.0089	0.0049	0.0218	0.0299	0.0182	0.0434	0.03	0.0186	0.0274	0.0761
Bacteria;Proteobacteria;Deltaproteobacteria;GU112205_o	GU112205_o	4	5	2	3	14	0	2	2	5	2	3	0.006	0.0074	0.0033	0.0047	0.02	0	0.0032	0.0029	0.0077	0.0032	0.0039
Bacteria;Acidobacteria;PAC002261_c;HM243779_o	HM243779_o	4	0	0	0	0	0	2	0	0	0	0	0.006	0	0	0	0	0	0.0032	0	0	0	0
Bacteria;Microgenomates_OP11;Microgenomatus_c;LBUT_o	LBUT_o	4	5	1	2	0	0	1	0	0	0	0	0.006	0.0074	0.0016	0.0031	0	0	0.0016	0	0	0	0
Bacteria;Proteobacteria;Deltaproteobacteria;OM27	OM27	4	0	0	0	0	0	0	0	0	0	0	0.006	0	0	0	0	0	0	0	0	0	0
Bacteria;Proteobacteria;Gammaproteobacteria;Oceanospirillales	Oceanospirillales	4	0	2	0	1	0	0	2	1	1	3	0.006	0	0.0033	0	0.0014	0	0	0.0029	0.0015	0.0016	0.0039
Bacteria;Proteobacteria;Oligoflexia;Silvanigrellales	Silvanigrellales	4	0	0	0	0	0	0	0	0	0	0	0.006	0	0	0	0	0	0	0	0	0	0
Unclassified in higher taxonomic rank	Unclassified in higher taxonomic rank	4	6	2	0	0	0	2	0	3	5	2	0.006	0.0089	0.0033	0	0	0	0.0032	0	0.0046	0.0081	0.0026
Bacteria;Proteobacteria;Gammaproteobacteria;Acidiferrobacterales	Acidiferrobacterales	3	0	0	0	0	0	0	0	0	0	0	0.0045	0	0	0	0	0	0	0	0	0	0
Bacteria;Proteobacteria;Betaproteobacteria;CP012157_o	CP012157_o	3	0	0	0	0	0	0	0	0	0	0	0.0045	0	0	0	0	0	0	0	0	0	0
Bacteria;Proteobacteria;Gammaproteobacteria;Cellvibrionales	Cellvibrionales	3	2	1	3	1	0	1	0	4	2	0	0.0045	0.003	0.0016	0.0047	0.0014	0	0.0016	0	0.0062	0.0032	0
Bacteria;Cyanobacteria;DQ520188_c;DQ520188_o	DQ520188_o	3	2	2	0	0	0	0	0	0	0	0	0.0045	0.003	0.0033	0	0	0	0	0	0	0	0
Bacteria;Proteobacteria;Gammaproteobacteria;FP929140_o	FP929140_o	3	0	0	0	0	0	0	0	0	0	0	0.0045	0	0	0	0	0	0	0	0	0	0
Bacteria;Proteobacteria;Deltaproteobacteria;HQ114032_o	HQ114032_o	3	4	0	3	0	0	0	1	0	0	0	0.0045	0.0059	0	0.0047	0	0	0	0.0014	0	0	0
Bacteria;JQ817711_p;JQ817711_c;JQ817711_o	JQ817711_o	3	0	2	0	0	0	0	0	0	0	0	0.0045	0	0.0033	0	0	0	0	0	0	0	0
Bacteria;Microgenomates_OP11;Microgenomatus_c;LCFQ_o	LCFQ_o	3	4	6	3	2	6	3	0	1	1	0	0.0045	0.0059	0.0098	0.0047	0.0029	0.0091	0.0048	0	0.0015	0.0016	0
Bacteria;Parcubacteria_OD1;LCGL_c;LCGL_c_uc	LCGL_c_uc	3	0	0	0	0	0	0	2	0	0	0	0.0045	0	0	0	0	0	0	0.0029	0	0	0
Bacteria;WS5;WS5_c;PAC000108_o	PAC000108_o	3	2	0	2	0	0	2	5	0	0	0	0.0045	0.003	0	0.0031	0	0	0.0032	0.0072	0	0	0
Bacteria;Elusimicrobia;Elusimicrobia_c;PAC000548_o	PAC000548_o	3	0	0	0	0	0	0	0	0	0	0	0.0045	0	0	0	0	0	0	0	0	0	0
Bacteria;Proteobacteria;Betaproteobacteria;PAC001921_o	PAC001921_o	3	0	0	0	0	0	0	0	0	0	0	0.0045	0	0	0	0	0	0	0	0	0	0
Bacteria;Firmicutes;Tissierellia;Tissierellales	Tissierellales	3	10	2	16	22	25	14	16	12	11	26	0.0045	0.0148	0.0033	0.0249	0.0314	0.0379	0.0225	0.0229	0.0186	0.0177	0.0341
Bacteria;Omnitrophica_OP3;AB015559_c;AB015559_o	AB015559_o	2	4	0	0	0	0	2	0	0	0	0	0.003	0.0059	0	0	0	0	0.0032	0	0	0	0
Bacteria;Actinobacteria;Rubrobacteria;AB240334_o	AB240334_o	2	0	0	0	0	0	0	0	0	0	0	0.003	0	0	0	0	0	0	0	0	0	0
Bacteria;Latescibacteria_WS3;Latescibacter_c;AB530233_o	AB530233_o	2	5	0	2	0	0	1	0	0	0	0	0.003	0.0074	0	0.0031	0	0	0.0016	0	0	0	0
Bacteria;Parcubacteria_OD1;Paceibacter_c;AB672277_o	AB672277_o	2	2	0	0	0	0	0	0	0	0	0	0.003	0.003	0	0	0	0	0	0	0	0	0
Bacteria;Aminicenantes_OP8;AQSP_c;AQSP_o	AQSP_o	2	0	0	0	0	0	0	0	0	0	0	0.003	0	0	0	0	0	0	0	0	0	0
Bacteria;Chloroflexi;Anaerolineae;Anaerolineae_uc	Anaerolineae_uc	2	0	0	0	0	0	0	0	0	0	0	0.003	0	0	0	0	0	0	0	0	0	0
Bacteria;Tenericutes;Mollicutes;Bacilloplasma_o	Bacilloplasma_o	2	0	0	0	0	0	0	0	0	0	0	0.003	0	0	0	0	0	0	0	0	0	0
Bacteria;Chlorobi;Chlorobia;Chlorobiales	Chlorobiales	2	0	1	3	3	1	0	4	1	0	1	0.003	0	0.0016	0.0047	0.0043	0.0015	0	0.0057	0.0015	0	0.0013
Bacteria;Peregrinibacteria;Peribacteria;DQ329593_o	DQ329593_o	2	0	0	0	0	0	0	0	0	0	0	0.003	0	0	0	0	0	0	0	0	0	0
Bacteria;DQ833500_p;DQ833500_c;DQ833500_o	DQ833500_o	2	0	0	0	0	0	0	0	0	0	0	0.003	0	0	0	0	0	0	0	0	0	0
Bacteria;Chloroflexi;Dehalococcoidia;Dehalococcoidales	Dehalococcoidales	2	2	2	1	2	1	0	1	0	0	0	0.003	0.003	0.0033	0.0016	0.0029	0.0015	0	0.0014	0	0	0
Bacteria;Proteobacteria;Deltaproteobacteria;Deltaproteobacteria_uc	Deltaproteobacteria_uc	2	6	0	0	2	0	6	2	0	0	0	0.003	0.0089	0	0	0.0029	0	0.0096	0.0029	0	0	0
Bacteria;Cloacamonas_p;Cloacamonas_c;EF123479_o	EF123479_o	2	0	0	0	0	0	0	0	0	0	0	0.003	0	0	0	0	0	0	0	0	0	0
Bacteria;Proteobacteria;Deltaproteobacteria;EU287146_o	EU287146_o	2	0	0	0	0	0	0	0	0	0	0	0.003	0	0	0	0	0	0	0	0	0	0
Bacteria;TM6;TM6_c;FJ230912_o	FJ230912_o	2	2	0	1	1	1	0	3	0	4	1	0.003	0.003	0	0.0016	0.0014	0.0015	0	0.0043	0	0.0064	0.0013
Bacteria;Cyanobacteria;FJ810552_c;FJ810552_o	FJ810552_o	2	1	2	0	0	0	0	0	0	0	0	0.003	0.0015	0.0033	0	0	0	0	0	0	0	0
Bacteria;Omnitrophica_OP3;FP245540_c;FP245540_o	FP245540_o	2	0	0	0	0	0	0	0	0	0	0	0.003	0	0	0	0	0	0	0	0	0	0
Bacteria;Actinobacteria;Rubrobacteria;Gaiellales	Gaiellales	2	0	2	0	0	0	0	2	0	1	0	0.003	0	0.0033	0	0	0	0	0.0029	0	0.0016	0
Bacteria;JQ086867_p;JQ086867_c;JQ086867_o	JQ086867_o	2	0	0	0	0	0	0	0	0	0	0	0.003	0	0	0	0	0	0	0	0	0	0
Bacteria;Firmicutes;Clostridia;Natranaerobiales	Natranaerobiales	2	0	0	0	0	0	0	0	0	0	0	0.003	0	0	0	0	0	0	0	0	0	0
Bacteria;Cyanobacteria;PAC000053_c;PAC000053_o	PAC000053_o	2	1	0	1	0	0	0	1	1	0	0	0.003	0.0015	0	0.0016	0	0	0	0.0014	0.0015	0	0
Bacteria;Peregrinibacteria;Peribacteria;Peribacteria_uc	Peribacteria_uc	2	2	0	0	0	0	0	0	2	0	0	0.003	0.003	0	0	0	0	0	0	0.0031	0	0
Bacteria;Actinobacteria;Thermoleophilia;Solirubrobacterales	Solirubrobacterales	2	2	0	0	0	0	0	0	0	0	0	0.003	0.003	0	0	0	0	0	0	0	0	0
Bacteria;Nitrospirae;Nitrospira_c;Thermodesulfovibrio_o	Thermodesulfovibrio_o	2	0	0	0	1	0	0	0	0	0	0	0.003	0	0	0	0.0014	0	0	0	0	0	0
Bacteria;Acidobacteria;Vicinamibacter_c;Vicinamibacter_o	Vicinamibacter_o	2	0	0	0	0	0	1	0	0	1	0	0.003	0	0	0	0	0	0.0016	0	0	0.0016	0
Bacteria;Acidobacteria;Acidobacteriia;Acidobacteriales	Acidobacteriales	1	0	0	0	0	0	0	0	0	0	0	0.0015	0	0	0	0	0	0	0	0	0	0
Bacteria;Proteobacteria;Betaproteobacteria;Betaproteobacteria_uc	Betaproteobacteria_uc	1	5	10	1	1	1	3	1	0	4	1	0.0015	0.0074	0.0163	0.0016	0.0014	0.0015	0.0048	0.0014	0	0.0064	0.0013
Bacteria;Acidobacteria;DQ833472_c;DQ833472_o	DQ833472_o	1	0	0	0	0	0	0	0	0	0	0	0.0015	0	0	0	0	0	0	0	0	0	0
Bacteria;Nitrospirae;Nitrospira_c;EU335197_o	EU335197_o	1	0	0	0	0	0	0	0	0	0	0	0.0015	0	0	0	0	0	0	0	0	0	0
Bacteria;Planctomycetes;EU385896_c;EU385896_o	EU385896_o	1	0	0	0	0	0	0	0	0	0	0	0.0015	0	0	0	0	0	0	0	0	0	0
Bacteria;Omnitrophica_OP3;AQSZ_c;GQ143761_o	GQ143761_o	1	1	0	0	0	0	0	0	0	0	0	0.0015	0.0015	0	0	0	0	0	0	0	0	0
Bacteria;Proteobacteria;Betaproteobacteria;GQ396817_o	GQ396817_o	1	0	0	2	0	0	0	0	0	0	0	0.0015	0	0	0.0031	0	0	0	0	0	0	0
Bacteria;Fibrobacteres;JN697815_c;JN697815_o	JN697815_o	1	0	1	0	0	0	0	0	0	0	0	0.0015	0	0.0016	0	0	0	0	0	0	0	0
Bacteria;Planctomycetes;OM190_c;OM190_o	OM190_o	1	0	0	0	0	0	0	0	0	0	0	0.0015	0	0	0	0	0	0	0	0	0	0
Bacteria;Kazan;CP011216_c;PAC000573_o	PAC000573_o	1	0	2	0	2	2	0	0	0	0	1	0.0015	0	0.0033	0	0.0029	0.003	0	0	0	0	0.0013
Bacteria;Proteobacteria;Betaproteobacteria;PAC002541_o	PAC002541_o	1	1	0	0	0	0	0	0	0	0	0	0.0015	0.0015	0	0	0	0	0	0	0	0	0
Bacteria;Proteobacteria;Gammaproteobacteria;Plasticicumulans_o	Plasticicumulans_o	1	0	0	1	0	0	0	2	0	0	3	0.0015	0	0	0.0016	0	0	0	0.0029	0	0	0.0039
Bacteria;Actinobacteria;Rubrobacteria;Rubrobacterales	Rubrobacterales	1	0	1	0	0	0	2	0	0	0	0	0.0015	0	0.0016	0	0	0	0.0032	0	0	0	0
Bacteria;Proteobacteria;Alphaproteobacteria;Sneathiellales	Sneathiellales	1	0	0	1	0	0	0	0	0	0	0	0.0015	0	0	0.0016	0	0	0	0	0	0	0
Bacteria;Microgenomates_OP11;Microgenomatus_c;AQSF_o	AQSF_o	0	0	0	0	0	0	2	0	0	0	0	0	0	0	0	0	0	0.0032	0	0	0	0
Bacteria;Proteobacteria;Deltaproteobacteria;AY214193_o	AY214193_o	0	1	0	0	1	0	0	0	0	1	0	0	0.0015	0	0	0.0014	0	0	0	0	0.0016	0
Bacteria;AY345499_p;AY345499_c;AY345499_o	AY345499_o	0	3	1	1	0	1	1	3	0	0	0	0	0.0044	0.0016	0.0016	0	0.0015	0.0016	0.0043	0	0	0
Bacteria;Peregrinibacteria;Peribacteria;AY532580_o	AY532580_o	0	0	0	0	0	0	1	1	0	0	0	0	0	0	0	0	0	0.0016	0.0014	0	0	0
Bacteria;Tenericutes;Mollicutes;Acholeplasmatales	Acholeplasmatales	0	5	0	0	0	0	0	0	0	0	0	0	0.0074	0	0	0	0	0	0	0	0	0
Bacteria;Actinobacteria;MarineActino_c;Actinomarinales	Actinomarinales	0	0	1	0	0	0	0	0	0	0	0	0	0	0.0016	0	0	0	0	0	0	0	0
Bacteria;Proteobacteria;Alphaproteobacteria;Alphaproteobacteria_uc	Alphaproteobacteria_uc	0	0	2	0	0	0	0	0	0	0	0	0	0	0.0033	0	0	0	0	0	0	0	0
Bacteria;Firmicutes;Bacilli;Bacilli_uc	Bacilli_uc	0	0	0	0	2	0	0	0	0	0	0	0	0	0	0	0.0029	0	0	0	0	0	0
Bacteria;Bacteroidetes;Bacteroidia;Bacteroidia_uc	Bacteroidia_uc	0	0	6	2	0	0	5	0	0	4	0	0	0	0.0098	0.0031	0	0	0.008	0	0	0.0064	0
Bacteria;Acidobacteria;Blastocatellia;Blastocatellales	Blastocatellales	0	0	0	0	0	0	0	0	0	0	1	0	0	0	0	0	0	0	0	0	0	0.0013
Bacteria;Berkelbacteria;CP011213_c;CP011213_o	CP011213_o	0	0	0	0	0	0	0	0	0	0	1	0	0	0	0	0	0	0	0	0	0	0.0013
Bacteria;Chlamydiae;Chlamydiae_c;Chlamydiae_c_uc	Chlamydiae_c_uc	0	2	0	0	2	0	2	0	0	0	0	0	0.003	0	0	0.0029	0	0.0032	0	0	0	0
Bacteria;Cyanobacteria;Chroobacteria;Chroobacteria_uc	Chroobacteria_uc	0	0	0	0	2	0	0	0	0	0	0	0	0	0	0	0.0029	0	0	0	0	0	0
Bacteria;Cloacamonas_p;Cloacamonas_c;Cloacamonas_c_uc	Cloacamonas_c_uc	0	0	2	0	0	0	0	0	0	0	0	0	0	0.0033	0	0	0	0	0	0	0	0
Bacteria;Firmicutes;Clostridia;Clostridia_uc	Clostridia_uc	0	2	2	0	0	0	2	0	0	0	2	0	0.003	0.0033	0	0	0	0.0032	0	0	0	0.0026
Bacteria;Chloroflexi;Thermomicrobia;DQ129389_o	DQ129389_o	0	0	0	1	0	0	1	0	0	0	0	0	0	0	0.0016	0	0	0.0016	0	0	0	0
Bacteria;Peregrinibacteria;Peribacteria;DQ329575_o	DQ329575_o	0	0	2	0	0	2	3	0	0	0	0	0	0	0.0033	0	0	0.003	0.0048	0	0	0	0
Bacteria;WS6;LBWK_c;DQ415748_o	DQ415748_o	0	0	1	0	1	0	0	1	1	2	0	0	0	0.0016	0	0.0014	0	0	0.0014	0.0015	0.0032	0
Bacteria;Deferribacteres;Deferribacteres_c;Deferribacterales	Deferribacterales	0	5	0	0	1	0	5	2	1	3	1	0	0.0074	0	0	0.0014	0	0.008	0.0029	0.0015	0.0048	0.0013
Bacteria;Proteobacteria;Deltaproteobacteria;Desulfobacca_o	Desulfobacca_o	0	0	0	0	0	0	0	0	0	0	2	0	0	0	0	0	0	0	0	0	0	0.0026
Bacteria;EF019318_p;EF019318_c;EF019318_o	EF019318_o	0	0	0	0	0	2	0	0	0	0	0	0	0	0	0	0	0.003	0	0	0	0	0
Bacteria;Saccharibacteria_TM7;EU043224_c;EU043224_o	EU043224_o	0	0	0	0	0	0	0	0	2	0	0	0	0	0	0	0	0	0	0	0.0031	0	0
Bacteria;BRC1;EU246057_c;EU246057_o	EU246057_o	0	0	2	9	0	5	0	1	0	0	3	0	0	0.0033	0.014	0	0.0076	0	0.0014	0	0	0.0039
Bacteria;Actinobacteria;OPB41;EU385697_o	EU385697_o	0	0	0	0	1	5	1	0	0	2	0	0	0	0	0	0.0014	0.0076	0.0016	0	0	0.0032	0
Bacteria;Proteobacteria;Epsilonproteobacteria;Epsilonproteobacteria_uc	Epsilonproteobacteria_uc	0	0	0	4	5	2	0	0	4	0	0	0	0	0	0.0062	0.0071	0.003	0	0	0.0062	0	0
Bacteria;Peregrinibacteria;Peribacteria;FM207940_o	FM207940_o	0	1	0	0	0	0	0	0	0	0	0	0	0.0015	0	0	0	0	0	0	0	0	0
Bacteria;Armatimonadetes;Fimbriimonadia;Fimbriimonadales	Fimbriimonadales	0	0	1	0	0	0	0	0	0	0	0	0	0	0.0016	0	0	0	0	0	0	0	0
Bacteria;Bacteroidetes;Flavobacteria;Flavobacteria_uc	Flavobacteria_uc	0	0	0	2	0	2	0	2	0	0	0	0	0	0	0.0031	0	0.003	0	0.0029	0	0	0
Bacteria;Fusobacteria;Fusobacteria_c;Fusobacteria_c_uc	Fusobacteria_c_uc	0	2	0	0	0	0	0	0	0	0	0	0	0.003	0	0	0	0	0	0	0	0	0
Bacteria;Peregrinibacteria;Peribacteria;GQ355048_o	GQ355048_o	0	0	0	0	0	0	0	0	0	1	0	0	0	0	0	0	0	0	0	0	0.0016	0
Bacteria;GU363019_p;GU363019_c;GU363019_o	GU363019_o	0	2	0	0	0	0	0	0	0	0	0	0	0.003	0	0	0	0	0	0	0	0	0
Bacteria;GU454958_p;GU454958_c;GU454958_o	GU454958_o	0	2	1	1	0	0	0	0	0	0	0	0	0.003	0.0016	0.0016	0	0	0	0	0	0	0
Bacteria;Proteobacteria;Gammaproteobacteria;Gammaproteobacteria_uc	Gammaproteobacteria_uc	0	0	0	0	0	0	2	0	2	4	0	0	0	0	0	0	0	0.0032	0	0.0031	0.0064	0
Bacteria;Firmicutes;Bacilli;HM996811_o	HM996811_o	0	0	2	0	0	0	0	0	0	0	0	0	0	0.0033	0	0	0	0	0	0	0	0
Bacteria;Aminicenantes_OP8;AQSP_c;HQ588586_o	HQ588586_o	0	3	0	0	0	0	3	0	0	0	0	0	0.0044	0	0	0	0	0.0048	0	0	0	0
Bacteria;Proteobacteria;Hydrogenophilalia;Hydrogenophilales	Hydrogenophilales	0	0	0	0	3	0	2	0	0	0	0	0	0	0	0	0.0043	0	0.0032	0	0	0	0
Bacteria;JMYB36;JMYB36_c;JMYB36_o	JMYB36_o	0	0	2	0	0	0	0	0	0	0	0	0	0	0.0033	0	0	0	0	0	0	0	0
Bacteria;SR1;JN223430_c;JN223430_o	JN223430_o	0	0	4	0	0	0	2	2	2	2	0	0	0	0.0065	0	0	0	0.0032	0.0029	0.0031	0.0032	0
Bacteria;JN427826_p;JN427826_c;JN427826_o	JN427826_o	0	0	0	0	0	0	0	0	0	0	2	0	0	0	0	0	0	0	0	0	0	0.0026
Bacteria;Planctomycetes;U81766_c;JN474291_o	JN474291_o	0	2	0	0	0	0	0	0	0	0	0	0	0.003	0	0	0	0	0	0	0	0	0
Bacteria;JN475705_p;JN475705_c;JN475705_o	JN475705_o	0	2	0	0	0	0	0	0	0	0	0	0	0.003	0	0	0	0	0	0	0	0	0
Bacteria;Peregrinibacteria;Peribacteria;LBOR_o	LBOR_o	0	0	0	0	0	2	0	0	0	0	0	0	0	0	0	0	0.003	0	0	0	0	0
Bacteria;WS6;LBWK_c;LBWK_c_uc	LBWK_c_uc	0	2	0	0	0	0	0	0	0	0	0	0	0.003	0	0	0	0	0	0	0	0	0
Bacteria;Nitrospirae;Nitrospira_c;Methylomirabilis_o	Methylomirabilis_o	0	1	0	0	0	0	0	0	0	0	0	0	0.0015	0	0	0	0	0	0	0	0	0
Bacteria;Actinobacteria;Actinobacteria_c;Micromonosporales	Micromonosporales	0	0	2	0	0	0	0	0	0	0	0	0	0	0.0033	0	0	0	0	0	0	0	0
Bacteria;Firmicutes;Negativicutes;Negativicutes_uc	Negativicutes_uc	0	0	0	0	0	0	2	0	0	0	0	0	0	0	0	0	0	0.0032	0	0	0	0
Bacteria;Proteobacteria;Betaproteobacteria;Nitrosomonadales	Nitrosomonadales	0	0	0	0	0	0	3	0	0	0	0	0	0	0	0	0	0	0.0048	0	0	0	0
Bacteria;Proteobacteria;Deltaproteobacteria;Nitrospinales	Nitrospinales	0	0	0	0	1	0	0	0	0	1	0	0	0	0	0	0.0014	0	0	0	0	0.0016	0
Bacteria;Proteobacteria;Gammaproteobacteria;Orbales	Orbales	0	0	0	0	0	2	0	0	0	0	0	0	0	0	0	0	0.003	0	0	0	0	0
Bacteria;Acidobacteria;PAC001813_c;PAC001813_o	PAC001813_o	0	2	0	0	0	0	0	1	0	0	0	0	0.003	0	0	0	0	0	0.0014	0	0	0
Bacteria;Proteobacteria;Betaproteobacteria;PAC001907_o	PAC001907_o	0	2	2	1	1	0	1	3	0	0	0	0	0.003	0.0033	0.0016	0.0014	0	0.0016	0.0043	0	0	0
Bacteria;Proteobacteria;Deltaproteobacteria;PAC001922_o	PAC001922_o	0	0	2	0	0	0	0	0	0	0	0	0	0	0.0033	0	0	0	0	0	0	0	0
Bacteria;Saccharibacteria_TM7;PAC002431_c;PAC002431_o	PAC002431_o	0	0	0	0	0	1	0	0	0	0	0	0	0	0	0	0	0.0015	0	0	0	0	0
Bacteria;Cyanobacteria;PAC002560_c;PAC002560_c_uc	PAC002560_c_uc	0	0	0	0	0	0	0	0	2	0	0	0	0	0	0	0	0	0	0	0.0031	0	0
Bacteria;Chloroflexi;PDJQ_c;PDJQ_o	PDJQ_o	0	0	0	0	1	0	0	0	1	0	1	0	0	0	0	0.0014	0	0	0	0.0015	0	0.0013
Bacteria;Cyanobacteria;Chroobacteria;Pleurocapsales	Pleurocapsales	0	0	0	0	0	1	0	3	0	0	0	0	0	0	0	0	0.0015	0	0.0043	0	0	0
Bacteria;Proteobacteria;Betaproteobacteria;Spirillum_o	Spirillum_o	0	0	4	1	5	0	3	3	1	0	0	0	0	0.0065	0.0016	0.0071	0	0.0048	0.0043	0.0015	0	0
Bacteria;Spirochaetes;Spirochaetia;Spirochaetia_uc	Spirochaetia_uc	0	0	2	0	0	0	0	0	0	0	0	0	0	0.0033	0	0	0	0	0	0	0	0
Bacteria;Actinobacteria;Actinobacteria_c;Streptomycetales	Streptomycetales	0	5	0	3	0	0	0	0	2	6	2	0	0.0074	0	0.0047	0	0	0	0	0.0031	0.0097	0.0026
Bacteria;Synergistetes;Synergistia;Synergistia_uc	Synergistia_uc	0	0	0	0	2	0	0	0	0	0	0	0	0	0	0	0.0029	0	0	0	0	0	0
Bacteria;Deinococcus-Thermus;Deinococci;Thermales	Thermales	0	0	0	0	0	0	1	0	0	0	0	0	0	0	0	0	0	0.0016	0	0	0	0
Bacteria;Proteobacteria;Gammaproteobacteria;Thiomicrospira_o	Thiomicrospira_o	0	0	2	0	0	0	0	2	4	0	0	0	0	0.0033	0	0	0	0	0.0029	0.0062	0	0
Bacteria;Planctomycetes;U81766_c;U81766_o	U81766_o	0	6	0	0	0	2	2	0	2	2	2	0	0.0089	0	0	0	0.003	0.0032	0	0.0031	0.0032	0.0026
Bacteria;Cyanobacteria;Vampirovibrio_c;Vampirovibrio_o	Vampirovibrio_o	0	0	2	0	0	0	0	0	0	0	0	0	0	0.0033	0	0	0	0	0	0	0	0
Bacteria;Proteobacteria;Gammaproteobacteria;Vibrionales	Vibrionales	0	1	0	0	0	0	0	1	0	0	0	0	0.0015	0	0	0	0	0	0.0014	0	0	0

## Sheet: family
Table S1. Bacterial sequence reads and abundances of full bacterial OTUs identified at family level in each sample in the Pineiros River.
		Count											Ratio
Taxonomy	Taxon Name	P1	P2	P3	P5	P6	P7	P8	P9	P10	P11	P12	P1	P2	P3	P5	P6	P7	P8	P9	P10	P11	P12
Bacteria;Proteobacteria;Deltaproteobacteria;Desulfuromonadales;Geobacteraceae	Geobacteraceae	12727	12449	11100	5158	3299	4956	7491	2900	4428	3968	3065	19.0933	18.4258	18.052	8.0343	4.7032	7.5191	12.0438	4.149	6.863	6.3943	4.0197
Bacteria;Proteobacteria;Epsilonproteobacteria;Campylobacterales;Campylobacteraceae	Campylobacteraceae	9582	8916	5717	14253	16484	5258	5414	19832	14166	14615	21040	14.3751	13.1966	9.2976	22.2009	23.5006	7.9773	8.7045	28.3736	21.956	23.5517	27.5938
Bacteria;Proteobacteria;Betaproteobacteria;Rhodocyclales;Azovibrio_f	Azovibrio_f	6882	6748	9685	5776	4682	5659	8579	5165	6340	6195	4518	10.3245	9.9877	15.7508	8.9969	6.6749	8.5857	13.793	7.3896	9.8264	9.9831	5.9253
Bacteria;Firmicutes;Clostridia;Clostridiales;Ruminococcaceae	Ruminococcaceae	2117	2783	2581	3303	4417	3972	3694	3679	3555	3396	4793	3.176	4.1191	4.1975	5.1449	6.2971	6.0262	5.9391	5.2635	5.5099	5.4726	6.286
Bacteria;Bacteroidetes;Bacteroidia;Bacteroidales;AC160630_f	AC160630_f	2008	2769	1946	927	1337	784	1730	1012	1534	1711	1650	3.0124	4.0984	3.1648	1.4439	1.9061	1.1895	2.7814	1.4479	2.3776	2.7572	2.164
Bacteria;Proteobacteria;Betaproteobacteria;Rhodocyclales;Azonexaceae	Azonexaceae	1934	1119	1110	759	606	287	668	711	897	866	552	2.9014	1.6562	1.8052	1.1822	0.8639	0.4354	1.074	1.0172	1.3903	1.3955	0.7239
Bacteria;Bacteroidetes;Flavobacteria;Flavobacteriales;Flavobacteriaceae	Flavobacteriaceae	1535	612	478	2423	2316	4827	1308	3739	2520	1960	3761	2.3028	0.9058	0.7774	3.7741	3.3018	7.3234	2.103	5.3494	3.9058	3.1585	4.9325
Bacteria;Actinobacteria;Actinobacteria_c;Planktophila_o;Planktophila_f	Planktophila_f	1491	404	104	89	4	7	6	1	7	0	1	2.2368	0.598	0.1691	0.1386	0.0057	0.0106	0.0096	0.0014	0.0108	0	0.0013
Bacteria;Bacteroidetes;Bacteroidia;Bacteroidales;Porphyromonadaceae	Porphyromonadaceae	1446	2352	1924	1768	3716	2113	2637	2692	2911	2504	3429	2.1693	3.4812	3.129	2.7539	5.2977	3.2058	4.2397	3.8514	4.5118	4.0351	4.4971
Bacteria;Parcubacteria_OD1;LCGL_c;LCGL_o;LCGL_f	LCGL_f	1267	1953	1426	553	336	520	528	218	263	305	107	1.9008	2.8906	2.3191	0.8614	0.479	0.7889	0.8489	0.3119	0.4076	0.4915	0.1403
Bacteria;Firmicutes;Clostridia;Clostridiales;Mogibacterium_f	Mogibacterium_f	1112	1302	1833	921	1109	1529	1743	960	1366	1231	1152	1.6682	1.9271	2.981	1.4346	1.5811	2.3198	2.8023	1.3735	2.1172	1.9837	1.5108
Bacteria;Proteobacteria;Betaproteobacteria;Burkholderiales;Comamonadaceae	Comamonadaceae	1010	450	552	1902	1848	2082	2569	2459	2316	1716	1869	1.5152	0.666	0.8977	2.9626	2.6346	3.1588	4.1304	3.5181	3.5896	2.7653	2.4512
Bacteria;Firmicutes;Negativicutes;Selenomonadales;Sporomusaceae	Sporomusaceae	993	1804	2052	1523	2297	2456	2672	2172	1879	1867	2358	1.4897	2.6701	3.3372	2.3723	3.2747	3.7262	4.296	3.1075	2.9123	3.0086	3.0925
Bacteria;Cyanobacteria;Vampirovibrio_c;FR888536_o;AB240501_f	AB240501_f	952	439	166	59	56	21	80	21	53	81	49	1.4282	0.6498	0.27	0.0919	0.0798	0.0319	0.1286	0.03	0.0821	0.1305	0.0643
Bacteria;Bacteroidetes;Bacteroidia;Bacteroidales;Prevotellaceae	Prevotellaceae	947	1225	873	2843	2345	927	806	1738	1569	1893	1806	1.4207	1.8131	1.4198	4.4283	3.3432	1.4064	1.2959	2.4866	2.4318	3.0505	2.3686
Bacteria;Bacteroidetes;Bacteroidia;Bacteroidales;Bacteroidaceae	Bacteroidaceae	790	1019	816	1009	1843	649	851	1314	1320	1345	1952	1.1852	1.5082	1.3271	1.5717	2.6275	0.9846	1.3682	1.8799	2.0459	2.1674	2.56
Bacteria;Firmicutes;Erysipelotrichi;Erysipelotrichales;Erysipelotrichaceae	Erysipelotrichaceae	762	1197	1032	712	879	874	788	751	835	635	673	1.1432	1.7717	1.6783	1.109	1.2532	1.326	1.2669	1.0745	1.2942	1.0233	0.8826
Bacteria;Firmicutes;Clostridia;Clostridiales;Lachnospiraceae	Lachnospiraceae	695	932	945	1637	2294	1813	1350	1800	1632	1471	2319	1.0427	1.3795	1.5369	2.5498	3.2705	2.7506	2.1705	2.5753	2.5294	2.3705	3.0414
Bacteria;Cyanobacteria;Chroobacteria;Chroococcales;Microcystaceae	Microcystaceae	646	140	37	11	2	0	5	6	1	4	0	0.9691	0.2072	0.0602	0.0171	0.0029	0	0.008	0.0086	0.0015	0.0064	0
Bacteria;Proteobacteria;Deltaproteobacteria;Desulfobacterales;Desulfobacteraceae	Desulfobacteraceae	546	821	740	410	456	292	726	445	567	655	561	0.8191	1.2152	1.2035	0.6386	0.6501	0.443	1.1672	0.6367	0.8788	1.0555	0.7357
Bacteria;Proteobacteria;Deltaproteobacteria;Desulfobulbaceae_o;Desulfobulbaceae	Desulfobulbaceae	529	705	863	470	421	504	744	305	491	490	538	0.7936	1.0435	1.4035	0.7321	0.6002	0.7647	1.1962	0.4364	0.761	0.7896	0.7056
Bacteria;Proteobacteria;Gammaproteobacteria;Pseudomonadales;Moraxellaceae	Moraxellaceae	518	409	303	2109	1135	7360	1310	1530	1049	612	1322	0.7771	0.6054	0.4928	3.285	1.6181	11.1664	2.1062	2.189	1.6259	0.9862	1.7338
Bacteria;Bacteroidetes;Bacteroidia;Bacteroidales;Lentimicrobiaceae	Lentimicrobiaceae	504	348	615	162	209	114	139	182	284	275	265	0.7561	0.5151	1.0002	0.2523	0.298	0.173	0.2235	0.2604	0.4402	0.4432	0.3475
Bacteria;Fusobacteria;Fusobacteria_c;Fusobacteriales;Fusobacteriaceae	Fusobacteriaceae	498	832	152	817	568	86	99	375	188	346	448	0.7471	1.2314	0.2472	1.2726	0.8098	0.1305	0.1592	0.5365	0.2914	0.5576	0.5875
Bacteria;Firmicutes;Clostridia;Clostridiales;Christensenellaceae	Christensenellaceae	453	821	1003	809	899	1249	1505	891	1145	1058	1605	0.6796	1.2152	1.6312	1.2601	1.2817	1.895	2.4197	1.2748	1.7746	1.7049	2.1049
Bacteria;Planctomycetes;Planctomycetia;Planctomycetales;Planctomycetaceae	Planctomycetaceae	440	278	147	53	29	23	20	24	21	11	15	0.6601	0.4115	0.2391	0.0826	0.0413	0.0349	0.0322	0.0343	0.0325	0.0177	0.0197
Bacteria;Proteobacteria;Epsilonproteobacteria;Campylobacterales;Sulfurimonas_f	Sulfurimonas_f	416	140	89	50	49	44	82	48	66	77	90	0.6241	0.2072	0.1447	0.0779	0.0699	0.0668	0.1318	0.0687	0.1023	0.1241	0.118
Bacteria;Bacteroidetes;Bacteroidia;Bacteroidales;AJ853611_f	AJ853611_f	348	556	465	145	82	43	201	73	167	181	108	0.5221	0.8229	0.7562	0.2259	0.1169	0.0652	0.3232	0.1044	0.2588	0.2917	0.1416
Bacteria;Proteobacteria;Gammaproteobacteria;Aeromonadales;Aeromonadaceae	Aeromonadaceae	344	369	425	547	968	219	236	810	571	500	720	0.5161	0.5462	0.6912	0.852	1.38	0.3323	0.3794	1.1589	0.885	0.8057	0.9443
Bacteria;SR1;CP006913_c;CP006913_o;CP006913_f	CP006913_f	343	209	81	18	7	16	2	5	9	9	4	0.5146	0.3093	0.1317	0.028	0.01	0.0243	0.0032	0.0072	0.0139	0.0145	0.0052
Bacteria;Actinobacteria;Acidimicrobiia;Acidimicrobiales;Ilumatobacter_f	Ilumatobacter_f	341	189	82	25	13	12	8	5	6	5	6	0.5116	0.2797	0.1334	0.0389	0.0185	0.0182	0.0129	0.0072	0.0093	0.0081	0.0079
Bacteria;Proteobacteria;Betaproteobacteria;Methylophilales;Methylophilaceae	Methylophilaceae	336	146	85	81	35	38	55	25	35	24	33	0.5041	0.2161	0.1382	0.1262	0.0499	0.0577	0.0884	0.0358	0.0542	0.0387	0.0433
Bacteria;Bacteroidetes;Sphingobacteriia;Sphingobacteriales;Chitinophagaceae	Chitinophagaceae	303	65	18	7	3	3	4	2	4	3	3	0.4546	0.0962	0.0293	0.0109	0.0043	0.0046	0.0064	0.0029	0.0062	0.0048	0.0039
Bacteria;Chlorobi;OPB56_c;OPB56_o;HQ343229_f	HQ343229_f	298	88	26	4	2	0	0	1	2	0	0	0.4471	0.1302	0.0423	0.0062	0.0029	0	0	0.0014	0.0031	0	0
Bacteria;Cyanobacteria;Chroobacteria;Oscillatoriales;Planktothrix_f	Planktothrix_f	291	100	167	213	124	277	189	59	74	78	50	0.4366	0.148	0.2716	0.3318	0.1768	0.4203	0.3039	0.0844	0.1147	0.1257	0.0656
Bacteria;Parcubacteria_OD1;Paceibacter_c;CP011215_o;CP011215_f	CP011215_f	290	356	252	166	93	139	156	113	114	180	73	0.4351	0.5269	0.4098	0.2586	0.1326	0.2109	0.2508	0.1617	0.1767	0.2901	0.0957
Bacteria;Proteobacteria;Deltaproteobacteria;Desulfovibrionales;Desulfovibrionaceae	Desulfovibrionaceae	269	515	604	573	708	589	571	579	526	571	730	0.4036	0.7623	0.9823	0.8925	1.0094	0.8936	0.918	0.8284	0.8153	0.9202	0.9574
Bacteria;Synergistetes;Synergistia;Synergistales;Synergistaceae	Synergistaceae	266	410	486	459	1054	901	969	711	617	788	1155	0.3991	0.6068	0.7904	0.715	1.5026	1.367	1.5579	1.0172	0.9563	1.2698	1.5148
Bacteria;Spirochaetes;Spirochaetia;Spirochaetales;Spirochaetaceae	Spirochaetaceae	259	442	259	107	64	24	96	41	73	106	48	0.3886	0.6542	0.4212	0.1667	0.0912	0.0364	0.1543	0.0587	0.1131	0.1708	0.063
Bacteria;Saccharibacteria_TM7;Saccharimonas_c;Saccharimonas_o;Saccharimonas_f	Saccharimonas_f	248	390	403	356	424	612	405	366	336	361	327	0.3721	0.5772	0.6554	0.5545	0.6045	0.9285	0.6511	0.5236	0.5208	0.5817	0.4289
Bacteria;Firmicutes;Clostridia;Thermoanaerobacterales;AY221604_f	AY221604_f	246	359	306	168	115	122	256	147	196	262	214	0.3691	0.5314	0.4976	0.2617	0.164	0.1851	0.4116	0.2103	0.3038	0.4222	0.2807
Bacteria;Bacteroidetes;Bacteroidia;Bacteroidales;GU454901_f	GU454901_f	223	302	178	64	24	10	75	28	52	55	47	0.3345	0.447	0.2895	0.0997	0.0342	0.0152	0.1206	0.0401	0.0806	0.0886	0.0616
Bacteria;Firmicutes;Bacilli;Lactobacillales;Streptococcaceae	Streptococcaceae	223	410	305	1120	1293	1228	783	879	631	581	970	0.3345	0.6068	0.496	1.7445	1.8434	1.8631	1.2589	1.2576	0.978	0.9363	1.2721
Bacteria;Cloacamonas_p;Cloacamonas_c;Cloacamonas_o;Cloacamonas_f	Cloacamonas_f	222	468	739	257	192	162	380	130	357	520	304	0.333	0.6927	1.2018	0.4003	0.2737	0.2458	0.611	0.186	0.5533	0.838	0.3987
Bacteria;Bacteroidetes;Bacteroidia;Marinilabiliales;Prolixibacteraceae	Prolixibacteraceae	212	286	237	166	262	152	249	186	236	210	258	0.318	0.4233	0.3854	0.2586	0.3735	0.2306	0.4003	0.2661	0.3658	0.3384	0.3384
Bacteria;Verrucomicrobia;Kiritimatiellae;Kiritimatiellales;GQ259262_f	GQ259262_f	210	135	115	63	37	103	112	43	82	87	82	0.315	0.1998	0.187	0.0981	0.0527	0.1563	0.1801	0.0615	0.1271	0.1402	0.1075
Bacteria;Firmicutes;Clostridia;Clostridiales;Dehalobacterium_f	Dehalobacterium_f	202	280	299	127	201	199	292	221	238	229	255	0.303	0.4144	0.4863	0.1978	0.2866	0.3019	0.4695	0.3162	0.3689	0.369	0.3344
Bacteria;Verrucomicrobia;Spartobacteria;Chthoniobacterales;Chthoniobacteraceae	Chthoniobacteraceae	194	62	27	18	10	11	12	4	6	13	12	0.291	0.0918	0.0439	0.028	0.0143	0.0167	0.0193	0.0057	0.0093	0.0209	0.0157
Bacteria;Proteobacteria;Betaproteobacteria;Rhodocyclales;Zoogloeaceae	Zoogloeaceae	194	146	304	372	290	88	305	362	434	405	405	0.291	0.2161	0.4944	0.5794	0.4134	0.1335	0.4904	0.5179	0.6727	0.6526	0.5312
Bacteria;Firmicutes;Negativicutes;Acidaminococcales;Acidaminococcaceae	Acidaminococcaceae	174	226	174	465	784	635	337	668	324	329	623	0.261	0.3345	0.283	0.7243	1.1177	0.9634	0.5418	0.9557	0.5022	0.5302	0.8171
Bacteria;Firmicutes;Negativicutes;Veillonellales;Veillonellaceae	Veillonellaceae	170	211	128	403	547	390	233	525	320	284	495	0.255	0.3123	0.2082	0.6277	0.7798	0.5917	0.3746	0.7511	0.496	0.4577	0.6492
Bacteria;Firmicutes;Clostridia;Clostridiales;Desulfitobacterium_f	Desulfitobacterium_f	167	212	372	180	120	79	207	114	118	98	92	0.2505	0.3138	0.605	0.2804	0.1711	0.1199	0.3328	0.1631	0.1829	0.1579	0.1207
Bacteria;Proteobacteria;Betaproteobacteria;Neisseriales;Neisseriaceae	Neisseriaceae	163	103	67	397	390	109	87	368	220	151	330	0.2445	0.1525	0.109	0.6184	0.556	0.1654	0.1399	0.5265	0.341	0.2433	0.4328
Bacteria;Proteobacteria;Alphaproteobacteria;Sphingomonadales;Sphingomonadaceae	Sphingomonadaceae	146	87	60	292	120	140	79	43	53	53	69	0.219	0.1288	0.0976	0.4548	0.1711	0.2124	0.127	0.0615	0.0821	0.0854	0.0905
Bacteria;Firmicutes;Clostridia;Clostridiales;Clostridiaceae	Clostridiaceae	145	100	96	116	153	180	159	181	115	117	176	0.2175	0.148	0.1561	0.1807	0.2181	0.2731	0.2556	0.259	0.1782	0.1885	0.2308
Bacteria;Proteobacteria;Gammaproteobacteria;Enterobacterales;Enterobacteriaceae	Enterobacteriaceae	144	151	150	309	527	319	191	589	283	210	481	0.216	0.2235	0.2439	0.4813	0.7513	0.484	0.3071	0.8427	0.4386	0.3384	0.6308
Bacteria;Bacteroidetes;Sphingobacteriia;Saprospirales;Saprospiraceae	Saprospiraceae	144	39	19	4	0	1	0	0	0	1	0	0.216	0.0577	0.0309	0.0062	0	0.0015	0	0	0	0.0016	0
Bacteria;Proteobacteria;Deltaproteobacteria;Desulfovibrionales;Desulfomicrobiaceae	Desulfomicrobiaceae	142	238	215	230	171	265	441	181	337	358	256	0.213	0.3523	0.3497	0.3583	0.2438	0.4021	0.709	0.259	0.5223	0.5769	0.3357
Bacteria;WS6;LBWK_c;LBWK_o;LBWK_f	LBWK_f	142	227	209	142	141	237	218	96	112	141	107	0.213	0.336	0.3399	0.2212	0.201	0.3596	0.3505	0.1373	0.1736	0.2272	0.1403
Bacteria;Parcubacteria_OD1;Paceibacter_c;LBQD_o;LBQD_o_uc	LBQD_o_uc	135	91	32	9	4	3	4	0	0	0	0	0.2025	0.1347	0.052	0.014	0.0057	0.0046	0.0064	0	0	0	0
Bacteria;Proteobacteria;Gammaproteobacteria;Chromatiales;Chromatiaceae	Chromatiaceae	131	301	413	215	163	173	206	87	133	135	115	0.1965	0.4455	0.6717	0.3349	0.2324	0.2625	0.3312	0.1245	0.2061	0.2175	0.1508
Bacteria;Proteobacteria;Gammaproteobacteria;Aeromonadales;Succinivibrionaceae	Succinivibrionaceae	126	198	91	254	392	128	149	317	211	189	180	0.189	0.2931	0.148	0.3956	0.5589	0.1942	0.2396	0.4535	0.327	0.3046	0.2361
Bacteria;Firmicutes;Clostridia;Clostridiales;CP014606_f	CP014606_f	124	166	194	117	91	257	228	135	137	125	148	0.186	0.2457	0.3155	0.1822	0.1297	0.3899	0.3666	0.1931	0.2123	0.2014	0.1941
Bacteria;Bacteroidetes;Bacteroidia;Bacteroidales;EF148839_f	EF148839_f	114	120	87	39	92	32	71	77	106	105	97	0.171	0.1776	0.1415	0.0607	0.1312	0.0485	0.1142	0.1102	0.1643	0.1692	0.1272
Bacteria;Elusimicrobia;Endomicrobia;Endomicrobiales;Endomicrobiaceae	Endomicrobiaceae	111	245	152	56	29	21	82	34	66	58	37	0.1665	0.3626	0.2472	0.0872	0.0413	0.0319	0.1318	0.0486	0.1023	0.0935	0.0485
Bacteria;Bacteroidetes;Sphingobacteriia;NVQB_o;NVQB_f	NVQB_f	108	6	0	1	0	0	0	0	0	0	0	0.162	0.0089	0	0.0016	0	0	0	0	0	0	0
Bacteria;Verrucomicrobia;Kiritimatiellae;EF436358_o;HQ260945_f	HQ260945_f	105	119	160	89	46	64	136	54	118	105	98	0.1575	0.1761	0.2602	0.1386	0.0656	0.0971	0.2187	0.0773	0.1829	0.1692	0.1285
Bacteria;Actinobacteria;Actinobacteria_c;Bifidobacteriales;Bifidobacteriaceae	Bifidobacteriaceae	104	147	161	206	184	207	142	179	148	145	218	0.156	0.2176	0.2618	0.3209	0.2623	0.3141	0.2283	0.2561	0.2294	0.2337	0.2859
Bacteria;Chloroflexi;Anaerolineae;Anaerolinaeles;Anaerolinaceae	Anaerolinaceae	101	84	107	78	70	161	185	87	111	94	99	0.1515	0.1243	0.174	0.1215	0.0998	0.2443	0.2974	0.1245	0.172	0.1515	0.1298
Bacteria;Spirochaetes;Spirochaetia;Leptospirales;Leptospiraceae	Leptospiraceae	101	155	68	45	53	55	81	63	84	59	83	0.1515	0.2294	0.1106	0.0701	0.0756	0.0834	0.1302	0.0901	0.1302	0.0951	0.1089
Bacteria;Proteobacteria;Gammaproteobacteria;Methylococcales;Methylococcaceae	Methylococcaceae	98	71	33	51	17	21	27	16	8	5	4	0.147	0.1051	0.0537	0.0794	0.0242	0.0319	0.0434	0.0229	0.0124	0.0081	0.0052
Bacteria;Firmicutes;Clostridia;Clostridiales;Peptostreptococcaceae	Peptostreptococcaceae	98	91	69	217	538	397	242	544	270	214	378	0.147	0.1347	0.1122	0.338	0.767	0.6023	0.3891	0.7783	0.4185	0.3449	0.4957
Bacteria;Fusobacteria;Fusobacteria_c;Fusobacteriales;Leptotrichiaceae	Leptotrichiaceae	97	190	60	395	724	331	192	454	247	261	577	0.1455	0.2812	0.0976	0.6153	1.0322	0.5022	0.3087	0.6495	0.3828	0.4206	0.7567
Bacteria;Firmicutes;Negativicutes;Selenomonadales;Selenomonadaceae	Selenomonadaceae	96	168	120	315	650	464	275	585	330	302	755	0.144	0.2487	0.1952	0.4907	0.9267	0.704	0.4421	0.837	0.5115	0.4867	0.9902
Bacteria;Proteobacteria;Gammaproteobacteria;Legionellales;Legionellaceae	Legionellaceae	93	36	17	10	17	12	9	8	6	9	7	0.1395	0.0533	0.0276	0.0156	0.0242	0.0182	0.0145	0.0114	0.0093	0.0145	0.0092
Bacteria;Bacteroidetes;Bacteroidia;Bacteroidales;GQ441294_f	GQ441294_f	92	52	96	54	85	56	156	116	174	255	139	0.138	0.077	0.1561	0.0841	0.1212	0.085	0.2508	0.166	0.2697	0.4109	0.1823
Bacteria;Parcubacteria_OD1;LCGL_c;LCGL_o;LCFY_f	LCFY_f	92	36	32	10	8	17	15	13	2	16	9	0.138	0.0533	0.052	0.0156	0.0114	0.0258	0.0241	0.0186	0.0031	0.0258	0.0118
Bacteria;Proteobacteria;Gammaproteobacteria;Legionellales;Coxiellaceae	Coxiellaceae	85	81	92	74	75	109	250	96	92	64	146	0.1275	0.1199	0.1496	0.1153	0.1069	0.1654	0.4019	0.1373	0.1426	0.1031	0.1915
Bacteria;Proteobacteria;Betaproteobacteria;Rhodocyclales;Rhodocyclaceae	Rhodocyclaceae	84	105	86	160	276	100	119	255	168	118	206	0.126	0.1554	0.1399	0.2492	0.3935	0.1517	0.1913	0.3648	0.2604	0.1902	0.2702
Bacteria;Verrucomicrobia;Kiritimatiellae;Kiritimatiellales;Kiritimatiellaceae	Kiritimatiellaceae	82	66	30	7	12	9	24	9	7	11	12	0.123	0.0977	0.0488	0.0109	0.0171	0.0137	0.0386	0.0129	0.0108	0.0177	0.0157
Bacteria;Proteobacteria;Alphaproteobacteria;Rhodospirillales;Rhodospirillaceae	Rhodospirillaceae	82	108	49	40	66	40	56	64	69	69	112	0.123	0.1599	0.0797	0.0623	0.0941	0.0607	0.09	0.0916	0.1069	0.1112	0.1469
Bacteria;Planctomycetes;Planctomycetia;Planctomycetales;Gemmataceae	Gemmataceae	81	58	19	8	2	5	5	3	2	0	6	0.1215	0.0858	0.0309	0.0125	0.0029	0.0076	0.008	0.0043	0.0031	0	0.0079
Bacteria;Verrucomicrobia;Verrucomicrobiae;Pedosphaera_o;Pedosphaera_f	Pedosphaera_f	81	115	166	85	68	72	128	66	108	154	85	0.1215	0.1702	0.27	0.1324	0.0969	0.1092	0.2058	0.0944	0.1674	0.2482	0.1115
Bacteria;Verrucomicrobia;Verrucomicrobiae;Verrucomicrobiales;Akkermansiaceae	Akkermansiaceae	80	120	156	217	362	245	174	280	178	269	367	0.12	0.1776	0.2537	0.338	0.5161	0.3717	0.2798	0.4006	0.2759	0.4335	0.4813
Bacteria;Proteobacteria;Alphaproteobacteria;Rhodobacterales;Rhodobacteraceae	Rhodobacteraceae	77	61	65	206	159	144	110	100	133	86	197	0.1155	0.0903	0.1057	0.3209	0.2267	0.2185	0.1769	0.1431	0.2061	0.1386	0.2584
Bacteria;Proteobacteria;Betaproteobacteria;Burkholderiales;Ralstonia_f	Ralstonia_f	76	58	42	198	117	105	84	104	77	59	78	0.114	0.0858	0.0683	0.3084	0.1668	0.1593	0.1351	0.1488	0.1193	0.0951	0.1023
Bacteria;Tenericutes;Mollicutes;PAC001057_o;PAC000197_f	PAC000197_f	74	106	78	35	71	81	76	81	65	54	51	0.111	0.1569	0.1269	0.0545	0.1012	0.1229	0.1222	0.1159	0.1007	0.087	0.0669
Bacteria;Proteobacteria;Gammaproteobacteria;Chromatiales;Thioalkalibacteraceae	Thioalkalibacteraceae	71	53	27	19	13	21	172	26	44	44	97	0.1065	0.0784	0.0439	0.0296	0.0185	0.0319	0.2765	0.0372	0.0682	0.0709	0.1272
Bacteria;Proteobacteria;Gammaproteobacteria;Pseudomonadales;Pseudomonadaceae	Pseudomonadaceae	70	69	108	262	253	304	431	291	205	217	368	0.105	0.1021	0.1756	0.4081	0.3607	0.4612	0.6929	0.4163	0.3177	0.3497	0.4826
Bacteria;Bacteroidetes;Bacteroidia;Bacteroidales;GQ357022_f	GQ357022_f	61	151	101	26	7	10	22	8	24	24	8	0.0915	0.2235	0.1643	0.0405	0.01	0.0152	0.0354	0.0114	0.0372	0.0387	0.0105
Bacteria;Firmicutes;Clostridia;Clostridiales;Eubacteriaceae	Eubacteriaceae	60	103	147	92	223	292	227	208	203	202	362	0.09	0.1525	0.2391	0.1433	0.3179	0.443	0.365	0.2976	0.3146	0.3255	0.4748
Bacteria;Bacteroidetes;Bacteroidia;Bacteroidales;Rikenellaceae	Rikenellaceae	60	116	91	86	89	71	74	75	108	76	79	0.09	0.1717	0.148	0.134	0.1269	0.1077	0.119	0.1073	0.1674	0.1225	0.1036
Bacteria;Bacteroidetes;Sphingobacteriia;CP012155_o;CP012155_f	CP012155_f	58	10	1	3	0	0	0	2	0	0	0	0.087	0.0148	0.0016	0.0047	0	0	0	0.0029	0	0	0
Bacteria;Lentisphaerae;Lentisphaeria;Victivallales;HM066548_f	HM066548_f	58	85	45	27	20	10	24	17	11	29	8	0.087	0.1258	0.0732	0.0421	0.0285	0.0152	0.0386	0.0243	0.017	0.0467	0.0105
Bacteria;Peregrinibacteria;Peribacteria;ASND_o;ASND_f	ASND_f	57	78	54	73	122	29	57	241	245	131	114	0.0855	0.1154	0.0878	0.1137	0.1739	0.044	0.0916	0.3448	0.3797	0.2111	0.1495
Bacteria;Proteobacteria;Epsilonproteobacteria;Campylobacterales;JF747790_f	JF747790_f	57	99	80	91	154	33	74	80	56	69	145	0.0855	0.1465	0.1301	0.1417	0.2196	0.0501	0.119	0.1145	0.0868	0.1112	0.1902
Bacteria;Proteobacteria;Deltaproteobacteria;Syntrophaceae_o;Syntrophaceae	Syntrophaceae	57	26	7	3	0	2	7	2	5	2	6	0.0855	0.0385	0.0114	0.0047	0	0.003	0.0113	0.0029	0.0077	0.0032	0.0079
Bacteria;Actinobacteria;Actinobacteria_c;Frankiales;AB021325_f	AB021325_f	56	56	29	23	6	15	13	4	2	6	2	0.084	0.0829	0.0472	0.0358	0.0086	0.0228	0.0209	0.0057	0.0031	0.0097	0.0026
Bacteria;Chlamydiae;Chlamydiae_c;Chlamydiales;EU363464_f	EU363464_f	53	27	7	0	1	0	0	0	1	0	0	0.0795	0.04	0.0114	0	0.0014	0	0	0	0.0015	0	0
Bacteria;Acidobacteria;Holophagae;Holophagales;Holophagaceae	Holophagaceae	53	69	34	34	20	21	47	26	64	66	100	0.0795	0.1021	0.0553	0.053	0.0285	0.0319	0.0756	0.0372	0.0992	0.1064	0.1311
Bacteria;Planctomycetes;Phycisphaerae;Phycisphaerales;Phycisphaeraceae	Phycisphaeraceae	53	10	8	1	0	0	0	1	1	0	0	0.0795	0.0148	0.013	0.0016	0	0	0	0.0014	0.0015	0	0
Bacteria;Actinobacteria;Actinobacteria_c;Micrococcales;Microbacteriaceae	Microbacteriaceae	47	42	41	75	56	84	83	43	49	48	38	0.0705	0.0622	0.0667	0.1168	0.0798	0.1274	0.1334	0.0615	0.0759	0.0774	0.0498
Bacteria;Proteobacteria;Alphaproteobacteria;Rhizobiales;Methylocystaceae	Methylocystaceae	45	25	14	9	13	5	6	0	1	2	4	0.0675	0.037	0.0228	0.014	0.0185	0.0076	0.0096	0	0.0015	0.0032	0.0052
Bacteria;Chlamydiae;Chlamydiae_c;Chlamydiales;Chlamydiales_uc	Chlamydiales_uc	44	33	7	0	10	8	19	2	0	4	5	0.066	0.0488	0.0114	0	0.0143	0.0121	0.0305	0.0029	0	0.0064	0.0066
Bacteria;Cyanobacteria;PAC002560_c;PAC000393_o;GU174155_f	GU174155_f	44	87	237	221	111	199	305	198	255	255	191	0.066	0.1288	0.3854	0.3442	0.1582	0.3019	0.4904	0.2833	0.3952	0.4109	0.2505
Bacteria;Omnitrophica_OP3;FP245540_c;GU472720_o;GU472720_f	GU472720_f	42	26	5	1	1	0	2	0	1	1	3	0.063	0.0385	0.0081	0.0016	0.0014	0	0.0032	0	0.0015	0.0016	0.0039
Bacteria;Verrucomicrobia;Opitutae;Opitutales;Opitutaceae	Opitutaceae	42	40	20	6	10	3	9	4	9	13	10	0.063	0.0592	0.0325	0.0093	0.0143	0.0046	0.0145	0.0057	0.0139	0.0209	0.0131
Bacteria;Proteobacteria;Alphaproteobacteria;Pelagibacterales;Pelagibacteraceae	Pelagibacteraceae	41	4	0	0	0	0	0	0	0	0	0	0.0615	0.0059	0	0	0	0	0	0	0	0	0
Bacteria;Firmicutes;Bacilli;Lactobacillales;Lactobacillaceae	Lactobacillaceae	40	42	54	43	69	90	57	58	50	35	63	0.06	0.0622	0.0878	0.067	0.0984	0.1365	0.0916	0.083	0.0775	0.0564	0.0826
Bacteria;Bacteroidetes;Sphingobacteriia;Sphingobacteriales;Sphingobacteriaceae	Sphingobacteriaceae	40	14	7	10	10	221	22	10	9	9	3	0.06	0.0207	0.0114	0.0156	0.0143	0.3353	0.0354	0.0143	0.0139	0.0145	0.0039
Bacteria;Chlorobi;OPB56_c;OPB56_o;EF648021_f	EF648021_f	39	35	25	25	85	18	45	83	77	60	64	0.0585	0.0518	0.0407	0.0389	0.1212	0.0273	0.0723	0.1187	0.1193	0.0967	0.0839
Bacteria;Hydrogenedentes_NKB19;Hydrogenedens_c;Hydrogenedens_o;Hydrogenedens_f	Hydrogenedens_f	39	38	38	22	11	11	28	13	19	19	19	0.0585	0.0562	0.0618	0.0343	0.0157	0.0167	0.045	0.0186	0.0294	0.0306	0.0249
Bacteria;Parcubacteria_OD1;Paceibacter_c;CP011215_o;CP011215_o_uc	CP011215_o_uc	37	15	5	0	8	0	22	3	16	14	0	0.0555	0.0222	0.0081	0	0.0114	0	0.0354	0.0043	0.0248	0.0226	0
Unclassified in higher taxonomic rank	Unclassified in higher taxonomic rank	37	63	42	9	18	9	31	7	20	22	7	0.0555	0.0932	0.0683	0.014	0.0257	0.0137	0.0498	0.01	0.031	0.0355	0.0092
Bacteria;Fusobacteria;Fusobacteria_c;Fusobacteriales;FM242289_f	FM242289_f	36	38	2	18	15	4	8	18	12	17	23	0.054	0.0562	0.0033	0.028	0.0214	0.0061	0.0129	0.0258	0.0186	0.0274	0.0302
Bacteria;Bacteroidetes;Bacteroidia;Marinilabiliales;Marinilabiliaceae	Marinilabiliaceae	36	54	64	33	52	32	52	17	61	50	30	0.054	0.0799	0.1041	0.0514	0.0741	0.0485	0.0836	0.0243	0.0945	0.0806	0.0393
Bacteria;Caldiserica;Caldisericia;Caldisericales;EU266853_f	EU266853_f	33	12	9	6	2	7	13	2	6	7	0	0.0495	0.0178	0.0146	0.0093	0.0029	0.0106	0.0209	0.0029	0.0093	0.0113	0
Bacteria;Parcubacteria_OD1;LCGL_c;LCGL_o;LCGL_o_uc	LCGL_o_uc	33	39	21	7	0	5	2	0	2	2	0	0.0495	0.0577	0.0342	0.0109	0	0.0076	0.0032	0	0.0031	0.0032	0
Bacteria;Tenericutes;Mollicutes;PAC001057_o;PAC001057_f	PAC001057_f	33	45	28	24	56	26	50	56	37	28	31	0.0495	0.0666	0.0455	0.0374	0.0798	0.0394	0.0804	0.0801	0.0573	0.0451	0.0407
Bacteria;Proteobacteria;Betaproteobacteria;Gallionellales;Gallionellaceae	Gallionellaceae	32	33	23	10	2	6	3	2	22	11	2	0.048	0.0488	0.0374	0.0156	0.0029	0.0091	0.0048	0.0029	0.0341	0.0177	0.0026
Bacteria;Proteobacteria;Oligoflexia;Oligoflexales;Oligoflexales_uc	Oligoflexales_uc	31	12	0	0	0	0	0	0	0	0	0	0.0465	0.0178	0	0	0	0	0	0	0	0	0
Bacteria;Lentisphaerae;Lentisphaeria;Victivallales;Victivallaceae	Victivallaceae	31	66	39	19	22	12	34	15	31	29	22	0.0465	0.0977	0.0634	0.0296	0.0314	0.0182	0.0547	0.0215	0.048	0.0467	0.0289
Bacteria;WS5;WS5_c;AB286410_o;JF922429_f	JF922429_f	30	10	14	2	0	0	0	0	0	0	0	0.045	0.0148	0.0228	0.0031	0	0	0	0	0	0	0
Bacteria;Cyanobacteria;Chroobacteria;Chroococcales;Merismopedia_f	Merismopedia_f	29	1	3	4	1	0	0	5	0	0	0	0.0435	0.0015	0.0049	0.0062	0.0014	0	0	0.0072	0	0	0
Bacteria;Proteobacteria;Alphaproteobacteria;Rickettsiales;Paracaedibacteraceae	Paracaedibacteraceae	29	11	7	10	5	20	15	8	11	9	9	0.0435	0.0163	0.0114	0.0156	0.0071	0.0303	0.0241	0.0114	0.017	0.0145	0.0118
Bacteria;Proteobacteria;Betaproteobacteria;Burkholderiales;Sutterellaceae	Sutterellaceae	29	51	26	80	111	51	38	111	75	66	64	0.0435	0.0755	0.0423	0.1246	0.1582	0.0774	0.0611	0.1588	0.1162	0.1064	0.0839
Bacteria;Proteobacteria;Betaproteobacteria;Burkholderiales;Oxalobacteraceae	Oxalobacteraceae	27	31	16	15	15	124	38	25	15	14	15	0.0405	0.0459	0.026	0.0234	0.0214	0.1881	0.0611	0.0358	0.0232	0.0226	0.0197
Bacteria;Proteobacteria;Alphaproteobacteria;Rhizobiales;Parvibaculum_f	Parvibaculum_f	27	15	12	20	20	35	30	10	14	11	14	0.0405	0.0222	0.0195	0.0312	0.0285	0.0531	0.0482	0.0143	0.0217	0.0177	0.0184
Bacteria;Elusimicrobia;Elusimicrobia_c;Elusimicrobiales;Elusimicrobiaceae	Elusimicrobiaceae	26	62	12	16	19	6	15	18	20	15	21	0.039	0.0918	0.0195	0.0249	0.0271	0.0091	0.0241	0.0258	0.031	0.0242	0.0275
Bacteria;Parcubacteria_OD1;LCGL_c;LCGL_o;EF515247_f	EF515247_f	25	31	19	7	5	9	12	5	4	5	1	0.0375	0.0459	0.0309	0.0109	0.0071	0.0137	0.0193	0.0072	0.0062	0.0081	0.0013
Bacteria;Verrucomicrobia;Verrucomicrobiae;Methylacidiphilales;GU936905_f	GU936905_f	25	11	11	1	1	1	1	0	1	0	0	0.0375	0.0163	0.0179	0.0016	0.0014	0.0015	0.0016	0	0.0015	0	0
Bacteria;Bacteroidetes;Bacteroidia;Bacteroidales;JF747991_f	JF747991_f	25	33	80	9	2	5	13	3	9	6	8	0.0375	0.0488	0.1301	0.014	0.0029	0.0076	0.0209	0.0043	0.0139	0.0097	0.0105
Bacteria;Microgenomates_OP11;Microgenomatus_c;CP011212_o;LCHZ_f	LCHZ_f	25	35	40	13	16	26	14	5	8	10	6	0.0375	0.0518	0.0651	0.0202	0.0228	0.0394	0.0225	0.0072	0.0124	0.0161	0.0079
Bacteria;Saccharibacteria_TM7;Saccharimonas_c;Saccharimonas_o;PAC000016_f	PAC000016_f	25	25	24	15	12	25	20	16	15	7	11	0.0375	0.037	0.039	0.0234	0.0171	0.0379	0.0322	0.0229	0.0232	0.0113	0.0144
Bacteria;Bacteroidetes;Sphingobacteriia;NVQB_o;PAC000536_f	PAC000536_f	25	0	1	0	0	0	0	0	0	0	0	0.0375	0	0.0016	0	0	0	0	0	0	0	0
Bacteria;Proteobacteria;Betaproteobacteria;Thiobacillus_o;Thiobacillaceae	Thiobacillaceae	25	5	3	0	0	0	0	0	0	0	0	0.0375	0.0074	0.0049	0	0	0	0	0	0	0	0
Bacteria;Bacteroidetes;Flavobacteria;Flavobacteriales;Crocinitomicaceae	Crocinitomicaceae	24	3	0	0	1	0	0	0	0	0	0	0.036	0.0044	0	0	0.0014	0	0	0	0	0	0
Bacteria;Armatimonadetes;Armatimonadia;Armatimonadales;Armatimonadales_uc	Armatimonadales_uc	22	16	51	30	45	29	61	43	46	66	46	0.033	0.0237	0.0829	0.0467	0.0642	0.044	0.0981	0.0615	0.0713	0.1064	0.0603
Bacteria;Planctomycetes;Planctomycetia;Planctomycetales;Isosphaeraceae	Isosphaeraceae	22	5	2	7	1	2	2	1	0	1	0	0.033	0.0074	0.0033	0.0109	0.0014	0.003	0.0032	0.0014	0	0.0016	0
Bacteria;Bacteroidetes;Sphingobacteriia;NVQB_o;PAC000134_f	PAC000134_f	22	3	3	0	0	0	0	0	0	0	0	0.033	0.0044	0.0049	0	0	0	0	0	0	0	0
Bacteria;Proteobacteria;Alphaproteobacteria;Rhizobiales;Bradyrhizobiaceae	Bradyrhizobiaceae	21	5	8	6	2	7	2	5	7	2	3	0.0315	0.0074	0.013	0.0093	0.0029	0.0106	0.0032	0.0072	0.0108	0.0032	0.0039
Bacteria;Bacteroidetes;Bacteroidia;Bacteroidales;DQ415754_f	DQ415754_f	21	37	30	10	5	5	17	2	16	8	5	0.0315	0.0548	0.0488	0.0156	0.0071	0.0076	0.0273	0.0029	0.0248	0.0129	0.0066
Bacteria;Chlamydiae;Chlamydiae_c;Chlamydiales;Rhabdochlamydiaceae	Rhabdochlamydiaceae	21	21	4	3	0	5	6	8	2	1	2	0.0315	0.0311	0.0065	0.0047	0	0.0076	0.0096	0.0114	0.0031	0.0016	0.0026
Bacteria;Omnitrophica_OP3;AQSZ_c;AQSZ_o;AQSZ_f	AQSZ_f	20	15	20	7	6	4	15	4	3	2	5	0.03	0.0222	0.0325	0.0109	0.0086	0.0061	0.0241	0.0057	0.0046	0.0032	0.0066
Bacteria;Parcubacteria_OD1;LCGL_c;LCGL_o;DQ676460_f	DQ676460_f	20	21	9	12	4	3	6	4	2	1	0	0.03	0.0311	0.0146	0.0187	0.0057	0.0046	0.0096	0.0057	0.0031	0.0016	0
Bacteria;Cyanobacteria;Chroobacteria;Chroococcales;Prochlorococcaceae	Prochlorococcaceae	20	24	9	6	2	1	0	7	5	4	0	0.03	0.0355	0.0146	0.0093	0.0029	0.0015	0	0.01	0.0077	0.0064	0
Bacteria;Firmicutes;Clostridia;Clostridiales;Acidaminobacter_f	Acidaminobacter_f	19	15	21	30	102	31	47	96	90	49	45	0.0285	0.0222	0.0342	0.0467	0.1454	0.047	0.0756	0.1373	0.1395	0.079	0.059
Bacteria;Parcubacteria_OD1;Paceibacter_c;CP011209_o;CP011209_o_uc	CP011209_o_uc	19	19	22	2	4	7	4	6	0	9	6	0.0285	0.0281	0.0358	0.0031	0.0057	0.0106	0.0064	0.0086	0	0.0145	0.0079
Bacteria;Chloroflexi;Caldilineae;Caldilineales;Caldilineaceae	Caldilineaceae	19	1	2	2	0	0	0	0	0	0	4	0.0285	0.0015	0.0033	0.0031	0	0	0	0	0	0	0.0052
Bacteria;TM6;TM6_c;Babela_o;LBTE_f	LBTE_f	19	16	5	2	1	4	1	2	0	2	4	0.0285	0.0237	0.0081	0.0031	0.0014	0.0061	0.0016	0.0029	0	0.0032	0.0052
Bacteria;Proteobacteria;Betaproteobacteria;Burkholderiales;Quisquiliibacterium_f	Quisquiliibacterium_f	19	7	0	0	0	0	0	0	0	0	0	0.0285	0.0104	0	0	0	0	0	0	0	0	0
Bacteria;Proteobacteria;Alphaproteobacteria;Rickettsiales;Rickettsiaceae	Rickettsiaceae	19	11	5	3	10	12	54	19	31	28	62	0.0285	0.0163	0.0081	0.0047	0.0143	0.0182	0.0868	0.0272	0.048	0.0451	0.0813
Bacteria;Firmicutes;Clostridia;Clostridiales;Clostridiales_uc	Clostridiales_uc	18	2	51	32	0	4	10	5	9	6	56	0.027	0.003	0.0829	0.0498	0	0.0061	0.0161	0.0072	0.0139	0.0097	0.0734
Bacteria;Proteobacteria;Deltaproteobacteria;Desulfuromonadales;Desulfuromonadales_uc	Desulfuromonadales_uc	18	13	17	3	0	0	5	2	2	2	1	0.027	0.0192	0.0276	0.0047	0	0	0.008	0.0029	0.0031	0.0032	0.0013
Bacteria;Actinobacteria;Actinobacteria_c;Propionibacteriales;Nocardioidaceae	Nocardioidaceae	18	13	33	20	13	31	26	10	11	15	8	0.027	0.0192	0.0537	0.0312	0.0185	0.047	0.0418	0.0143	0.017	0.0242	0.0105
Bacteria;TDNP;TDNP_c;TDNP_o;TDNP_f	TDNP_f	18	21	14	5	7	4	7	1	6	14	4	0.027	0.0311	0.0228	0.0078	0.01	0.0061	0.0113	0.0014	0.0093	0.0226	0.0052
Bacteria;Bacteroidetes;Cytophagia;Cytophagales;Cytophagaceae	Cytophagaceae	17	0	0	2	1	0	1	0	0	0	0	0.0255	0	0	0.0031	0.0014	0	0.0016	0	0	0	0
Bacteria;Proteobacteria;Gammaproteobacteria;Methylococcales;Methylomonas_f	Methylomonas_f	17	3	1	5	4	1	0	2	1	0	0	0.0255	0.0044	0.0016	0.0078	0.0057	0.0015	0	0.0029	0.0015	0	0
Bacteria;Chlorobi;HQ014634_c;HQ014634_o;HQ014634_f	HQ014634_f	16	20	19	5	6	9	10	2	8	6	8	0.024	0.0296	0.0309	0.0078	0.0086	0.0137	0.0161	0.0029	0.0124	0.0097	0.0105
Bacteria;Actinobacteria;Actinobacteria_c;Corynebacteriales;Mycobacteriaceae	Mycobacteriaceae	16	16	1	1	6	5	3	3	1	0	2	0.024	0.0237	0.0016	0.0016	0.0086	0.0076	0.0048	0.0043	0.0015	0	0.0026
Bacteria;Proteobacteria;Gammaproteobacteria;Thiotrichales;Thiotrichaceae	Thiotrichaceae	16	33	26	93	23	18	33	215	119	27	121	0.024	0.0488	0.0423	0.1449	0.0328	0.0273	0.0531	0.3076	0.1844	0.0435	0.1587
Bacteria;Proteobacteria;Gammaproteobacteria;Xanthomonadales;Xanthomonadaceae	Xanthomonadaceae	16	27	11	103	53	1421	277	260	107	65	120	0.024	0.04	0.0179	0.1604	0.0756	2.1559	0.4454	0.372	0.1658	0.1047	0.1574
Bacteria;Chloroflexi;Anaerolineae;Anaerolinaeles;Anaerolinaeles_uc	Anaerolinaeles_uc	15	0	0	0	0	0	0	0	0	0	0	0.0225	0	0	0	0	0	0	0	0	0	0
Bacteria;Acidobacteria;Solibacteres;Solibacterales;Bryobacteraceae	Bryobacteraceae	14	30	25	10	8	4	14	7	11	9	7	0.021	0.0444	0.0407	0.0156	0.0114	0.0061	0.0225	0.01	0.017	0.0145	0.0092
Bacteria;Bacteroidetes;Sphingobacteriia;FJ437920_o;FJ437920_f	FJ437920_f	14	15	4	4	2	3	1	2	1	3	5	0.021	0.0222	0.0065	0.0062	0.0029	0.0046	0.0016	0.0029	0.0015	0.0048	0.0066
Bacteria;Omnitrophica_OP3;HM243796_c;HM243796_o;HM243796_f	HM243796_f	14	12	1	1	0	2	2	0	1	3	0	0.021	0.0178	0.0016	0.0016	0	0.003	0.0032	0	0.0015	0.0048	0
Bacteria;Actinobacteria;Acidimicrobiia;Acidimicrobiales;Iamiaceae	Iamiaceae	14	10	9	1	1	2	1	0	0	0	0	0.021	0.0148	0.0146	0.0016	0.0014	0.003	0.0016	0	0	0	0
Bacteria;Cyanobacteria;PAC002560_c;PAC000393_o;PAC000393_f	PAC000393_f	14	17	40	34	14	50	59	29	55	49	39	0.021	0.0252	0.0651	0.053	0.02	0.0759	0.0949	0.0415	0.0852	0.079	0.0511
Bacteria;Lentisphaerae;Lentisphaeria;Victivallales;PAC001406_f	PAC001406_f	14	24	10	17	17	5	16	8	6	11	3	0.021	0.0355	0.0163	0.0265	0.0242	0.0076	0.0257	0.0114	0.0093	0.0177	0.0039
Bacteria;Chlamydiae;Chlamydiae_c;Chlamydiales;Parachlamydiaceae	Parachlamydiaceae	14	11	5	3	4	6	6	1	3	4	3	0.021	0.0163	0.0081	0.0047	0.0057	0.0091	0.0096	0.0014	0.0046	0.0064	0.0039
Bacteria;Proteobacteria;Alphaproteobacteria;Rhizobiales;Rhizobiaceae	Rhizobiaceae	14	5	9	19	22	13	16	12	15	3	22	0.021	0.0074	0.0146	0.0296	0.0314	0.0197	0.0257	0.0172	0.0232	0.0048	0.0289
Bacteria;Proteobacteria;Betaproteobacteria;Sterolibacterium_o;Sterolibacteriaceae	Sterolibacteriaceae	14	2	2	7	0	0	1	1	1	1	0	0.021	0.003	0.0033	0.0109	0	0	0.0016	0.0014	0.0015	0.0016	0
Bacteria;Bacteroidetes;Bacteroidia;Bacteroidales;Acetobacteroides_f	Acetobacteroides_f	13	6	3	26	69	4	6	30	7	17	29	0.0195	0.0089	0.0049	0.0405	0.0984	0.0061	0.0096	0.0429	0.0108	0.0274	0.038
Bacteria;Firmicutes;Bacilli;Lactobacillales;Carnobacteriaceae	Carnobacteriaceae	13	45	54	24	38	54	37	39	43	28	41	0.0195	0.0666	0.0878	0.0374	0.0542	0.0819	0.0595	0.0558	0.0666	0.0451	0.0538
Bacteria;Caldithrix_p;Caldithrix_c;EU283592_o;EU283592_f	EU283592_f	13	5	3	0	0	0	2	0	0	0	0	0.0195	0.0074	0.0049	0	0	0	0.0032	0	0	0	0
Bacteria;Proteobacteria;GQ354939_c;GQ354939_o;GQ354939_f	GQ354939_f	13	9	2	0	2	3	0	0	0	2	3	0.0195	0.0133	0.0033	0	0.0029	0.0046	0	0	0	0.0032	0.0039
Bacteria;Parcubacteria_OD1;Paceibacter_c;LBQD_o;LBQD_f	LBQD_f	13	3	9	2	0	7	0	1	3	3	2	0.0195	0.0044	0.0146	0.0031	0	0.0106	0	0.0014	0.0046	0.0048	0.0026
Bacteria;Verrucomicrobia;Verrucomicrobiae;Verrucomicrobiales;Luteolibacter_f	Luteolibacter_f	13	17	18	11	8	16	13	18	4	11	15	0.0195	0.0252	0.0293	0.0171	0.0114	0.0243	0.0209	0.0258	0.0062	0.0177	0.0197
Bacteria;Firmicutes;Clostridia;Clostridiales;Peptococcaceae	Peptococcaceae	13	49	57	26	36	41	30	15	25	17	11	0.0195	0.0725	0.0927	0.0405	0.0513	0.0622	0.0482	0.0215	0.0387	0.0274	0.0144
Bacteria;Proteobacteria;Gammaproteobacteria;Steroidobacter_o;Steroidobacter_f	Steroidobacter_f	13	3	1	0	0	0	0	0	1	0	0	0.0195	0.0044	0.0016	0	0	0	0	0	0.0015	0	0
Bacteria;CU922841_p;CU922841_c;CU922841_o;CU922841_f	CU922841_f	12	7	12	6	7	8	17	6	8	9	4	0.018	0.0104	0.0195	0.0093	0.01	0.0121	0.0273	0.0086	0.0124	0.0145	0.0052
Bacteria;Proteobacteria;Alphaproteobacteria;Caulobacterales;Caulobacteraceae	Caulobacteraceae	12	12	3	76	15	2375	322	75	153	60	89	0.018	0.0178	0.0049	0.1184	0.0214	3.6033	0.5177	0.1073	0.2371	0.0967	0.1167
Bacteria;Proteobacteria;EU101270_c;EU101270_o;EU101270_f	EU101270_f	12	16	24	7	14	3	39	22	31	50	17	0.018	0.0237	0.039	0.0109	0.02	0.0046	0.0627	0.0315	0.048	0.0806	0.0223
Bacteria;Bacteroidetes;Flavobacteria;Flavobacteriales;FQ032823_f	FQ032823_f	12	1	2	0	0	0	0	0	0	0	0	0.018	0.0015	0.0033	0	0	0	0	0	0	0	0
Bacteria;Firmicutes;Negativicutes;Hydrogenispora_o;Hydrogenispora_f	Hydrogenispora_f	12	29	39	24	28	43	49	35	38	18	28	0.018	0.0429	0.0634	0.0374	0.0399	0.0652	0.0788	0.0501	0.0589	0.029	0.0367
Bacteria;Bacteroidetes;Bacteroidia;Bacteroidales;AM982614_f	AM982614_f	11	19	9	2	4	2	3	5	10	3	5	0.0165	0.0281	0.0146	0.0031	0.0057	0.003	0.0048	0.0072	0.0155	0.0048	0.0066
Bacteria;Proteobacteria;Oligoflexia;Bacteriovoracales;Bacteriovoracaceae	Bacteriovoracaceae	11	4	0	4	0	2	1	0	4	4	5	0.0165	0.0059	0	0.0062	0	0.003	0.0016	0	0.0062	0.0064	0.0066
Bacteria;Bacteroidetes;Bacteroidia;Bacteroidales;Barnesiellaceae	Barnesiellaceae	11	23	22	29	29	27	25	21	37	26	27	0.0165	0.034	0.0358	0.0452	0.0413	0.041	0.0402	0.03	0.0573	0.0419	0.0354
Bacteria;Cloacamonas_p;Cloacamonas_c;Cloacamonas_o;Cloacamonas_o_uc	Cloacamonas_o_uc	11	12	38	6	15	5	7	3	9	10	10	0.0165	0.0178	0.0618	0.0093	0.0214	0.0076	0.0113	0.0043	0.0139	0.0161	0.0131
Bacteria;Armatimonadetes;EU266864_c;EU266864_o;EU266864_f	EU266864_f	11	24	68	46	85	101	93	69	101	78	103	0.0165	0.0355	0.1106	0.0717	0.1212	0.1532	0.1495	0.0987	0.1565	0.1257	0.1351
Bacteria;Bacteroidetes;Bacteroidia;Bacteroidales;Muribaculaceae	Muribaculaceae	11	9	11	38	36	7	6	12	19	20	28	0.0165	0.0133	0.0179	0.0592	0.0513	0.0106	0.0096	0.0172	0.0294	0.0322	0.0367
Bacteria;Bacteroidetes;Bacteroidia;Bacteroidales;Odoribacteraceae	Odoribacteraceae	11	26	12	15	22	6	15	11	11	21	16	0.0165	0.0385	0.0195	0.0234	0.0314	0.0091	0.0241	0.0157	0.017	0.0338	0.021
Bacteria;Parcubacteria_OD1;Paceibacter_c;Paceibacter_o;Paceibacter_o_uc	Paceibacter_o_uc	11	3	8	0	3	0	0	0	0	0	2	0.0165	0.0044	0.013	0	0.0043	0	0	0	0	0	0.0026
Bacteria;Actinobacteria;Actinobacteria_c;Propionibacteriales;Propionibacteriaceae	Propionibacteriaceae	11	23	18	11	15	14	16	9	15	9	9	0.0165	0.034	0.0293	0.0171	0.0214	0.0212	0.0257	0.0129	0.0232	0.0145	0.0118
Bacteria;Chlamydiae;Chlamydiae_c;Chlamydiales;Simkaniaceae	Simkaniaceae	11	8	0	0	0	1	0	0	0	0	0	0.0165	0.0118	0	0	0	0.0015	0	0	0	0	0
Bacteria;Proteobacteria;Betaproteobacteria;Burkholderiales;Alcaligenaceae	Alcaligenaceae	10	12	8	26	33	40	19	11	17	14	9	0.015	0.0178	0.013	0.0405	0.047	0.0607	0.0305	0.0157	0.0263	0.0226	0.0118
Bacteria;WWE3;CP006914_c;CP006914_o;CP006914_f	CP006914_f	10	5	4	4	2	1	1	0	1	1	0	0.015	0.0074	0.0065	0.0062	0.0029	0.0015	0.0016	0	0.0015	0.0016	0
Bacteria;Cyanobacteria;Vampirovibrio_c;FR888536_o;FR888536_f	FR888536_f	10	36	35	45	54	33	27	58	31	41	55	0.015	0.0533	0.0569	0.0701	0.077	0.0501	0.0434	0.083	0.048	0.0661	0.0721
Bacteria;Peregrinibacteria;Peribacteria;ASND_o;GQ355005_f	GQ355005_f	10	8	8	5	9	3	7	17	3	4	5	0.015	0.0118	0.013	0.0078	0.0128	0.0046	0.0113	0.0243	0.0046	0.0064	0.0066
Bacteria;Proteobacteria;Alphaproteobacteria;Rickettsiales;Rickettsiales_uc	Rickettsiales_uc	10	6	2	0	0	0	0	0	0	0	0	0.015	0.0089	0.0033	0	0	0	0	0	0	0	0
Bacteria;BRC1;FP245541_c;FP245541_o;AJ604544_f	AJ604544_f	9	4	13	8	6	19	14	11	17	12	15	0.0135	0.0059	0.0211	0.0125	0.0086	0.0288	0.0225	0.0157	0.0263	0.0193	0.0197
Bacteria;Peregrinibacteria;Peribacteria;ASND_o;ASND_o_uc	ASND_o_uc	9	2	7	7	14	0	2	7	2	3	6	0.0135	0.003	0.0114	0.0109	0.02	0	0.0032	0.01	0.0031	0.0048	0.0079
Bacteria;Proteobacteria;Alphaproteobacteria;Rhodospirillales;Acetobacteraceae	Acetobacteraceae	9	10	4	6	3	8	5	3	3	1	8	0.0135	0.0148	0.0065	0.0093	0.0043	0.0121	0.008	0.0043	0.0046	0.0016	0.0105
Bacteria;Actinobacteria;Actinobacteria_c;Actinomycetales;Actinomycetaceae	Actinomycetaceae	9	3	8	24	21	31	13	14	8	6	10	0.0135	0.0044	0.013	0.0374	0.0299	0.047	0.0209	0.02	0.0124	0.0097	0.0131
Bacteria;Proteobacteria;Deltaproteobacteria;Desulfomonile_o;Desulfomonile_f	Desulfomonile_f	9	14	29	11	11	18	31	11	9	10	11	0.0135	0.0207	0.0472	0.0171	0.0157	0.0273	0.0498	0.0157	0.0139	0.0161	0.0144
Bacteria;Proteobacteria;Gammaproteobacteria;Ignatzschineria_o;Ignatzschineria_f	Ignatzschineria_f	9	2	0	2	5	6	4	5	1	3	1	0.0135	0.003	0	0.0031	0.0071	0.0091	0.0064	0.0072	0.0015	0.0048	0.0013
Bacteria;Firmicutes;Bacilli;Lactobacillales;Leuconostocaceae	Leuconostocaceae	9	16	10	11	24	34	19	10	11	12	16	0.0135	0.0237	0.0163	0.0171	0.0342	0.0516	0.0305	0.0143	0.017	0.0193	0.021
Bacteria;TM6;TM6_c;Babela_o;PAC000589_f	PAC000589_f	9	4	0	0	0	0	0	0	0	0	0	0.0135	0.0059	0	0	0	0	0	0	0	0	0
Bacteria;Proteobacteria;Oligoflexia;Bacteriovoracales;Peredibacteraceae	Peredibacteraceae	9	0	0	0	0	1	0	0	1	0	0	0.0135	0	0	0	0	0.0015	0	0	0.0015	0	0
Bacteria;Proteobacteria;Deltaproteobacteria;Myxococcales;Polyangiaceae	Polyangiaceae	9	1	2	0	4	0	0	0	0	1	3	0.0135	0.0015	0.0033	0	0.0057	0	0	0	0	0.0016	0.0039
Bacteria;Firmicutes;Clostridia;Clostridiales;Syntrophomonadaceae	Syntrophomonadaceae	9	12	10	9	23	14	32	14	22	9	56	0.0135	0.0178	0.0163	0.014	0.0328	0.0212	0.0514	0.02	0.0341	0.0145	0.0734
Bacteria;Verrucomicrobia;Verrucomicrobiae;Verrucomicrobiales;Verrucomicrobiaceae	Verrucomicrobiaceae	9	0	2	1	1	2	1	0	0	1	1	0.0135	0	0.0033	0.0016	0.0014	0.003	0.0016	0	0	0.0016	0.0013
Bacteria;Chloroflexi;Chloroflexia;Chloroflexales;AF418964_f	AF418964_f	8	0	0	0	0	1	0	0	0	0	0	0.012	0	0	0	0	0.0015	0	0	0	0	0
Bacteria;Caldithrix_p;Caldithrix_c;EU283592_o;EU283593_f	EU283593_f	8	0	0	0	2	0	0	0	2	7	0	0.012	0	0	0	0.0029	0	0	0	0.0031	0.0113	0
Bacteria;Firmicutes;Bacilli;Lactobacillales;Enterococcaceae	Enterococcaceae	8	8	11	12	17	24	18	33	12	11	23	0.012	0.0118	0.0179	0.0187	0.0242	0.0364	0.0289	0.0472	0.0186	0.0177	0.0302
Bacteria;FJ437850_p;FJ437850_c;FJ437850_o;FJ437850_f	FJ437850_f	8	6	8	8	7	0	5	2	2	4	5	0.012	0.0089	0.013	0.0125	0.01	0	0.008	0.0029	0.0031	0.0064	0.0066
Bacteria;Lentisphaerae;Lentisphaeria;Victivallales;GQ347406_f	GQ347406_f	8	6	1	1	0	0	4	0	0	0	0	0.012	0.0089	0.0016	0.0016	0	0	0.0064	0	0	0	0
Bacteria;Proteobacteria;Betaproteobacteria;Neisseriales;GU199451_f	GU199451_f	8	4	2	9	0	0	0	1	1	3	0	0.012	0.0059	0.0033	0.014	0	0	0	0.0014	0.0015	0.0048	0
Bacteria;Proteobacteria;Alphaproteobacteria;Rhodospirillales;Micavibrio_f	Micavibrio_f	8	17	8	14	23	20	13	18	25	15	29	0.012	0.0252	0.013	0.0218	0.0328	0.0303	0.0209	0.0258	0.0387	0.0242	0.038
Bacteria;Proteobacteria;Alphaproteobacteria;Micropepsales;Micropepsaceae	Micropepsaceae	8	1	0	3	0	0	0	0	0	0	2	0.012	0.0015	0	0.0047	0	0	0	0	0	0	0.0026
Bacteria;Proteobacteria;Oligoflexia;Bdellovibrionales;PAC000132_f	PAC000132_f	8	0	0	0	0	0	0	0	0	0	0	0.012	0	0	0	0	0	0	0	0	0	0
Bacteria;Proteobacteria;Alphaproteobacteria;Rhizobiales;Pleomorphomonas_f	Pleomorphomonas_f	8	6	10	21	27	18	14	17	11	10	13	0.012	0.0089	0.0163	0.0327	0.0385	0.0273	0.0225	0.0243	0.017	0.0161	0.017
Bacteria;Proteobacteria;Alphaproteobacteria;Rhizobiales;AB599867_f	AB599867_f	7	7	15	24	10	17	4	3	4	6	1	0.0105	0.0104	0.0244	0.0374	0.0143	0.0258	0.0064	0.0043	0.0062	0.0097	0.0013
Bacteria;Bacteroidetes;Bacteroidia;Bacteroidales;Anaerocella_f	Anaerocella_f	7	7	7	10	36	8	7	16	10	15	22	0.0105	0.0104	0.0114	0.0156	0.0513	0.0121	0.0113	0.0229	0.0155	0.0242	0.0289
Bacteria;Microgenomates_OP11;Microgenomatus_c;CP011212_o;CP011212_f	CP011212_f	7	1	4	3	2	3	3	6	4	0	4	0.0105	0.0015	0.0065	0.0047	0.0029	0.0046	0.0048	0.0086	0.0062	0	0.0052
Bacteria;Armatimonadetes;Chthonomonadetes;Chthonomonadales;Chthonomonadaceae	Chthonomonadaceae	7	13	3	0	0	0	0	0	0	0	0	0.0105	0.0192	0.0049	0	0	0	0	0	0	0	0
Bacteria;Actinobacteria;Coriobacteriia;Coriobacteriales;Coriobacteriaceae	Coriobacteriaceae	7	11	23	16	20	14	10	16	6	10	12	0.0105	0.0163	0.0374	0.0249	0.0285	0.0212	0.0161	0.0229	0.0093	0.0161	0.0157
Bacteria;Proteobacteria;Deltaproteobacteria;EU246214_o;EU246214_f	EU246214_f	7	13	14	8	8	10	16	21	12	6	15	0.0105	0.0192	0.0228	0.0125	0.0114	0.0152	0.0257	0.03	0.0186	0.0097	0.0197
Bacteria;Chlamydiae;Chlamydiae_c;Chlamydiales;EU491150_f	EU491150_f	7	3	0	0	2	0	0	0	0	0	0	0.0105	0.0044	0	0	0.0029	0	0	0	0	0	0
Bacteria;Bacteroidetes;Sphingobacteriia;FJ612278_o;FJ612278_f	FJ612278_f	7	1	0	2	0	0	0	0	0	0	0	0.0105	0.0015	0	0.0031	0	0	0	0	0	0	0
Bacteria;Proteobacteria;Alphaproteobacteria;Rickettsiales;Holosporaceae	Holosporaceae	7	0	1	1	1	5	0	26	8	2	4	0.0105	0	0.0016	0.0016	0.0014	0.0076	0	0.0372	0.0124	0.0032	0.0052
Bacteria;Chlorobi;Ignavibacteriae;Ignavibacteriales;Ignavibacteriaceae	Ignavibacteriaceae	7	2	2	0	1	0	1	0	1	0	0	0.0105	0.003	0.0033	0	0.0014	0	0.0016	0	0.0015	0	0
Bacteria;Berkelbacteria;JF775635_c;JF775635_o;JF775635_o_uc	JF775635_o_uc	7	3	2	0	2	3	0	0	0	0	0	0.0105	0.0044	0.0033	0	0.0029	0.0046	0	0	0	0	0
Bacteria;TM6;TM6_c;Babela_o;JF830145_f	JF830145_f	7	12	5	1	1	2	0	0	0	0	0	0.0105	0.0178	0.0081	0.0016	0.0014	0.003	0	0	0	0	0
Bacteria;JN107068_p;JN107068_c;JN107068_o;JN107068_o_uc	JN107068_o_uc	7	5	0	0	0	0	0	0	0	0	0	0.0105	0.0074	0	0	0	0	0	0	0	0	0
Bacteria;Proteobacteria;Alphaproteobacteria;Rhodospirillales;PAC000146_f	PAC000146_f	7	3	0	0	0	0	0	0	2	0	0	0.0105	0.0044	0	0	0	0	0	0	0.0031	0	0
Bacteria;Cyanobacteria;PAC002560_c;PAC000393_o;PAC000393_o_uc	PAC000393_o_uc	7	10	22	15	7	20	16	12	11	7	12	0.0105	0.0148	0.0358	0.0234	0.01	0.0303	0.0257	0.0172	0.017	0.0113	0.0157
Bacteria;Proteobacteria;Deltaproteobacteria;Myxococcales;PAC000695_f	PAC000695_f	7	0	1	0	0	0	0	0	0	0	0	0.0105	0	0.0016	0	0	0	0	0	0	0	0
Bacteria;Proteobacteria;Alphaproteobacteria;Rhizobiales;Phreatobacter_f	Phreatobacter_f	7	2	1	4	3	3	0	6	0	1	0	0.0105	0.003	0.0016	0.0062	0.0043	0.0046	0	0.0086	0	0.0016	0
Bacteria;Proteobacteria;Betaproteobacteria;Rhodocyclales;Rhodocyclales_uc	Rhodocyclales_uc	7	6	10	5	1	2	8	5	3	4	0	0.0105	0.0089	0.0163	0.0078	0.0014	0.003	0.0129	0.0072	0.0046	0.0064	0
Bacteria;Elusimicrobia;EU488113_c;AB089107_o;AB089107_f	AB089107_f	6	23	4	2	0	0	0	0	0	0	0	0.009	0.034	0.0065	0.0031	0	0	0	0	0	0	0
Bacteria;WS6;PAC000380_c;AB478657_o;AB478657_f	AB478657_f	6	5	0	0	0	0	0	0	0	0	0	0.009	0.0074	0	0	0	0	0	0	0	0	0
Bacteria;Proteobacteria;Oligoflexia;Bdellovibrionales;Bdellovibrionaceae	Bdellovibrionaceae	6	3	2	6	2	4	1	2	2	1	2	0.009	0.0044	0.0033	0.0093	0.0029	0.0061	0.0016	0.0029	0.0031	0.0016	0.0026
Bacteria;Acidobacteria;CP011806_c;CP011806_o;EU542511_f	EU542511_f	6	4	0	0	0	0	1	0	0	0	2	0.009	0.0059	0	0	0	0	0.0016	0	0	0	0.0026
Bacteria;Proteobacteria;Alphaproteobacteria;Rhizobiales;EU803296_f	EU803296_f	6	1	2	0	0	0	0	0	0	0	0	0.009	0.0015	0.0033	0	0	0	0	0	0	0	0
Bacteria;Omnitrophica_OP3;FP245540_c;FN646435_o;FN646435_f	FN646435_f	6	0	0	0	0	0	0	0	0	0	0	0.009	0	0	0	0	0	0	0	0	0	0
Bacteria;Bacteroidetes;Sphingobacteriia;Sphingobacteriales;FQ032818_f	FQ032818_f	6	0	0	0	0	0	0	0	0	0	0	0.009	0	0	0	0	0	0	0	0	0	0
Bacteria;Chloroflexi;GQ396871_c;GQ396871_o;GQ396871_f	GQ396871_f	6	1	0	0	0	0	0	0	0	0	0	0.009	0.0015	0	0	0	0	0	0	0	0	0
Bacteria;Lentisphaerae;Oligosphaeria;Oligosphaerales;Oligosphaeraceae	Oligosphaeraceae	6	0	6	0	0	0	0	0	3	0	1	0.009	0	0.0098	0	0	0	0	0	0.0046	0	0.0013
Bacteria;WS6;PAC000380_c;PAC000380_o;PAC000380_f	PAC000380_f	6	6	2	0	1	0	0	1	0	1	1	0.009	0.0089	0.0033	0	0.0014	0	0	0.0014	0	0.0016	0.0013
Bacteria;Verrucomicrobia;Opitutae;Puniceicoccales;PAC002143_f	PAC002143_f	6	4	4	7	4	4	3	3	3	5	10	0.009	0.0059	0.0065	0.0109	0.0057	0.0061	0.0048	0.0043	0.0046	0.0081	0.0131
Bacteria;Proteobacteria;Gammaproteobacteria;Alteromonadales;Alishewanella_f	Alishewanella_f	5	1	0	5	5	0	0	3	2	3	2	0.0075	0.0015	0	0.0078	0.0071	0	0	0.0043	0.0031	0.0048	0.0026
Bacteria;Proteobacteria;Alphaproteobacteria;Rhizobiales;Alsobacter_f	Alsobacter_f	5	2	0	0	0	0	0	0	0	0	0	0.0075	0.003	0	0	0	0	0	0	0	0	0
Bacteria;WWE3;CP006914_c;CP006914_o;CP006914_o_uc	CP006914_o_uc	5	3	0	0	0	0	0	0	0	0	0	0.0075	0.0044	0	0	0	0	0	0	0	0	0
Bacteria;Microgenomates_OP11;Microgenomatus_c;CP011212_o;EF648163_f	EF648163_f	5	6	2	2	2	4	3	4	0	5	1	0.0075	0.0089	0.0033	0.0031	0.0029	0.0061	0.0048	0.0057	0	0.0081	0.0013
Bacteria;Lentisphaerae;Oligosphaeria;Oligosphaerales;FJ716308_f	FJ716308_f	5	0	0	0	0	0	0	0	0	0	0	0.0075	0	0	0	0	0	0	0	0	0	0
Bacteria;Verrucomicrobia;Opitutae;Puniceicoccales;FN377789_f	FN377789_f	5	2	0	0	0	0	3	2	5	0	2	0.0075	0.003	0	0	0	0	0.0048	0.0029	0.0077	0	0.0026
Bacteria;Verrucomicrobia;Opitutae;Puniceicoccales;GU305779_f	GU305779_f	5	3	0	2	0	0	0	0	0	2	1	0.0075	0.0044	0	0.0031	0	0	0	0	0	0.0032	0.0013
Bacteria;JN107068_p;JN107068_c;JN107068_o;JN107068_f	JN107068_f	5	3	3	0	0	0	0	0	0	0	0	0.0075	0.0044	0.0049	0	0	0	0	0	0	0	0
Bacteria;Parcubacteria_OD1;LCGL_c;LCGL_o;LCBG_f	LCBG_f	5	3	2	0	0	0	0	0	0	0	0	0.0075	0.0044	0.0033	0	0	0	0	0	0	0	0
Bacteria;Proteobacteria;Gammaproteobacteria;Enterobacterales;Morganellaceae	Morganellaceae	5	3	2	6	13	12	7	9	2	7	13	0.0075	0.0044	0.0033	0.0093	0.0185	0.0182	0.0113	0.0129	0.0031	0.0113	0.017
Bacteria;Proteobacteria;Gammaproteobacteria;Pasteurellales;Pasteurellaceae	Pasteurellaceae	5	7	4	18	17	8	5	16	14	10	13	0.0075	0.0104	0.0065	0.028	0.0242	0.0121	0.008	0.0229	0.0217	0.0161	0.017
Bacteria;Proteobacteria;Alphaproteobacteria;Rhizobiales;Phyllobacteriaceae	Phyllobacteriaceae	5	5	0	1	0	2	0	0	0	0	0	0.0075	0.0074	0	0.0016	0	0.003	0	0	0	0	0
Bacteria;Proteobacteria;Alphaproteobacteria;Rhizobiales;Rhizobiales_uc	Rhizobiales_uc	5	1	1	0	0	0	0	0	0	0	1	0.0075	0.0015	0.0016	0	0	0	0	0	0	0	0.0013
Bacteria;Proteobacteria;Deltaproteobacteria;Syntrophobacterales;Syntrophobacteraceae	Syntrophobacteraceae	5	7	4	3	5	1	2	1	0	5	3	0.0075	0.0104	0.0065	0.0047	0.0071	0.0015	0.0032	0.0014	0	0.0081	0.0039
Bacteria;Proteobacteria;Deltaproteobacteria;Syntrophobacterales;Syntrophorhabdaceae	Syntrophorhabdaceae	5	5	0	0	0	3	2	0	1	0	3	0.0075	0.0074	0	0	0	0.0046	0.0032	0	0.0015	0	0.0039
Bacteria;TM6;TM6_c;Babela_o;Babela_o_uc	Babela_o_uc	4	0	0	0	0	0	0	0	0	0	0	0.006	0	0	0	0	0	0	0	0	0	0
Bacteria;Bacteroidetes;Bacteroidia;Bacteroidales;Bacteroidales_uc	Bacteroidales_uc	4	2	0	3	2	0	4	5	0	6	8	0.006	0.003	0	0.0047	0.0029	0	0.0064	0.0072	0	0.0097	0.0105
Bacteria;SR1;CP006913_c;CP006913_o;CP011268_f	CP011268_f	4	2	4	2	0	2	3	4	4	3	3	0.006	0.003	0.0065	0.0031	0	0.003	0.0048	0.0057	0.0062	0.0048	0.0039
Bacteria;Firmicutes;CU918251_c;CU918251_o;CU918251_f	CU918251_f	4	3	0	2	2	0	4	8	0	0	5	0.006	0.0044	0	0.0031	0.0029	0	0.0064	0.0114	0	0	0.0066
Bacteria;Proteobacteria;Alphaproteobacteria;Rhizobiales;Devosia_f	Devosia_f	4	1	2	0	1	3	0	1	0	0	0	0.006	0.0015	0.0033	0	0.0014	0.0046	0	0.0014	0	0	0
Bacteria;Bacteroidetes;Sphingobacteriia;Sphingobacteriales;EU234264_f	EU234264_f	4	1	0	0	0	0	0	0	0	0	0	0.006	0.0015	0	0	0	0	0	0	0	0	0
Bacteria;Fibrobacteres;Fibrobacteria;Fibrobacterales;Fibrobacteraceae	Fibrobacteraceae	4	3	0	2	0	0	0	2	0	0	0	0.006	0.0044	0	0.0031	0	0	0	0.0029	0	0	0
Bacteria;GQ479988_p;GQ479988_c;GQ479988_o;GQ479988_f	GQ479988_f	4	6	3	14	21	12	27	21	12	17	58	0.006	0.0089	0.0049	0.0218	0.0299	0.0182	0.0434	0.03	0.0186	0.0274	0.0761
Bacteria;Proteobacteria;Deltaproteobacteria;GU112205_o;GU112205_f	GU112205_f	4	5	2	3	14	0	2	2	5	2	3	0.006	0.0074	0.0033	0.0047	0.02	0	0.0032	0.0029	0.0077	0.0032	0.0039
Bacteria;Omnitrophica_OP3;FP245540_c;GU472720_o;GU472720_o_uc	GU472720_o_uc	4	4	0	0	0	0	0	0	0	0	0	0.006	0.0059	0	0	0	0	0	0	0	0	0
Bacteria;Firmicutes;Clostridia;Clostridiales;Gracilibacteraceae	Gracilibacteraceae	4	0	3	1	20	4	0	16	10	13	11	0.006	0	0.0049	0.0016	0.0285	0.0061	0	0.0229	0.0155	0.0209	0.0144
Bacteria;Proteobacteria;Alphaproteobacteria;Rhizobiales;Hyphomicrobiaceae	Hyphomicrobiaceae	4	1	1	0	0	1	0	0	0	1	1	0.006	0.0015	0.0016	0	0	0.0015	0	0	0	0.0016	0.0013
Bacteria;Berkelbacteria;JF775635_c;JF775635_o;JF775635_f	JF775635_f	4	2	0	0	0	0	0	0	0	0	0	0.006	0.003	0	0	0	0	0	0	0	0	0
Bacteria;Lentisphaerae;Lentisphaeria;Victivallales;JN535696_f	JN535696_f	4	0	2	0	0	0	0	0	0	0	2	0.006	0	0.0033	0	0	0	0	0	0	0	0.0026
Bacteria;Verrucomicrobia;Kiritimatiellae;Kiritimatiellales;Kiritimatiellales_uc	Kiritimatiellales_uc	4	7	2	2	0	0	0	2	0	2	0	0.006	0.0104	0.0033	0.0031	0	0	0	0.0029	0	0.0032	0
Bacteria;Microgenomates_OP11;Microgenomatus_c;LBUT_o;LBUT_f	LBUT_f	4	5	1	2	0	0	1	0	0	0	0	0.006	0.0074	0.0016	0.0031	0	0	0.0016	0	0	0	0
Bacteria;Proteobacteria;Oligoflexia;Oligoflexales;Oligoflexaceae	Oligoflexaceae	4	0	8	0	0	0	0	0	0	0	0	0.006	0	0.013	0	0	0	0	0	0	0	0
Bacteria;Bacteroidetes;Sphingobacteriia;Sphingobacteriales;PAC000006_f	PAC000006_f	4	0	0	0	0	0	0	0	0	0	0	0.006	0	0	0	0	0	0	0	0	0	0
Bacteria;TM6;TM6_c;Babela_o;PAC000133_f	PAC000133_f	4	0	0	0	0	0	0	0	0	0	0	0.006	0	0	0	0	0	0	0	0	0	0
Bacteria;Cyanobacteria;Chroobacteria;Oscillatoriales;Prochlorotrichaceae	Prochlorotrichaceae	4	0	0	1	0	0	0	0	0	0	0	0.006	0	0	0.0016	0	0	0	0	0	0	0
Bacteria;Proteobacteria;Oligoflexia;Silvanigrellales;Silvanigrellaceae	Silvanigrellaceae	4	0	0	0	0	0	0	0	0	0	0	0.006	0	0	0	0	0	0	0	0	0	0
Bacteria;Proteobacteria;Deltaproteobacteria;OM27;U70713_f	U70713_f	4	0	0	0	0	0	0	0	0	0	0	0.006	0	0	0	0	0	0	0	0	0	0
Bacteria;Bacteroidetes;Bacteroidia;Bacteroidales;Williamwhitmaniaceae	Williamwhitmaniaceae	4	1	1	12	14	0	2	8	3	2	5	0.006	0.0015	0.0016	0.0187	0.02	0	0.0032	0.0114	0.0046	0.0032	0.0066
Bacteria;Proteobacteria;Gammaproteobacteria;Enterobacterales;Yersiniaceae	Yersiniaceae	4	0	5	2	7	0	3	5	2	2	8	0.006	0	0.0081	0.0031	0.01	0	0.0048	0.0072	0.0031	0.0032	0.0105
Bacteria;Proteobacteria;Gammaproteobacteria;Acidiferrobacterales;Acidiferrobacteraceae	Acidiferrobacteraceae	3	0	0	0	0	0	0	0	0	0	0	0.0045	0	0	0	0	0	0	0	0	0	0
Bacteria;Proteobacteria;Alphaproteobacteria;Rhizobiales;Beijerinckiaceae	Beijerinckiaceae	3	1	1	7	1	7	6	1	3	4	4	0.0045	0.0015	0.0016	0.0109	0.0014	0.0106	0.0096	0.0014	0.0046	0.0064	0.0052
Bacteria;Proteobacteria;Betaproteobacteria;CP012157_o;CP012157_f	CP012157_f	3	0	0	0	0	0	0	0	0	0	0	0.0045	0	0	0	0	0	0	0	0	0	0
Bacteria;Proteobacteria;Oligoflexia;Bdellovibrionales;CU925466_f	CU925466_f	3	1	1	2	4	3	4	4	4	0	0	0.0045	0.0015	0.0016	0.0031	0.0057	0.0046	0.0064	0.0057	0.0062	0	0
Bacteria;Proteobacteria;Gammaproteobacteria;Cellvibrionales;Cellvibrionaceae	Cellvibrionaceae	3	2	1	3	1	0	1	0	4	2	0	0.0045	0.003	0.0016	0.0047	0.0014	0	0.0016	0	0.0062	0.0032	0
Bacteria;Verrucomicrobia;Spartobacteria;Chthoniobacterales;Chthoniobacterales_uc	Chthoniobacterales_uc	3	0	0	0	0	0	0	0	0	0	0	0.0045	0	0	0	0	0	0	0	0	0	0
Bacteria;Cyanobacteria;DQ520188_c;DQ520188_o;DQ520188_f	DQ520188_f	3	0	0	0	0	0	0	0	0	0	0	0.0045	0	0	0	0	0	0	0	0	0	0
Bacteria;Proteobacteria;Gammaproteobacteria;Enterobacterales;Erwiniaceae	Erwiniaceae	3	4	5	6	8	4	3	19	1	4	5	0.0045	0.0059	0.0081	0.0093	0.0114	0.0061	0.0048	0.0272	0.0015	0.0064	0.0066
Bacteria;Proteobacteria;Gammaproteobacteria;FP929140_o;FP929140_f	FP929140_f	3	0	0	0	0	0	0	0	0	0	0	0.0045	0	0	0	0	0	0	0	0	0	0
Bacteria;Proteobacteria;Gammaproteobacteria;Oceanospirillales;HQ191045_f	HQ191045_f	3	0	1	0	0	0	0	0	0	0	0	0.0045	0	0.0016	0	0	0	0	0	0	0	0
Bacteria;Proteobacteria;Deltaproteobacteria;HQ114032_o;JN452622_f	JN452622_f	3	4	0	0	0	0	0	0	0	0	0	0.0045	0.0059	0	0	0	0	0	0	0	0	0
Bacteria;JQ817711_p;JQ817711_c;JQ817711_o;JQ817711_f	JQ817711_f	3	0	2	0	0	0	0	0	0	0	0	0.0045	0	0.0033	0	0	0	0	0	0	0	0
Bacteria;Microgenomates_OP11;Microgenomatus_c;LCFQ_o;LCFQ_f	LCFQ_f	3	4	4	1	2	0	0	0	0	0	0	0.0045	0.0059	0.0065	0.0016	0.0029	0	0	0	0	0	0
Bacteria;WS5;WS5_c;PAC000108_o;PAC000108_o_uc	PAC000108_o_uc	3	0	0	2	0	0	2	3	0	0	0	0.0045	0	0	0.0031	0	0	0.0032	0.0043	0	0	0
Bacteria;TM6;TM6_c;Babela_o;PAC000386_f	PAC000386_f	3	1	0	0	0	0	0	0	0	0	0	0.0045	0.0015	0	0	0	0	0	0	0	0	0
Bacteria;Elusimicrobia;Elusimicrobia_c;PAC000548_o;PAC000548_o_uc	PAC000548_o_uc	3	0	0	0	0	0	0	0	0	0	0	0.0045	0	0	0	0	0	0	0	0	0	0
Bacteria;Proteobacteria;Betaproteobacteria;PAC001921_o;PAC001921_f	PAC001921_f	3	0	0	0	0	0	0	0	0	0	0	0.0045	0	0	0	0	0	0	0	0	0	0
Bacteria;Chloroflexi;Anaerolineae;Anaerolinaeles;PAC002118_f	PAC002118_f	3	1	1	2	0	0	0	4	3	1	0	0.0045	0.0015	0.0016	0.0031	0	0	0	0.0057	0.0046	0.0016	0
Bacteria;Firmicutes;Bacilli;Bacillales;Planococcaceae	Planococcaceae	3	1	0	9	4	4	2	6	4	2	7	0.0045	0.0015	0	0.014	0.0057	0.0061	0.0032	0.0086	0.0062	0.0032	0.0092
Bacteria;Firmicutes;Bacilli;Bacillales;Staphylococcaceae	Staphylococcaceae	3	1	1	3	2	2	1	2	0	1	3	0.0045	0.0015	0.0016	0.0047	0.0029	0.003	0.0016	0.0029	0	0.0016	0.0039
Bacteria;Firmicutes;Clostridia;Thermoanaerobacterales;Thermoanaerobacterales_uc	Thermoanaerobacterales_uc	3	2	0	3	6	7	10	2	0	9	0	0.0045	0.003	0	0.0047	0.0086	0.0106	0.0161	0.0029	0	0.0145	0
Bacteria;Actinobacteria;Rubrobacteria;AB240334_o;AB240334_f	AB240334_f	2	0	0	0	0	0	0	0	0	0	0	0.003	0	0	0	0	0	0	0	0	0	0
Bacteria;Parcubacteria_OD1;Paceibacter_c;Paceibacter_o;AB669257_f	AB669257_f	2	5	2	0	0	0	0	0	0	0	0	0.003	0.0074	0.0033	0	0	0	0	0	0	0	0
Bacteria;Parcubacteria_OD1;Paceibacter_c;AB672277_o;AB672277_f	AB672277_f	2	0	0	0	0	0	0	0	0	0	0	0.003	0	0	0	0	0	0	0	0	0	0
Bacteria;Verrucomicrobia;Kiritimatiellae;EF436358_o;AF050559_f	AF050559_f	2	0	2	6	2	3	3	0	3	3	10	0.003	0	0.0033	0.0093	0.0029	0.0046	0.0048	0	0.0046	0.0048	0.0131
Bacteria;Chloroflexi;Dehalococcoidia;Dehalococcoidales;AF407200_f	AF407200_f	2	2	2	1	2	1	0	1	0	0	0	0.003	0.003	0.0033	0.0016	0.0029	0.0015	0	0.0014	0	0	0
Bacteria;Aminicenantes_OP8;AQSP_c;AQSP_o;AQSP_f	AQSP_f	2	0	0	0	0	0	0	0	0	0	0	0.003	0	0	0	0	0	0	0	0	0	0
Bacteria;Armatimonadetes;Armatimonadia;Armatimonadales;Armatimonadaceae	Armatimonadaceae	2	0	0	0	0	0	0	0	0	0	0	0.003	0	0	0	0	0	0	0	0	0	0
Bacteria;Firmicutes;Bacilli;Bacillales;Bacillaceae	Bacillaceae	2	1	1	1	0	2	2	0	0	0	1	0.003	0.0015	0.0016	0.0016	0	0.003	0.0032	0	0	0	0.0013
Bacteria;Proteobacteria;Alphaproteobacteria;Rhizobiales;Brucellaceae	Brucellaceae	2	1	5	3	9	7	6	19	8	4	6	0.003	0.0015	0.0081	0.0047	0.0128	0.0106	0.0096	0.0272	0.0124	0.0064	0.0079
Bacteria;Chlorobi;Chlorobia;Chlorobiales;Chlorobiaceae	Chlorobiaceae	2	0	1	3	3	1	0	4	1	0	1	0.003	0	0.0016	0.0047	0.0043	0.0015	0	0.0057	0.0015	0	0.0013
Bacteria;Actinobacteria;Thermoleophilia;Solirubrobacterales;Conexibacteraceae	Conexibacteraceae	2	2	0	0	0	0	0	0	0	0	0	0.003	0.003	0	0	0	0	0	0	0	0	0
Bacteria;Peregrinibacteria;Peribacteria;DQ329593_o;DQ329593_f	DQ329593_f	2	0	0	0	0	0	0	0	0	0	0	0.003	0	0	0	0	0	0	0	0	0	0
Bacteria;Peregrinibacteria;Peribacteria;ASND_o;DQ413083_f	DQ413083_f	2	0	0	0	0	0	0	0	2	0	0	0.003	0	0	0	0	0	0	0	0.0031	0	0
Bacteria;Cyanobacteria;PAC002560_c;PAC000393_o;DQ520181_f	DQ520181_f	2	2	4	0	4	3	0	2	0	0	0	0.003	0.003	0.0065	0	0.0057	0.0046	0	0.0029	0	0	0
Bacteria;DQ833500_p;DQ833500_c;DQ833500_o;DQ833500_f	DQ833500_f	2	0	0	0	0	0	0	0	0	0	0	0.003	0	0	0	0	0	0	0	0	0	0
Bacteria;Firmicutes;Clostridia;Thermoanaerobacterales;DQ887944_f	DQ887944_f	2	2	0	0	3	2	0	2	7	2	8	0.003	0.003	0	0	0.0043	0.003	0	0.0029	0.0108	0.0032	0.0105
Bacteria;Proteobacteria;Deltaproteobacteria;Desulfobacterales;Desulfobacterales_uc	Desulfobacterales_uc	2	2	0	2	0	2	0	0	0	0	0	0.003	0.003	0	0.0031	0	0.003	0	0	0	0	0
Bacteria;Proteobacteria;Deltaproteobacteria;Desulfuromonadales;Desulfuromonadaceae	Desulfuromonadaceae	2	0	0	0	2	2	0	0	0	0	0	0.003	0	0	0	0.0029	0.003	0	0	0	0	0
Bacteria;Cloacamonas_p;Cloacamonas_c;EF123479_o;EF123479_o_uc	EF123479_o_uc	2	0	0	0	0	0	0	0	0	0	0	0.003	0	0	0	0	0	0	0	0	0	0
Bacteria;Verrucomicrobia;Kiritimatiellae;EF436358_o;EF436358_f	EF436358_f	2	3	6	0	0	0	2	1	2	5	0	0.003	0.0044	0.0098	0	0	0	0.0032	0.0014	0.0031	0.0081	0
Bacteria;Proteobacteria;Deltaproteobacteria;Bradymonadales;EF574244_f	EF574244_f	2	0	0	0	0	0	0	0	0	0	0	0.003	0	0	0	0	0	0	0	0	0	0
Bacteria;Omnitrophica_OP3;AB015559_c;AB015559_o;EU245642_f	EU245642_f	2	4	0	0	0	0	2	0	0	0	0	0.003	0.0059	0	0	0	0	0.0032	0	0	0	0
Bacteria;Proteobacteria;Deltaproteobacteria;EU246214_o;EU246214_o_uc	EU246214_o_uc	2	0	0	0	0	0	0	0	0	0	0	0.003	0	0	0	0	0	0	0	0	0	0
Bacteria;Caldithrix_p;Caldithrix_c;EU283592_o;EU283592_o_uc	EU283592_o_uc	2	0	2	2	0	0	0	2	0	0	0	0.003	0	0.0033	0.0031	0	0	0	0.0029	0	0	0
Bacteria;Proteobacteria;Deltaproteobacteria;EU287146_o;EU287146_f	EU287146_f	2	0	0	0	0	0	0	0	0	0	0	0.003	0	0	0	0	0	0	0	0	0	0
Bacteria;Proteobacteria;Deltaproteobacteria;Myxococcales;EU589314_f	EU589314_f	2	0	0	0	0	0	0	0	0	0	0	0.003	0	0	0	0	0	0	0	0	0	0
Bacteria;Proteobacteria;Deltaproteobacteria;Bradymonadales;EU799406_f	EU799406_f	2	0	0	0	0	0	0	0	0	0	0	0.003	0	0	0	0	0	0	0	0	0	0
Bacteria;Firmicutes;Erysipelotrichi;Erysipelotrichales;Erysipelotrichales_uc	Erysipelotrichales_uc	2	0	10	0	0	0	2	2	2	8	0	0.003	0	0.0163	0	0	0	0.0032	0.0029	0.0031	0.0129	0
Bacteria;TM6;TM6_c;FJ230912_o;FJ230912_o_uc	FJ230912_o_uc	2	0	0	0	0	0	0	0	0	0	0	0.003	0	0	0	0	0	0	0	0	0	0
Bacteria;Cyanobacteria;FJ810552_c;FJ810552_o;FJ425638_f	FJ425638_f	2	1	0	0	0	0	0	0	0	0	0	0.003	0.0015	0	0	0	0	0	0	0	0	0
Bacteria;Proteobacteria;Alphaproteobacteria;Rickettsiales;FJ478621_f	FJ478621_f	2	0	0	0	0	0	0	0	0	0	0	0.003	0	0	0	0	0	0	0	0	0	0
Bacteria;Tenericutes;Mollicutes;Bacilloplasma_o;FJ542893_f	FJ542893_f	2	0	0	0	0	0	0	0	0	0	0	0.003	0	0	0	0	0	0	0	0	0	0
Bacteria;Omnitrophica_OP3;FP245540_c;FP245540_o;FP245540_f	FP245540_f	2	0	0	0	0	0	0	0	0	0	0	0.003	0	0	0	0	0	0	0	0	0	0
Bacteria;BRC1;FP245541_c;FP245541_o;FP245541_o_uc	FP245541_o_uc	2	0	0	0	0	2	0	0	0	0	0	0.003	0	0	0	0	0.003	0	0	0	0	0
Bacteria;Cyanobacteria;Vampirovibrio_c;FR888536_o;FR888536_o_uc	FR888536_o_uc	2	0	0	0	0	0	0	0	0	0	0	0.003	0	0	0	0	0	0	0	0	0	0
Bacteria;Fusobacteria;Fusobacteria_c;Fusobacteriales;Fusobacteriales_uc	Fusobacteriales_uc	2	8	0	0	0	0	0	2	0	3	2	0.003	0.0118	0	0	0	0	0	0.0029	0	0.0048	0.0026
Bacteria;Latescibacteria_WS3;Latescibacter_c;AB530233_o;GU302492_f	GU302492_f	2	5	0	2	0	0	1	0	0	0	0	0.003	0.0074	0	0.0031	0	0	0.0016	0	0	0	0
Bacteria;Acidobacteria;PAC002261_c;HM243779_o;HM243779_f	HM243779_f	2	0	0	0	0	0	0	0	0	0	0	0.003	0	0	0	0	0	0	0	0	0	0
Bacteria;Acidobacteria;PAC002261_c;HM243779_o;HM243842_f	HM243842_f	2	0	0	0	0	0	2	0	0	0	0	0.003	0	0	0	0	0	0.0032	0	0	0	0
Bacteria;Peregrinibacteria;Peribacteria;ASND_o;HQ324887_f	HQ324887_f	2	1	3	0	1	1	2	6	8	4	0	0.003	0.0015	0.0049	0	0.0014	0.0015	0.0032	0.0086	0.0124	0.0064	0
Bacteria;Proteobacteria;Deltaproteobacteria;Myxococcales;Haliangiaceae	Haliangiaceae	2	0	0	0	0	0	0	1	0	0	0	0.003	0	0	0	0	0	0	0.0014	0	0	0
Bacteria;Firmicutes;Negativicutes;Hydrogenispora_o;Hydrogenispora_o_uc	Hydrogenispora_o_uc	2	0	0	0	0	0	0	0	0	0	0	0.003	0	0	0	0	0	0	0	0	0	0
Bacteria;Actinobacteria;Actinobacteria_c;Micrococcales;Intrasporangiaceae	Intrasporangiaceae	2	0	0	1	1	1	1	1	0	1	1	0.003	0	0	0.0016	0.0014	0.0015	0.0016	0.0014	0	0.0016	0.0013
Bacteria;Lentisphaerae;Oligosphaeria;Oligosphaerales;JN032832_f	JN032832_f	2	0	0	0	0	0	0	0	0	0	0	0.003	0	0	0	0	0	0	0	0	0	0
Bacteria;JQ086867_p;JQ086867_c;JQ086867_o;JQ086867_f	JQ086867_f	2	0	0	0	0	0	0	0	0	0	0	0.003	0	0	0	0	0	0	0	0	0	0
Bacteria;Microgenomates_OP11;Microgenomatus_c;CP011212_o;LCMB_f	LCMB_f	2	0	4	0	3	1	0	0	2	1	0	0.003	0	0.0065	0	0.0043	0.0015	0	0	0.0031	0.0016	0
Bacteria;Parcubacteria_OD1;Paceibacter_c;CP011209_o;LCPG_f	LCPG_f	2	0	0	0	0	0	0	0	0	0	0	0.003	0	0	0	0	0	0	0	0	0	0
Bacteria;Firmicutes;Clostridia;Natranaerobiales;Natranaerobiales_uc	Natranaerobiales_uc	2	0	0	0	0	0	0	0	0	0	0	0.003	0	0	0	0	0	0	0	0	0	0
Bacteria;Cyanobacteria;PAC000053_c;PAC000053_o;PAC000053_f	PAC000053_f	2	1	0	1	0	0	0	1	1	0	0	0.003	0.0015	0	0.0016	0	0	0	0.0014	0.0015	0	0
Bacteria;TM6;TM6_c;Babela_o;PAC000590_f	PAC000590_f	2	1	1	1	0	0	0	0	0	0	0	0.003	0.0015	0.0016	0.0016	0	0	0	0	0	0	0
Bacteria;Firmicutes;Tissierellia;Tissierellales;Peptoniphilaceae	Peptoniphilaceae	2	8	2	13	11	10	5	11	7	5	12	0.003	0.0118	0.0033	0.0202	0.0157	0.0152	0.008	0.0157	0.0108	0.0081	0.0157
Bacteria;Proteobacteria;Alphaproteobacteria;Rhizobiales;Rhodomicrobium_f	Rhodomicrobium_f	2	1	5	5	0	0	3	2	3	2	3	0.003	0.0015	0.0081	0.0078	0	0	0.0048	0.0029	0.0046	0.0032	0.0039
Bacteria;Proteobacteria;Betaproteobacteria;Sterolibacterium_o;Sterolibacterium_o_uc	Sterolibacterium_o_uc	2	0	0	0	0	0	0	0	0	0	0	0.003	0	0	0	0	0	0	0	0	0	0
Bacteria;Proteobacteria;Epsilonproteobacteria;Campylobacterales;Sulfurovum_f	Sulfurovum_f	2	2	0	2	0	0	0	1	0	0	0	0.003	0.003	0	0.0031	0	0	0	0.0014	0	0	0
Bacteria;Nitrospirae;Nitrospira_c;Thermodesulfovibrio_o;Thermodesulfovibrio_f	Thermodesulfovibrio_f	2	0	0	0	1	0	0	0	0	0	0	0.003	0	0	0	0.0014	0	0	0	0	0	0
Bacteria;Proteobacteria;Alphaproteobacteria;Rhizobiales;Xanthobacteraceae	Xanthobacteraceae	2	3	4	7	7	2	4	3	5	3	9	0.003	0.0044	0.0065	0.0109	0.01	0.003	0.0064	0.0043	0.0077	0.0048	0.0118
Bacteria;WS5;WS5_c;AB286410_o;AB286410_f	AB286410_f	1	2	2	0	1	3	0	0	1	1	0	0.0015	0.003	0.0033	0	0.0014	0.0046	0	0	0.0015	0.0016	0
Bacteria;Planctomycetes;OM190_c;OM190_o;AF407728_f	AF407728_f	1	0	0	0	0	0	0	0	0	0	0	0.0015	0	0	0	0	0	0	0	0	0	0
Bacteria;Caldiserica;Caldisericia;Caldisericales;AF507893_f	AF507893_f	1	1	0	0	0	1	0	0	0	0	0	0.0015	0.0015	0	0	0	0.0015	0	0	0	0	0
Bacteria;Lentisphaerae;Oligosphaeria;Oligosphaerales;AJ431235_f	AJ431235_f	1	0	0	0	0	0	0	0	0	0	1	0.0015	0	0	0	0	0	0	0	0	0	0.0013
Bacteria;Kazan;CP011216_c;PAC000573_o;AM991231_f	AM991231_f	1	0	2	0	2	2	0	0	0	0	1	0.0015	0	0.0033	0	0.0029	0.003	0	0	0	0	0.0013
Bacteria;Actinobacteria;Rubrobacteria;Rubrobacterales;AY345497_f	AY345497_f	1	0	0	0	0	0	0	0	0	0	0	0.0015	0	0	0	0	0	0	0	0	0	0
Bacteria;Omnitrophica_OP3;AQSZ_c;GQ143761_o;AY532589_f	AY532589_f	1	1	0	0	0	0	0	0	0	0	0	0.0015	0.0015	0	0	0	0	0	0	0	0	0
Bacteria;Acidobacteria;Acidobacteriia;Acidobacteriales;Acidobacteriaceae	Acidobacteriaceae	1	0	0	0	0	0	0	0	0	0	0	0.0015	0	0	0	0	0	0	0	0	0	0
Bacteria;Firmicutes;Bacilli;Lactobacillales;Aerococcaceae	Aerococcaceae	1	5	4	8	7	10	7	8	8	2	1	0.0015	0.0074	0.0065	0.0125	0.01	0.0152	0.0113	0.0114	0.0124	0.0032	0.0013
Bacteria;Proteobacteria;Deltaproteobacteria;Myxococcales;Archangiaceae	Archangiaceae	1	0	0	0	0	0	0	0	0	0	0	0.0015	0	0	0	0	0	0	0	0	0	0
Bacteria;TM6;TM6_c;Babela_o;Babela_f	Babela_f	1	1	2	0	2	0	0	2	2	0	0	0.0015	0.0015	0.0033	0	0.0029	0	0	0.0029	0.0031	0	0
Bacteria;Proteobacteria;Gammaproteobacteria;Thiotrichales;Beggiatoaceae	Beggiatoaceae	1	1	4	2	0	0	0	1	6	1	1	0.0015	0.0015	0.0065	0.0031	0	0	0	0.0014	0.0093	0.0016	0.0013
Bacteria;Proteobacteria;Gammaproteobacteria;Plasticicumulans_o;CBTK_f	CBTK_f	1	0	0	0	0	0	0	2	0	0	3	0.0015	0	0	0	0	0	0	0.0029	0	0	0.0039
Bacteria;Actinobacteria;Acidimicrobiia;Acidimicrobiales;CP011489_f	CP011489_f	1	2	0	1	0	1	0	0	0	0	0	0.0015	0.003	0	0.0016	0	0.0015	0	0	0	0	0
Bacteria;Proteobacteria;Alphaproteobacteria;Rhizobiales;Chelatococcaceae	Chelatococcaceae	1	2	6	1	14	10	3	4	8	3	6	0.0015	0.003	0.0098	0.0016	0.02	0.0152	0.0048	0.0057	0.0124	0.0048	0.0079
Bacteria;Actinobacteria;Actinobacteria_c;Corynebacteriales;Corynebacteriaceae	Corynebacteriaceae	1	1	0	0	3	2	0	0	2	1	2	0.0015	0.0015	0	0	0.0043	0.003	0	0	0.0031	0.0016	0.0026
Bacteria;Acidobacteria;DQ833472_c;DQ833472_o;DQ833472_f	DQ833472_f	1	0	0	0	0	0	0	0	0	0	0	0.0015	0	0	0	0	0	0	0	0	0	0
Bacteria;Actinobacteria;Actinobacteria_c;Micrococcales;Dermabacteraceae	Dermabacteraceae	1	0	0	0	1	0	0	0	0	0	0	0.0015	0	0	0	0.0014	0	0	0	0	0	0
Bacteria;Planctomycetes;EU385896_c;EU385896_o;EF019689_f	EF019689_f	1	0	0	0	0	0	0	0	0	0	0	0.0015	0	0	0	0	0	0	0	0	0	0
Bacteria;Nitrospirae;Nitrospira_c;EU335197_o;EU335197_f	EU335197_f	1	0	0	0	0	0	0	0	0	0	0	0.0015	0	0	0	0	0	0	0	0	0	0
Bacteria;Proteobacteria;Alphaproteobacteria;Sphingomonadales;Erythrobacteraceae	Erythrobacteraceae	1	1	0	4	1	1	0	2	2	2	1	0.0015	0.0015	0	0.0062	0.0014	0.0015	0	0.0029	0.0031	0.0032	0.0013
Bacteria;Elusimicrobia;Elusimicrobia_c;Elusimicrobiales;FM204952_f	FM204952_f	1	3	2	0	1	0	0	1	1	0	3	0.0015	0.0044	0.0033	0	0.0014	0	0	0.0014	0.0015	0	0.0039
Bacteria;Chloroflexi;Caldilineae;Caldilineales;FN563196_f	FN563196_f	1	0	0	0	0	0	1	0	0	0	0	0.0015	0	0	0	0	0	0.0016	0	0	0	0
Bacteria;Proteobacteria;Alphaproteobacteria;Sneathiellales;Ferrovibrio_f	Ferrovibrio_f	1	0	0	0	0	0	0	0	0	0	0	0.0015	0	0	0	0	0	0	0	0	0	0
Bacteria;Proteobacteria;Oligoflexia;Bdellovibrionales;GQ354944_f	GQ354944_f	1	4	0	0	0	0	2	0	2	0	0	0.0015	0.0059	0	0	0	0	0.0032	0	0.0031	0	0
Bacteria;Proteobacteria;Betaproteobacteria;GQ396817_o;GQ396817_f	GQ396817_f	1	0	0	2	0	0	0	0	0	0	0	0.0015	0	0	0.0031	0	0	0	0	0	0	0
Bacteria;Saccharibacteria_TM7;Saccharimonas_c;Saccharimonas_o;GQ396872_f	GQ396872_f	1	2	1	0	0	0	0	4	2	1	0	0.0015	0.003	0.0016	0	0	0	0	0.0057	0.0031	0.0016	0
Bacteria;Actinobacteria;Rubrobacteria;Gaiellales;Gaiellaceae	Gaiellaceae	1	0	0	0	0	0	0	0	0	0	0	0.0015	0	0	0	0	0	0	0	0	0	0
Bacteria;Actinobacteria;Actinobacteria_c;Frankiales;Geodermatophilaceae	Geodermatophilaceae	1	1	0	0	0	0	0	0	0	0	0	0.0015	0.0015	0	0	0	0	0	0	0	0	0
Bacteria;Proteobacteria;Gammaproteobacteria;Oceanospirillales;Halomonadaceae	Halomonadaceae	1	0	1	0	1	0	0	2	1	1	3	0.0015	0	0.0016	0	0.0014	0	0	0.0029	0.0015	0.0016	0.0039
Bacteria;Proteobacteria;Alphaproteobacteria;Rhodobacterales;Hyphomonadaceae	Hyphomonadaceae	1	0	0	0	0	0	0	0	0	0	0	0.0015	0	0	0	0	0	0	0	0	0	0
Bacteria;Fibrobacteres;JN697815_c;JN697815_o;JN697815_f	JN697815_f	1	0	1	0	0	0	0	0	0	0	0	0.0015	0	0.0016	0	0	0	0	0	0	0	0
Bacteria;Firmicutes;Bacilli;Bacillales;Listeriaceae	Listeriaceae	1	0	0	0	0	0	0	0	0	1	0	0.0015	0	0	0	0	0	0	0	0	0.0016	0
Bacteria;Proteobacteria;Betaproteobacteria;Burkholderiales;OM156_f	OM156_f	1	1	0	0	0	0	0	0	0	0	0	0.0015	0.0015	0	0	0	0	0	0	0	0	0
Bacteria;Actinobacteria;Rubrobacteria;Gaiellales;PAC000097_f	PAC000097_f	1	0	2	0	0	0	0	0	0	0	0	0.0015	0	0.0033	0	0	0	0	0	0	0	0
Bacteria;TM6;TM6_c;Babela_o;PAC000234_f	PAC000234_f	1	0	0	1	0	0	2	1	0	0	1	0.0015	0	0	0.0016	0	0	0.0032	0.0014	0	0	0.0013
Bacteria;Elusimicrobia;Elusimicrobia_c;Elusimicrobiales;PAC000391_f	PAC000391_f	1	0	0	0	0	0	0	0	0	0	0	0.0015	0	0	0	0	0	0	0	0	0	0
Bacteria;Proteobacteria;Alphaproteobacteria;Rhodospirillales;PAC000428_f	PAC000428_f	1	2	5	2	3	2	3	1	3	0	3	0.0015	0.003	0.0081	0.0031	0.0043	0.003	0.0048	0.0014	0.0046	0	0.0039
Bacteria;Acidobacteria;Vicinamibacter_c;Vicinamibacter_o;PAC002281_f	PAC002281_f	1	0	0	0	0	0	0	0	0	0	0	0.0015	0	0	0	0	0	0	0	0	0	0
Bacteria;Proteobacteria;Betaproteobacteria;PAC002541_o;PAC002541_f	PAC002541_f	1	1	0	0	0	0	0	0	0	0	0	0.0015	0.0015	0	0	0	0	0	0	0	0	0
Bacteria;Proteobacteria;Betaproteobacteria;Burkholderiales;Piscinibacterium_f	Piscinibacterium_f	1	0	0	0	0	0	0	0	0	0	0	0.0015	0	0	0	0	0	0	0	0	0	0
Bacteria;Acidobacteria;Solibacteres;Solibacterales;Solibacteraceae	Solibacteraceae	1	0	0	0	0	0	0	0	0	0	0	0.0015	0	0	0	0	0	0	0	0	0	0
Bacteria;Firmicutes;Tissierellia;Tissierellales;Tissierellaceae	Tissierellaceae	1	1	0	2	3	5	3	3	2	0	4	0.0015	0.0015	0	0.0031	0.0043	0.0076	0.0048	0.0043	0.0031	0	0.0052
Bacteria;Acidobacteria;Vicinamibacter_c;Vicinamibacter_o;Vicinamibacter_f	Vicinamibacter_f	1	0	0	0	0	0	1	0	0	1	0	0.0015	0	0	0	0	0	0.0016	0	0	0.0016	0
Bacteria;Bacteroidetes;Bacteroidia;Bacteroidales;AB088925_f	AB088925_f	0	0	0	2	0	0	0	0	0	0	0	0	0	0	0.0031	0	0	0	0	0	0	0
Bacteria;Elusimicrobia;EU488113_c;AB089107_o;AB089107_o_uc	AB089107_o_uc	0	2	0	0	0	0	0	0	0	0	0	0	0.003	0	0	0	0	0	0	0	0	0
Bacteria;Parcubacteria_OD1;Paceibacter_c;CP011209_o;AB179664_f	AB179664_f	0	0	0	0	0	0	0	0	0	1	0	0	0	0	0	0	0	0	0	0	0.0016	0
Bacteria;Proteobacteria;Deltaproteobacteria;Bradymonadales;AB185724_f	AB185724_f	0	0	0	0	0	0	0	0	1	0	1	0	0	0	0	0	0	0	0	0.0015	0	0.0013
Bacteria;Bacteroidetes;Bacteroidia;Bacteroidales;AB191985_f	AB191985_f	0	3	17	2	3	4	2	16	4	3	6	0	0.0044	0.0276	0.0031	0.0043	0.0061	0.0032	0.0229	0.0062	0.0048	0.0079
Bacteria;SR1;CP006913_c;CP006913_o;AB247481_f	AB247481_f	0	0	0	1	1	1	1	1	3	1	1	0	0	0	0.0016	0.0014	0.0015	0.0016	0.0014	0.0046	0.0016	0.0013
Bacteria;Parcubacteria_OD1;Paceibacter_c;AB672277_o;AB672277_o_uc	AB672277_o_uc	0	2	0	0	0	0	0	0	0	0	0	0	0.003	0	0	0	0	0	0	0	0	0
Bacteria;Parcubacteria_OD1;LCGL_c;LCGL_o;AC160099_f	AC160099_f	0	0	0	2	0	0	0	0	0	0	0	0	0	0	0.0031	0	0	0	0	0	0	0
Bacteria;Saccharibacteria_TM7;Saccharimonas_c;Saccharimonas_o;AF269001_f	AF269001_f	0	1	0	0	0	0	2	0	0	0	0	0	0.0015	0	0	0	0	0.0032	0	0	0	0
Bacteria;Cyanobacteria;FJ810552_c;FJ810552_o;AF445731_f	AF445731_f	0	0	2	0	0	0	0	0	0	0	0	0	0	0.0033	0	0	0	0	0	0	0	0
Bacteria;Cyanobacteria;PAC002560_c;PAC000393_o;AJ306783_f	AJ306783_f	0	2	2	0	4	7	8	4	4	0	0	0	0.003	0.0033	0	0.0057	0.0106	0.0129	0.0057	0.0062	0	0
Bacteria;TM6;TM6_c;Babela_o;AJ387898_f	AJ387898_f	0	0	2	0	0	0	2	0	0	0	0	0	0	0.0033	0	0	0	0.0032	0	0	0	0
Bacteria;Cyanobacteria;DQ520188_c;DQ520188_o;AM086116_f	AM086116_f	0	0	2	0	0	0	0	0	0	0	0	0	0	0.0033	0	0	0	0	0	0	0	0
Bacteria;Acidobacteria;CP011806_c;CP011806_o;AM086150_f	AM086150_f	0	1	3	0	0	2	7	0	0	0	6	0	0.0015	0.0049	0	0	0.003	0.0113	0	0	0	0.0079
Bacteria;Caldiserica;Caldisericia;Caldisericales;AM490691_f	AM490691_f	0	1	2	0	1	1	1	0	0	2	2	0	0.0015	0.0033	0	0.0014	0.0015	0.0016	0	0	0.0032	0.0026
Bacteria;Microgenomates_OP11;Microgenomatus_c;AQSF_o;AQSF_f	AQSF_f	0	0	0	0	0	0	2	0	0	0	0	0	0	0	0	0	0	0.0032	0	0	0	0
Bacteria;TM6;TM6_c;Babela_o;ARQD_f	ARQD_f	0	0	0	0	0	0	0	0	0	0	1	0	0	0	0	0	0	0	0	0	0	0.0013
Bacteria;Bacteroidetes;Bacteroidia;Bacteroidales;AY244965_f	AY244965_f	0	0	0	0	2	0	0	0	0	0	0	0	0	0	0	0.0029	0	0	0	0	0	0
Bacteria;Proteobacteria;Alphaproteobacteria;Rickettsiales;AY344373_f	AY344373_f	0	0	2	0	0	0	0	0	0	0	0	0	0	0.0033	0	0	0	0	0	0	0	0
Bacteria;AY345499_p;AY345499_c;AY345499_o;AY345499_f	AY345499_f	0	1	1	1	0	1	1	0	0	0	0	0	0.0015	0.0016	0.0016	0	0.0015	0.0016	0	0	0	0
Bacteria;AY345499_p;AY345499_c;AY345499_o;AY345499_o_uc	AY345499_o_uc	0	2	0	0	0	0	0	3	0	0	0	0	0.003	0	0	0	0	0	0.0043	0	0	0
Bacteria;Peregrinibacteria;Peribacteria;AY532580_o;AY532580_f	AY532580_f	0	0	0	0	0	0	1	1	0	0	0	0	0	0	0	0	0	0.0016	0.0014	0	0	0
Bacteria;Chloroflexi;Caldilineae;Caldilineales;AY548939_f	AY548939_f	0	0	0	0	0	0	0	0	0	0	1	0	0	0	0	0	0	0	0	0	0	0.0013
Bacteria;Firmicutes;Clostridia;Clostridiales;AY570566_f	AY570566_f	0	0	0	0	0	0	1	1	0	0	0	0	0	0	0	0	0	0.0016	0.0014	0	0	0
Bacteria;Spirochaetes;Spirochaetia;Spirochaetales;AY605129_f	AY605129_f	0	0	0	0	0	0	2	0	0	0	0	0	0	0	0	0	0	0.0032	0	0	0	0
Bacteria;Proteobacteria;Alphaproteobacteria;Rhizobiales;AY945869_f	AY945869_f	0	1	3	1	4	0	1	3	1	0	1	0	0.0015	0.0049	0.0016	0.0057	0	0.0016	0.0043	0.0015	0	0.0013
Bacteria;Proteobacteria;Alphaproteobacteria;Rhodospirillales;AY957891_f	AY957891_f	0	0	1	0	0	0	0	0	0	1	0	0	0	0.0016	0	0	0	0	0	0	0.0016	0
Bacteria;Tenericutes;Mollicutes;Acholeplasmatales;Acholeplasmatales_uc	Acholeplasmatales_uc	0	5	0	0	0	0	0	0	0	0	0	0	0.0074	0	0	0	0	0	0	0	0	0
Bacteria;Firmicutes;Negativicutes;Acidaminococcales;Acidaminococcales_uc	Acidaminococcales_uc	0	0	0	0	0	0	0	0	2	0	0	0	0	0	0	0	0	0	0	0.0031	0	0
Bacteria;Actinobacteria;Acidimicrobiia;Acidimicrobiales;Acidimicrobiaceae	Acidimicrobiaceae	0	0	1	1	0	0	0	1	0	0	0	0	0	0.0016	0.0016	0	0	0	0.0014	0	0	0
Bacteria;Actinobacteria;MarineActino_c;Actinomarinales;Actinomarinaceae	Actinomarinaceae	0	0	1	0	0	0	0	0	0	0	0	0	0	0.0016	0	0	0	0	0	0	0	0
Bacteria;Proteobacteria;Gammaproteobacteria;Aeromonadales;Aeromonadales_uc	Aeromonadales_uc	0	2	0	0	0	2	0	0	0	0	0	0	0.003	0	0	0	0.003	0	0	0	0	0
Bacteria;Proteobacteria;Alphaproteobacteria;Rhizobiales;Afifella_f	Afifella_f	0	2	0	0	0	0	0	0	0	0	0	0	0.003	0	0	0	0	0	0	0	0	0
Bacteria;Proteobacteria;Alphaproteobacteria;Rhizobiales;Aurantimonadaceae	Aurantimonadaceae	0	0	0	1	1	1	0	1	0	1	0	0	0	0	0.0016	0.0014	0.0015	0	0.0014	0	0.0016	0
Bacteria;Firmicutes;Bacilli;Bacillales;Bacillales_uc	Bacillales_uc	0	0	0	0	0	0	0	0	0	0	2	0	0	0	0	0	0	0	0	0	0	0.0026
Bacteria;Proteobacteria;Alphaproteobacteria;Rhizobiales;Bartonellaceae	Bartonellaceae	0	0	0	0	0	2	0	0	0	0	0	0	0	0	0	0	0.003	0	0	0	0	0
Bacteria;Actinobacteria;Actinobacteria_c;Micrococcales;Beutenbergiaceae	Beutenbergiaceae	0	0	0	0	0	1	2	0	0	0	0	0	0	0	0	0	0.0015	0.0032	0	0	0	0
Bacteria;Acidobacteria;Blastocatellia;Blastocatellales;Blastocatellaceae	Blastocatellaceae	0	0	0	0	0	0	0	0	0	0	1	0	0	0	0	0	0	0	0	0	0	0.0013
Bacteria;Proteobacteria;Alphaproteobacteria;Rhizobiales;Bosea_f	Bosea_f	0	2	1	3	5	1	4	2	3	3	1	0	0.003	0.0016	0.0047	0.0071	0.0015	0.0064	0.0029	0.0046	0.0048	0.0013
Bacteria;Actinobacteria;Actinobacteria_c;Micrococcales;Brevibacteriaceae	Brevibacteriaceae	0	1	0	0	0	1	0	0	0	0	0	0	0.0015	0	0	0	0.0015	0	0	0	0	0
Bacteria;Proteobacteria;Betaproteobacteria;Burkholderiales;Burkholderiaceae	Burkholderiaceae	0	0	0	2	2	1	2	4	0	0	2	0	0	0	0.0031	0.0029	0.0015	0.0032	0.0057	0	0	0.0026
Bacteria;Proteobacteria;Betaproteobacteria;Burkholderiales;Burkholderiales_uc	Burkholderiales_uc	0	0	0	0	0	0	2	2	2	0	2	0	0	0	0	0	0	0.0032	0.0029	0.0031	0	0.0026
Bacteria;SR1;CP006913_c;CP006913_o;CP006913_o_uc	CP006913_o_uc	0	0	0	0	3	0	0	0	0	0	0	0	0	0	0	0.0043	0	0	0	0	0	0
Bacteria;Microgenomates_OP11;Microgenomatus_c;CP011212_o;CP011212_o_uc	CP011212_o_uc	0	2	0	0	0	0	0	0	0	0	0	0	0.003	0	0	0	0	0	0	0	0	0
Bacteria;Berkelbacteria;CP011213_c;CP011213_o;CP011213_f	CP011213_f	0	0	0	0	0	0	0	0	0	0	1	0	0	0	0	0	0	0	0	0	0	0.0013
Bacteria;Firmicutes;CU918251_c;CU918251_o;CU918251_o_uc	CU918251_o_uc	0	0	2	0	0	0	0	0	0	0	0	0	0	0.0033	0	0	0	0	0	0	0	0
Bacteria;Firmicutes;Clostridia;Clostridiales;Caldicoprobacteraceae	Caldicoprobacteraceae	0	0	0	0	0	2	0	0	0	0	0	0	0	0	0	0	0.003	0	0	0	0	0
Bacteria;Caldiserica;Caldisericia;Caldisericales;Caldisericales_uc	Caldisericales_uc	0	0	3	0	0	2	0	0	0	0	0	0	0	0.0049	0	0	0.003	0	0	0	0	0
Bacteria;Proteobacteria;Epsilonproteobacteria;Campylobacterales;Campylobacterales_uc	Campylobacterales_uc	0	0	0	0	0	0	0	0	2	2	0	0	0	0	0	0	0	0	0	0.0031	0.0032	0
Bacteria;Actinobacteria;Actinobacteria_c;Micrococcales;Cellulomonadaceae	Cellulomonadaceae	0	0	0	1	0	0	1	0	0	0	0	0	0	0	0.0016	0	0	0.0016	0	0	0	0
Bacteria;Proteobacteria;Gammaproteobacteria;Chromatiales;Chromatiales_uc	Chromatiales_uc	0	0	0	0	0	0	0	0	0	3	0	0	0	0	0	0	0	0	0	0	0.0048	0
Bacteria;Cyanobacteria;Chroobacteria;Pleurocapsales;Chroococcidiopsis_f	Chroococcidiopsis_f	0	0	0	0	0	1	0	3	0	0	0	0	0	0	0	0	0.0015	0	0.0043	0	0	0
Bacteria;Chlamydiae;Chlamydiae_c;Chlamydiales;Criblamydiaceae	Criblamydiaceae	0	1	0	0	0	0	0	0	0	0	0	0	0.0015	0	0	0	0	0	0	0	0	0
Bacteria;Cyanobacteria;Chroobacteria;Chroococcales;Cyanobacteriaceae	Cyanobacteriaceae	0	1	0	0	0	0	1	0	0	0	0	0	0.0015	0	0	0	0	0.0016	0	0	0	0
Bacteria;Bacteroidetes;Cytophagia;Cytophagales;Cyclobacteriaceae	Cyclobacteriaceae	0	0	0	0	0	0	0	0	0	1	0	0	0	0	0	0	0	0	0	0	0.0016	0
Bacteria;Proteobacteria;Deltaproteobacteria;Nitrospinales;DF820460_f	DF820460_f	0	0	0	0	1	0	0	0	0	1	0	0	0	0	0	0.0014	0	0	0	0	0.0016	0
Bacteria;Bacteroidetes;Bacteroidia;Bacteroidales;DQ080187_f	DQ080187_f	0	5	5	1	1	0	5	1	2	1	3	0	0.0074	0.0081	0.0016	0.0014	0	0.008	0.0014	0.0031	0.0016	0.0039
Bacteria;Chloroflexi;Thermomicrobia;DQ129389_o;DQ129389_f	DQ129389_f	0	0	0	1	0	0	1	0	0	0	0	0	0	0	0.0016	0	0	0.0016	0	0	0	0
Bacteria;Microgenomates_OP11;Microgenomatus_c;CP011212_o;DQ298007_f	DQ298007_f	0	0	0	0	0	1	0	0	0	0	0	0	0	0	0	0	0.0015	0	0	0	0	0
Bacteria;Peregrinibacteria;Peribacteria;DQ329575_o;DQ329575_f	DQ329575_f	0	0	2	0	0	2	3	0	0	0	0	0	0	0.0033	0	0	0.003	0.0048	0	0	0	0
Bacteria;WS6;LBWK_c;DQ415748_o;DQ415748_f	DQ415748_f	0	0	1	0	1	0	0	1	1	2	0	0	0	0.0016	0	0.0014	0	0	0.0014	0.0015	0.0032	0
Bacteria;Proteobacteria;Deltaproteobacteria;HQ114032_o;DQ676342_f	DQ676342_f	0	0	0	3	0	0	0	1	0	0	0	0	0	0	0.0047	0	0	0	0.0014	0	0	0
Bacteria;Verrucomicrobia;Verrucomicrobiae;Verrucomicrobiales;DQ856525_f	DQ856525_f	0	0	0	0	0	0	0	0	0	1	0	0	0	0	0	0	0	0	0	0	0.0016	0
Bacteria;Chlamydiae;Chlamydiae_c;Chlamydiales;DQ903996_f	DQ903996_f	0	0	5	2	3	5	7	4	4	3	2	0	0	0.0081	0.0031	0.0043	0.0076	0.0113	0.0057	0.0062	0.0048	0.0026
Bacteria;Deferribacteres;Deferribacteres_c;Deferribacterales;Deferribacteraceae	Deferribacteraceae	0	5	0	0	1	0	5	2	1	3	1	0	0.0074	0	0	0.0014	0	0.008	0.0029	0.0015	0.0048	0.0013
Bacteria;Actinobacteria;Actinobacteria_c;Micrococcales;Demequinaceae	Demequinaceae	0	0	0	0	0	0	0	0	0	1	2	0	0	0	0	0	0	0	0	0	0.0016	0.0026
Bacteria;Actinobacteria;Actinobacteria_c;Micrococcales;Dermacoccaceae	Dermacoccaceae	0	0	0	0	0	1	0	0	0	0	0	0	0	0	0	0	0.0015	0	0	0	0	0
Bacteria;Proteobacteria;Deltaproteobacteria;Desulfobacca_o;Desulfobacca_f	Desulfobacca_f	0	0	0	0	0	0	0	0	0	0	2	0	0	0	0	0	0	0	0	0	0	0.0026
Bacteria;Proteobacteria;Deltaproteobacteria;Desulfobulbaceae_o;Desulfobulbaceae_o_uc	Desulfobulbaceae_o_uc	0	0	0	0	0	2	2	0	0	0	0	0	0	0	0	0	0.003	0.0032	0	0	0	0
Bacteria;Proteobacteria;Deltaproteobacteria;Desulfovibrionales;Desulfovibrionales_uc	Desulfovibrionales_uc	0	0	0	0	2	0	0	0	0	0	0	0	0	0	0	0.0029	0	0	0	0	0	0
Bacteria;Actinobacteria;Actinobacteria_c;Corynebacteriales;Dietziaceae	Dietziaceae	0	1	0	0	1	0	0	0	0	0	0	0	0.0015	0	0	0.0014	0	0	0	0	0	0
Bacteria;EF019318_p;EF019318_c;EF019318_o;EF019318_f	EF019318_f	0	0	0	0	0	2	0	0	0	0	0	0	0	0	0	0	0.003	0	0	0	0	0
Bacteria;Proteobacteria;Gammaproteobacteria;Chromatiales;EF157132_f	EF157132_f	0	0	0	0	0	1	0	0	0	0	0	0	0	0	0	0	0.0015	0	0	0	0	0
Bacteria;Verrucomicrobia;Kiritimatiellae;EF436358_o;EF436358_o_uc	EF436358_o_uc	0	2	0	0	0	0	0	0	0	0	0	0	0.003	0	0	0	0	0	0	0	0	0
Bacteria;Spirochaetes;Spirochaetia;Spirochaetales;EF453883_f	EF453883_f	0	4	2	2	0	0	0	0	0	2	11	0	0.0059	0.0033	0.0031	0	0	0	0	0	0.0032	0.0144
Bacteria;Cyanobacteria;DQ520188_c;DQ520188_o;EF454781_f	EF454781_f	0	2	0	0	0	0	0	0	0	0	0	0	0.003	0	0	0	0	0	0	0	0	0
Bacteria;Bacteroidetes;Bacteroidia;Bacteroidales;EF454800_f	EF454800_f	0	0	0	1	0	0	0	0	0	0	0	0	0	0	0.0016	0	0	0	0	0	0	0
Bacteria;Acidobacteria;CP011806_c;CP011806_o;EF515323_f	EF515323_f	0	0	0	0	0	0	0	0	2	0	0	0	0	0	0	0	0	0	0	0.0031	0	0
Bacteria;Proteobacteria;Alphaproteobacteria;Rickettsiales;EF520427_f	EF520427_f	0	0	0	0	0	0	0	0	0	2	0	0	0	0	0	0	0	0	0	0	0.0032	0
Bacteria;Saccharibacteria_TM7;EU043224_c;EU043224_o;EU043224_f	EU043224_f	0	0	0	0	0	0	0	0	2	0	0	0	0	0	0	0	0	0	0	0.0031	0	0
Bacteria;Chlorobi;OPB56_c;OPB56_o;EU245114_f	EU245114_f	0	0	2	0	0	0	0	0	0	0	0	0	0	0.0033	0	0	0	0	0	0	0	0
Bacteria;Peregrinibacteria;Peribacteria;LBOR_o;EU246208_f	EU246208_f	0	0	0	0	0	2	0	0	0	0	0	0	0	0	0	0	0.003	0	0	0	0	0
Bacteria;Armatimonadetes;EU266864_c;EU266864_o;EU266864_o_uc	EU266864_o_uc	0	0	0	2	0	2	0	0	0	0	0	0	0	0	0.0031	0	0.003	0	0	0	0	0
Bacteria;Actinobacteria;OPB41;EU385697_o;EU385697_f	EU385697_f	0	0	0	0	1	5	1	0	0	2	0	0	0	0	0	0.0014	0.0076	0.0016	0	0	0.0032	0
Bacteria;BRC1;FP245541_c;FP245541_o;EU385897_f	EU385897_f	0	0	4	0	3	0	4	0	0	0	4	0	0	0.0065	0	0.0043	0	0.0064	0	0	0	0.0052
Bacteria;Actinobacteria;Rubrobacteria;Rubrobacterales;EU407208_f	EU407208_f	0	0	0	0	0	0	2	0	0	0	0	0	0	0	0	0	0	0.0032	0	0	0	0
Bacteria;Chlamydiae;Chlamydiae_c;Chlamydiales;EU488135_f	EU488135_f	0	0	2	0	0	0	0	0	0	2	0	0	0	0.0033	0	0	0	0	0	0	0.0032	0
Bacteria;Chlamydiae;Chlamydiae_c;Chlamydiales;EU491566_f	EU491566_f	0	2	0	0	0	0	0	0	0	0	0	0	0.003	0	0	0	0	0	0	0	0	0
Bacteria;Saccharibacteria_TM7;Saccharimonas_c;Saccharimonas_o;EU861856_f	EU861856_f	0	1	2	0	0	0	0	0	0	0	0	0	0.0015	0.0033	0	0	0	0	0	0	0	0
Bacteria;Proteobacteria;Gammaproteobacteria;Enterobacterales;Enterobacterales_uc	Enterobacterales_uc	0	5	2	0	2	4	0	3	2	3	1	0	0.0074	0.0033	0	0.0029	0.0061	0	0.0043	0.0031	0.0048	0.0013
Bacteria;Firmicutes;Bacilli;Bacillales;Exiguobacteriaceae	Exiguobacteriaceae	0	0	0	0	1	0	1	0	2	0	0	0	0	0	0	0.0014	0	0.0016	0	0.0031	0	0
Bacteria;TM6;TM6_c;FJ230912_o;FJ230912_f	FJ230912_f	0	2	0	1	1	1	0	3	0	4	1	0	0.003	0	0.0016	0.0014	0.0015	0	0.0043	0	0.0064	0.0013
Bacteria;FJ437850_p;FJ437850_c;FJ437850_o;FJ437850_o_uc	FJ437850_o_uc	0	0	2	0	0	0	0	0	0	0	0	0	0	0.0033	0	0	0	0	0	0	0	0
Bacteria;BRC1;EU246057_c;EU246057_o;FJ577893_f	FJ577893_f	0	0	2	9	0	5	0	1	0	0	3	0	0	0.0033	0.014	0	0.0076	0	0.0014	0	0	0.0039
Bacteria;Proteobacteria;Hydrogenophilalia;Hydrogenophilales;FJ715977_f	FJ715977_f	0	0	0	0	0	0	2	0	0	0	0	0	0	0	0	0	0	0.0032	0	0	0	0
Bacteria;Peregrinibacteria;Peribacteria;FM207940_o;FM207940_f	FM207940_f	0	1	0	0	0	0	0	0	0	0	0	0	0.0015	0	0	0	0	0	0	0	0	0
Bacteria;Armatimonadetes;Fimbriimonadia;Fimbriimonadales;Fimbriimonadaceae	Fimbriimonadaceae	0	0	1	0	0	0	0	0	0	0	0	0	0	0.0016	0	0	0	0	0	0	0	0
Bacteria;Bacteroidetes;Flavobacteria;Flavobacteriales;Flavobacteriales_uc	Flavobacteriales_uc	0	0	0	2	0	0	2	0	0	0	0	0	0	0	0.0031	0	0	0.0032	0	0	0	0
Bacteria;Proteobacteria;Gammaproteobacteria;Thiotrichales;Francisellaceae	Francisellaceae	0	0	0	0	0	0	0	0	0	1	0	0	0	0	0	0	0	0	0	0	0.0016	0
Bacteria;Chloroflexi;Anaerolineae;Anaerolinaeles;GCA004_f	GCA004_f	0	1	0	0	0	0	0	0	0	0	0	0	0.0015	0	0	0	0	0	0	0	0	0
Bacteria;Spirochaetes;Spirochaetia;Spirochaetales;GQ249604_f	GQ249604_f	0	7	0	5	0	0	4	0	4	0	2	0	0.0104	0	0.0078	0	0	0.0064	0	0.0062	0	0.0026
Bacteria;Parcubacteria_OD1;LCGL_c;LCGL_o;GQ347230_f	GQ347230_f	0	2	0	0	0	0	0	0	0	0	0	0	0.003	0	0	0	0	0	0	0	0	0
Bacteria;Bacteroidetes;Bacteroidia;Bacteroidales;GQ354920_f	GQ354920_f	0	1	0	0	0	0	0	0	0	0	0	0	0.0015	0	0	0	0	0	0	0	0	0
Bacteria;Peregrinibacteria;Peribacteria;GQ355048_o;GQ355048_f	GQ355048_f	0	0	0	0	0	0	0	0	0	1	0	0	0	0	0	0	0	0	0	0	0.0016	0
Bacteria;Proteobacteria;Deltaproteobacteria;AY214193_o;GQ356959_f	GQ356959_f	0	1	0	0	1	0	0	0	0	1	0	0	0.0015	0	0	0.0014	0	0	0	0	0.0016	0
Bacteria;Chloroflexi;Anaerolineae;Anaerolinaeles;GQ396824_f	GQ396824_f	0	6	0	0	0	0	0	0	0	0	0	0	0.0089	0	0	0	0	0	0	0	0	0
Bacteria;Verrucomicrobia;Verrucomicrobiae;Verrucomicrobiales;GU230460_f	GU230460_f	0	0	0	0	1	0	1	0	0	0	0	0	0	0	0	0.0014	0	0.0016	0	0	0	0
Bacteria;GU363019_p;GU363019_c;GU363019_o;GU363019_o_uc	GU363019_o_uc	0	2	0	0	0	0	0	0	0	0	0	0	0.003	0	0	0	0	0	0	0	0	0
Bacteria;GU454958_p;GU454958_c;GU454958_o;GU454958_f	GU454958_f	0	2	1	1	0	0	0	0	0	0	0	0	0.003	0.0016	0.0016	0	0	0	0	0	0	0
Bacteria;Firmicutes;Bacilli;Bacillales;Gemella_f	Gemella_f	0	0	0	0	0	0	0	0	1	0	1	0	0	0	0	0	0	0	0	0.0015	0	0.0013
Bacteria;Fusobacteria;Fusobacteria_c;Fusobacteriales;HM184940_f	HM184940_f	0	5	3	0	0	0	11	0	8	0	0	0	0.0074	0.0049	0	0	0	0.0177	0	0.0124	0	0
Bacteria;TM6;TM6_c;Babela_o;HM243873_f	HM243873_f	0	0	0	0	0	0	0	0	2	0	0	0	0	0	0	0	0	0	0	0.0031	0	0
Bacteria;TM6;TM6_c;Babela_o;HM480205_f	HM480205_f	0	0	0	0	0	0	0	0	0	0	1	0	0	0	0	0	0	0	0	0	0	0.0013
Bacteria;Firmicutes;Bacilli;HM996811_o;HM996811_f	HM996811_f	0	0	2	0	0	0	0	0	0	0	0	0	0	0.0033	0	0	0	0	0	0	0	0
Bacteria;Aminicenantes_OP8;AQSP_c;HQ588586_o;HQ588586_f	HQ588586_f	0	3	0	0	0	0	3	0	0	0	0	0	0.0044	0	0	0	0	0.0048	0	0	0	0
Bacteria;Parcubacteria_OD1;LCGL_c;LCGL_o;HQ640637_f	HQ640637_f	0	1	0	0	0	0	0	0	0	0	0	0	0.0015	0	0	0	0	0	0	0	0	0
Bacteria;Peregrinibacteria;Peribacteria;ASND_o;HQ860702_f	HQ860702_f	0	2	0	0	1	0	2	1	3	0	1	0	0.003	0	0	0.0014	0	0.0032	0.0014	0.0046	0	0.0013
Bacteria;Proteobacteria;Gammaproteobacteria;Enterobacterales;Hafniaceae	Hafniaceae	0	0	1	1	0	0	0	0	1	0	2	0	0	0.0016	0.0016	0	0	0	0	0.0015	0	0.0026
Bacteria;Proteobacteria;Oligoflexia;Bacteriovoracales;Halobacteriovoraceae	Halobacteriovoraceae	0	0	0	6	13	2	6	6	3	7	0	0	0	0	0.0093	0.0185	0.003	0.0096	0.0086	0.0046	0.0113	0
Bacteria;Proteobacteria;Hydrogenophilalia;Hydrogenophilales;Hydrogenophilaceae	Hydrogenophilaceae	0	0	0	0	1	0	0	0	0	0	0	0	0	0	0	0.0014	0	0	0	0	0	0
Bacteria;Proteobacteria;Hydrogenophilalia;Hydrogenophilales;Hydrogenophilales_uc	Hydrogenophilales_uc	0	0	0	0	2	0	0	0	0	0	0	0	0	0	0	0.0029	0	0	0	0	0	0
Bacteria;TM6;TM6_c;Babela_o;JF344625_f	JF344625_f	0	0	0	0	2	0	0	0	0	0	0	0	0	0	0	0.0029	0	0	0	0	0	0
Bacteria;Firmicutes;Clostridia;Thermoanaerobacterales;JF417922_f	JF417922_f	0	0	3	0	0	0	0	2	0	0	1	0	0	0.0049	0	0	0	0	0.0029	0	0	0.0013
Bacteria;Parcubacteria_OD1;LCGL_c;LCGL_o;JF497854_f	JF497854_f	0	0	0	0	0	0	0	0	2	0	0	0	0	0	0	0	0	0	0	0.0031	0	0
Bacteria;JMYB36;JMYB36_c;JMYB36_o;JMYB36_f	JMYB36_f	0	0	2	0	0	0	0	0	0	0	0	0	0	0.0033	0	0	0	0	0	0	0	0
Bacteria;SR1;JN223430_c;JN223430_o;JN223430_f	JN223430_f	0	0	0	0	0	0	2	2	2	2	0	0	0	0	0	0	0	0.0032	0.0029	0.0031	0.0032	0
Bacteria;SR1;JN223430_c;JN223430_o;JN223430_o_uc	JN223430_o_uc	0	0	4	0	0	0	0	0	0	0	0	0	0	0.0065	0	0	0	0	0	0	0	0
Bacteria;JN427826_p;JN427826_c;JN427826_o;JN427826_o_uc	JN427826_o_uc	0	0	0	0	0	0	0	0	0	0	2	0	0	0	0	0	0	0	0	0	0	0.0026
Bacteria;Verrucomicrobia;Verrucomicrobiae;Methylacidiphilales;JN429064_f	JN429064_f	0	0	0	0	0	2	0	0	0	0	0	0	0	0	0	0	0.003	0	0	0	0	0
Bacteria;Planctomycetes;U81766_c;JN474291_o;JN474291_f	JN474291_f	0	2	0	0	0	0	0	0	0	0	0	0	0.003	0	0	0	0	0	0	0	0	0
Bacteria;JN475705_p;JN475705_c;JN475705_o;JN475705_o_uc	JN475705_o_uc	0	2	0	0	0	0	0	0	0	0	0	0	0.003	0	0	0	0	0	0	0	0	0
Bacteria;Firmicutes;Negativicutes;Selenomonadales;JN653052_f	JN653052_f	0	0	0	0	0	0	2	0	0	0	0	0	0	0	0	0	0	0.0032	0	0	0	0
Bacteria;Microgenomates_OP11;Microgenomatus_c;LCFQ_o;JX040388_f	JX040388_f	0	0	0	0	0	6	1	0	1	1	0	0	0	0	0	0	0.0091	0.0016	0	0.0015	0.0016	0
Bacteria;Proteobacteria;Alphaproteobacteria;Rhizobiales;Kaistia_f	Kaistia_f	0	1	0	0	0	0	1	0	1	0	0	0	0.0015	0	0	0	0	0.0016	0	0.0015	0	0
Bacteria;WS6;LBWK_c;LBWK_o;LBWK_o_uc	LBWK_o_uc	0	11	0	0	0	0	0	0	0	0	0	0	0.0163	0	0	0	0	0	0	0	0	0
Bacteria;Parcubacteria_OD1;LCGL_c;LCGL_o;LCEZ_f	LCEZ_f	0	0	0	1	0	0	0	0	0	0	0	0	0	0	0.0016	0	0	0	0	0	0	0
Bacteria;Microgenomates_OP11;Microgenomatus_c;LCFQ_o;LCFQ_o_uc	LCFQ_o_uc	0	0	2	2	0	0	2	0	0	0	0	0	0	0.0033	0.0031	0	0	0.0032	0	0	0	0
Bacteria;Proteobacteria;Alphaproteobacteria;Rhizobiales;Labrys_f	Labrys_f	0	0	1	0	0	0	0	0	0	0	0	0	0	0.0016	0	0	0	0	0	0	0	0
Bacteria;Firmicutes;Bacilli;Lactobacillales;Lactobacillales_uc	Lactobacillales_uc	0	0	2	0	0	2	0	0	0	0	0	0	0	0.0033	0	0	0.003	0	0	0	0	0
Bacteria;Proteobacteria;Betaproteobacteria;Burkholderiales;Lautropia_f	Lautropia_f	0	4	0	0	0	0	0	2	0	0	0	0	0.0059	0	0	0	0	0	0.0029	0	0	0
Bacteria;Proteobacteria;Gammaproteobacteria;Legionellales;Legionellales_uc	Legionellales_uc	0	0	0	0	0	0	2	0	4	0	0	0	0	0	0	0	0	0.0032	0	0.0062	0	0
Bacteria;Spirochaetes;Spirochaetia;Leptospirales;Leptospirales_uc	Leptospirales_uc	0	2	0	0	0	2	0	2	2	6	0	0	0.003	0	0	0	0.003	0	0.0029	0.0031	0.0097	0
Bacteria;Cyanobacteria;Chroobacteria;Oscillatoriales;Limnothrix_f	Limnothrix_f	0	0	0	0	0	0	0	1	0	0	0	0	0	0	0	0	0	0	0.0014	0	0	0
Bacteria;Verrucomicrobia;Verrucomicrobiae;Methylacidiphilales;Methylacidiphilales_uc	Methylacidiphilales_uc	0	2	0	0	0	0	0	0	0	0	0	0	0.003	0	0	0	0	0	0	0	0	0
Bacteria;Proteobacteria;Alphaproteobacteria;Rhizobiales;Methylobacteriaceae	Methylobacteriaceae	0	1	0	0	2	3	1	2	0	1	1	0	0.0015	0	0	0.0029	0.0046	0.0016	0.0029	0	0.0016	0.0013
Bacteria;Nitrospirae;Nitrospira_c;Methylomirabilis_o;Methylomirabilis_f	Methylomirabilis_f	0	1	0	0	0	0	0	0	0	0	0	0	0.0015	0	0	0	0	0	0	0	0	0
Bacteria;Actinobacteria;Actinobacteria_c;Micrococcales;Micrococcaceae	Micrococcaceae	0	1	0	2	4	4	1	4	3	1	1	0	0.0015	0	0.0031	0.0057	0.0061	0.0016	0.0057	0.0046	0.0016	0.0013
Bacteria;Actinobacteria;Actinobacteria_c;Micromonosporales;Micromonosporaceae	Micromonosporaceae	0	0	2	0	0	0	0	0	0	0	0	0	0	0.0033	0	0	0	0	0	0	0	0
Bacteria;Proteobacteria;Alphaproteobacteria;Rickettsiales;Midichloriaceae	Midichloriaceae	0	2	1	0	0	0	0	0	3	0	1	0	0.003	0.0016	0	0	0	0	0	0.0046	0	0.0013
Bacteria;Proteobacteria;Alphaproteobacteria;Rhizobiales;Neomegalonema_f	Neomegalonema_f	0	1	0	0	0	0	0	0	0	0	0	0	0.0015	0	0	0	0	0	0	0	0	0
Bacteria;Proteobacteria;Betaproteobacteria;Nitrosomonadales;Nitrosomonadaceae	Nitrosomonadaceae	0	0	0	0	0	0	1	0	0	0	0	0	0	0	0	0	0	0.0016	0	0	0	0
Bacteria;Proteobacteria;Betaproteobacteria;Nitrosomonadales;Nitrosomonadales_uc	Nitrosomonadales_uc	0	0	0	0	0	0	2	0	0	0	0	0	0	0	0	0	0	0.0032	0	0	0	0
Bacteria;Chlorobi;OPB56_c;OPB56_o;OPB56_o_uc	OPB56_o_uc	0	0	0	0	2	0	0	0	0	0	0	0	0	0	0	0.0029	0	0	0	0	0	0
Bacteria;Lentisphaerae;Oligosphaeria;Oligosphaerales;Oligosphaerales_uc	Oligosphaerales_uc	0	0	2	2	0	0	0	0	0	3	0	0	0	0.0033	0.0031	0	0	0	0	0	0.0048	0
Bacteria;Proteobacteria;Gammaproteobacteria;Orbales;Orbaceae	Orbaceae	0	0	0	0	0	2	0	0	0	0	0	0	0	0	0	0	0.003	0	0	0	0	0
Bacteria;WS5;WS5_c;PAC000108_o;PAC000108_f	PAC000108_f	0	2	0	0	0	0	0	2	0	0	0	0	0.003	0	0	0	0	0	0.0029	0	0	0
Bacteria;TM6;TM6_c;Babela_o;PAC000239_f	PAC000239_f	0	1	0	0	0	0	0	0	0	0	0	0	0.0015	0	0	0	0	0	0	0	0	0
Bacteria;Cyanobacteria;PAC002560_c;PAC000393_o;PAC000616_f	PAC000616_f	0	2	4	1	2	3	6	1	0	5	4	0	0.003	0.0065	0.0016	0.0029	0.0046	0.0096	0.0014	0	0.0081	0.0052
Bacteria;Actinobacteria;Rubrobacteria;Gaiellales;PAC000669_f	PAC000669_f	0	0	0	0	0	0	0	2	0	1	0	0	0	0	0	0	0	0	0.0029	0	0.0016	0
Bacteria;Acidobacteria;PAC001813_c;PAC001813_o;PAC001813_f	PAC001813_f	0	2	0	0	0	0	0	1	0	0	0	0	0.003	0	0	0	0	0	0.0014	0	0	0
Bacteria;Proteobacteria;Betaproteobacteria;PAC001907_o;PAC001907_f	PAC001907_f	0	2	2	1	1	0	1	3	0	0	0	0	0.003	0.0033	0.0016	0.0014	0	0.0016	0.0043	0	0	0
Bacteria;Proteobacteria;Deltaproteobacteria;PAC001922_o;PAC001922_o_uc	PAC001922_o_uc	0	0	2	0	0	0	0	0	0	0	0	0	0	0.0033	0	0	0	0	0	0	0	0
Bacteria;Saccharibacteria_TM7;PAC002431_c;PAC002431_o;PAC002431_f	PAC002431_f	0	0	0	0	0	1	0	0	0	0	0	0	0	0	0	0	0.0015	0	0	0	0	0
Bacteria;Chloroflexi;PDJQ_c;PDJQ_o;PDJQ_f	PDJQ_f	0	0	0	0	1	0	0	0	1	0	1	0	0	0	0	0.0014	0	0	0	0.0015	0	0.0013
Bacteria;Firmicutes;Bacilli;Bacillales;Paenibacillaceae	Paenibacillaceae	0	0	0	0	0	0	0	0	0	0	1	0	0	0	0	0	0	0	0	0	0	0.0013
Bacteria;Proteobacteria;Gammaproteobacteria;Enterobacterales;Pectobacteriaceae	Pectobacteriaceae	0	0	0	1	0	2	1	0	0	0	0	0	0	0	0.0016	0	0.003	0.0016	0	0	0	0
Bacteria;Verrucomicrobia;Verrucomicrobiae;Pedosphaera_o;Pedosphaera_o_uc	Pedosphaera_o_uc	0	0	2	0	0	2	0	0	0	0	0	0	0	0.0033	0	0	0.003	0	0	0	0	0
Bacteria;Planctomycetes;Planctomycetia;Planctomycetales;Planctomycetales_uc	Planctomycetales_uc	0	0	0	0	0	0	0	0	0	0	2	0	0	0	0	0	0	0	0	0	0	0.0026
Bacteria;Proteobacteria;Gammaproteobacteria;Plasticicumulans_o;Plasticicumulans_f	Plasticicumulans_f	0	0	0	1	0	0	0	0	0	0	0	0	0	0	0.0016	0	0	0	0	0	0	0
Bacteria;Proteobacteria;Gammaproteobacteria;Pseudomonadales;Pseudomonadales_uc	Pseudomonadales_uc	0	0	0	0	0	0	4	0	2	0	0	0	0	0	0	0	0	0.0064	0	0.0031	0	0
Bacteria;Proteobacteria;Alphaproteobacteria;Rhizobiales;Pseudoxanthobacter_f	Pseudoxanthobacter_f	0	0	0	0	1	0	0	0	1	0	0	0	0	0	0	0.0014	0	0	0	0.0015	0	0
Bacteria;Bacteroidetes;Bacteroidia;Bacteroidales;RF16_f	RF16_f	0	1	1	0	2	0	0	0	4	3	0	0	0.0015	0.0016	0	0.0029	0	0	0	0.0062	0.0048	0
Bacteria;Actinobacteria;Rubrobacteria;Rubrobacterales;Rubrobacteraceae	Rubrobacteraceae	0	0	1	0	0	0	0	0	0	0	0	0	0	0.0016	0	0	0	0	0	0	0	0
Bacteria;Actinobacteria;Actinobacteria_c;Micrococcales;Sanguibacteraceae	Sanguibacteraceae	0	1	0	0	1	2	0	0	0	0	0	0	0.0015	0	0	0.0014	0.003	0	0	0	0	0
Bacteria;Firmicutes;Tissierellia;Tissierellales;Sedimentibacter_f	Sedimentibacter_f	0	1	0	1	8	10	6	2	3	6	10	0	0.0015	0	0.0016	0.0114	0.0152	0.0096	0.0029	0.0046	0.0097	0.0131
Bacteria;Firmicutes;Negativicutes;Selenomonadales;Selenomonadales_uc	Selenomonadales_uc	0	0	4	2	0	2	2	2	4	0	0	0	0	0.0065	0.0031	0	0.003	0.0032	0.0029	0.0062	0	0
Bacteria;Proteobacteria;Gammaproteobacteria;Alteromonadales;Shewanellaceae	Shewanellaceae	0	2	0	2	2	0	1	5	1	5	3	0	0.003	0	0.0031	0.0029	0	0.0016	0.0072	0.0015	0.0081	0.0039
Bacteria;Proteobacteria;Alphaproteobacteria;Sphingomonadales;Sphingomonadales_uc	Sphingomonadales_uc	0	0	0	0	1	0	0	0	0	0	0	0	0	0	0	0.0014	0	0	0	0	0	0
Bacteria;Proteobacteria;Betaproteobacteria;Spirillum_o;Spirillaceae	Spirillaceae	0	0	4	1	5	0	3	3	1	0	0	0	0	0.0065	0.0016	0.0071	0	0.0048	0.0043	0.0015	0	0
Bacteria;Spirochaetes;Spirochaetia;Spirochaetales;Spirochaetales_uc	Spirochaetales_uc	0	0	4	0	0	0	0	0	0	0	0	0	0	0.0065	0	0	0	0	0	0	0	0
Bacteria;Proteobacteria;Alphaproteobacteria;Rhizobiales;Stappia_f	Stappia_f	0	0	0	0	0	0	0	0	2	0	0	0	0	0	0	0	0	0	0	0.0031	0	0
Bacteria;Actinobacteria;Actinobacteria_c;Streptomycetales;Streptomycetaceae	Streptomycetaceae	0	5	0	3	0	0	0	0	2	6	2	0	0.0074	0	0.0047	0	0	0	0	0.0031	0.0097	0.0026
Bacteria;Cyanobacteria;Chroobacteria;Oscillatoriales;Symploca_f	Symploca_f	0	0	0	0	0	0	0	0	0	2	0	0	0	0	0	0	0	0	0	0	0.0032	0
Bacteria;TDNP;TDNP_c;TDNP_o;TDNP_o_uc	TDNP_o_uc	0	0	3	0	0	0	0	0	0	0	0	0	0	0.0049	0	0	0	0	0	0	0	0
Bacteria;Planctomycetes;Phycisphaerae;Phycisphaerales;Tepidisphaeraceae	Tepidisphaeraceae	0	0	1	0	0	0	1	0	0	0	0	0	0	0.0016	0	0	0	0.0016	0	0	0	0
Bacteria;Deinococcus-Thermus;Deinococci;Thermales;Thermaceae	Thermaceae	0	0	0	0	0	0	1	0	0	0	0	0	0	0	0	0	0	0.0016	0	0	0	0
Bacteria;Firmicutes;Clostridia;Clostridiales;Thermincola_f	Thermincola_f	0	0	0	0	0	0	0	0	0	1	0	0	0	0	0	0	0	0	0	0	0.0016	0
Bacteria;Firmicutes;Bacilli;Bacillales;Thermoactinomycetaceae	Thermoactinomycetaceae	0	0	0	1	0	0	0	0	0	0	0	0	0	0	0.0016	0	0	0	0	0	0	0
Bacteria;Firmicutes;Clostridia;Thermoanaerobacterales;Thermodesulfobiaceae	Thermodesulfobiaceae	0	0	0	0	1	0	0	0	0	0	0	0	0	0	0	0.0014	0	0	0	0	0	0
Bacteria;Proteobacteria;Gammaproteobacteria;Chromatiales;Thioalkalispiraceae	Thioalkalispiraceae	0	0	0	0	2	0	0	0	0	0	0	0	0	0	0	0.0029	0	0	0	0	0	0
Bacteria;Proteobacteria;Gammaproteobacteria;Thiomicrospira_o;Thiomicrospira_o_uc	Thiomicrospira_o_uc	0	0	2	0	0	0	0	2	4	0	0	0	0	0.0033	0	0	0	0	0.0029	0.0062	0	0
Bacteria;Proteobacteria;Gammaproteobacteria;Enterobacterales;Thorselliaceae	Thorselliaceae	0	0	0	0	0	1	0	1	0	1	0	0	0	0	0	0	0.0015	0	0.0014	0	0.0016	0
Bacteria;Planctomycetes;U81766_c;U81766_o;U81766_f	U81766_f	0	6	0	0	0	2	2	0	2	2	2	0	0.0089	0	0	0	0.003	0.0032	0	0.0031	0.0032	0.0026
Bacteria;Cyanobacteria;Vampirovibrio_c;Vampirovibrio_o;Vampirovibrio_f	Vampirovibrio_f	0	0	2	0	0	0	0	0	0	0	0	0	0	0.0033	0	0	0	0	0	0	0	0
Bacteria;Firmicutes;Negativicutes;Veillonellales;Veillonellales_uc	Veillonellales_uc	0	0	0	0	0	0	0	2	0	0	0	0	0	0	0	0	0	0	0.0029	0	0	0
Bacteria;Proteobacteria;Gammaproteobacteria;Vibrionales;Vibrionaceae	Vibrionaceae	0	1	0	0	0	0	0	1	0	0	0	0	0.0015	0	0	0	0	0	0.0014	0	0	0
Bacteria;Proteobacteria;Gammaproteobacteria;Xanthomonadales;Xanthomonadales_uc	Xanthomonadales_uc	0	0	0	0	0	2	0	0	0	0	0	0	0	0	0	0	0.003	0	0	0	0	0
Bacteria;Actinobacteria;Actinobacteria_c;Micrococcales;Yaniellaceae	Yaniellaceae	0	0	0	0	0	0	0	0	0	0	1	0	0	0	0	0	0	0	0	0	0	0.0013
Bacteria;Proteobacteria;Alphaproteobacteria;Sneathiellales;Zavarzinia_f	Zavarzinia_f	0	0	0	1	0	0	0	0	0	0	0	0	0	0	0.0016	0	0	0	0	0	0	0

## Sheet: genus
Table S1. Bacterial sequence reads and abundances of full bacterial OTUs identified at genus level in each sample in the Pineiros River.
		Count											Ratio
Taxonomy	Taxon Name	P1	P2	P3	P5	P6	P7	P8	P9	P10	P11	P12	P1	P2	P3	P5	P6	P7	P8	P9	P10	P11	P12
Bacteria;Proteobacteria;Deltaproteobacteria;Desulfuromonadales;Geobacteraceae;Geobacter	Geobacter	11026	10158	5876	4196	2261	3908	6117	2444	3517	3381	2758	16.5414	15.0349	9.5562	6.5358	3.2234	5.9291	9.8347	3.4966	5.451	5.4484	3.6171
Bacteria;Proteobacteria;Epsilonproteobacteria;Campylobacterales;Campylobacteraceae;Arcobacter	Arcobacter	8951	8470	5481	14040	16207	5160	5226	19618	13965	14367	20685	13.4284	12.5364	8.9138	21.8692	23.1057	7.8286	8.4022	28.0674	21.6445	23.152	27.1282
Bacteria;Proteobacteria;Betaproteobacteria;Rhodocyclales;Azovibrio_f;AF236014_g	AF236014_g	6817	6717	9663	5727	4671	5646	8529	5156	6322	6182	4505	10.227	9.9418	15.715	8.9206	6.6593	8.566	13.7127	7.3767	9.7985	9.9621	5.9083
Bacteria;Bacteroidetes;Bacteroidia;Bacteroidales;AC160630_f;DQ677001_g	DQ677001_g	1899	2414	1841	842	1211	735	1663	960	1415	1619	1474	2.8489	3.573	2.994	1.3115	1.7265	1.1151	2.6737	1.3735	2.1931	2.609	1.9331
Bacteria;Proteobacteria;Betaproteobacteria;Rhodocyclales;Azonexaceae;Dechloromonas	Dechloromonas	1787	1005	972	671	531	262	610	605	794	787	491	2.6809	1.4875	1.5808	1.0452	0.757	0.3975	0.9807	0.8656	1.2306	1.2682	0.6439
Bacteria;Proteobacteria;Deltaproteobacteria;Desulfuromonadales;Geobacteraceae;Geobacteraceae_uc	Geobacteraceae_uc	1701	2291	5224	962	1038	1048	1374	456	911	587	307	2.5519	3.3909	8.4958	1.4984	1.4798	1.59	2.2091	0.6524	1.412	0.9459	0.4026
Bacteria;Parcubacteria_OD1;LCGL_c;LCGL_o;LCGL_f;HM481357_g	HM481357_g	1113	1791	1280	496	306	462	478	190	236	272	97	1.6697	2.6509	2.0817	0.7726	0.4363	0.7009	0.7685	0.2718	0.3658	0.4383	0.1272
Bacteria;Bacteroidetes;Bacteroidia;Bacteroidales;Prevotellaceae;Prevotella	Prevotella	879	1108	769	2644	2069	867	744	1563	1450	1695	1578	1.3187	1.64	1.2506	4.1184	2.9497	1.3154	1.1962	2.2362	2.2474	2.7314	2.0695
Bacteria;Cyanobacteria;Vampirovibrio_c;FR888536_o;AB240501_f;AB240501_f_uc	AB240501_f_uc	878	418	156	49	45	14	67	16	28	44	11	1.3172	0.6187	0.2537	0.0763	0.0642	0.0212	0.1077	0.0229	0.0434	0.0709	0.0144
Bacteria;Bacteroidetes;Flavobacteria;Flavobacteriales;Flavobacteriaceae;Cloacibacterium	Cloacibacterium	805	511	447	2273	2282	1816	1188	3610	2427	1900	3689	1.2077	0.7563	0.727	3.5405	3.2534	2.7552	1.91	5.1648	3.7616	3.0618	4.8381
Bacteria;Bacteroidetes;Bacteroidia;Bacteroidales;Porphyromonadaceae;Parabacteroides	Parabacteroides	796	1456	1141	1027	1751	1373	1464	1427	1444	1427	1837	1.1942	2.155	1.8556	1.5997	2.4963	2.0831	2.3538	2.0416	2.2381	2.2996	2.4092
Bacteria;Bacteroidetes;Bacteroidia;Bacteroidales;Bacteroidaceae;Bacteroides	Bacteroides	785	1008	813	1002	1821	649	846	1310	1313	1338	1944	1.1777	1.4919	1.3222	1.5607	2.5961	0.9846	1.3602	1.8742	2.035	2.1562	2.5495
Bacteria;Actinobacteria;Actinobacteria_c;Planktophila_o;Planktophila_f;Planktophila	Planktophila	732	199	44	80	4	7	4	0	3	0	1	1.0982	0.2945	0.0716	0.1246	0.0057	0.0106	0.0064	0	0.0046	0	0.0013
Bacteria;Bacteroidetes;Flavobacteria;Flavobacteriales;Flavobacteriaceae;Flavobacterium	Flavobacterium	708	86	24	97	16	61	30	57	47	34	43	1.0622	0.1273	0.039	0.1511	0.0228	0.0925	0.0482	0.0815	0.0728	0.0548	0.0564
Bacteria;Actinobacteria;Actinobacteria_c;Planktophila_o;Planktophila_f;Nanopelagicus	Nanopelagicus	698	187	55	7	0	0	2	1	4	0	0	1.0472	0.2768	0.0894	0.0109	0	0	0.0032	0.0014	0.0062	0	0
Bacteria;Firmicutes;Clostridia;Clostridiales;Mogibacterium_f;HQ132444_g	HQ132444_g	663	718	1115	510	481	992	1126	479	756	666	529	0.9946	1.0627	1.8133	0.7944	0.6857	1.505	1.8103	0.6853	1.1717	1.0732	0.6938
Bacteria;Cyanobacteria;Chroobacteria;Chroococcales;Microcystaceae;Microcystis	Microcystis	646	140	37	11	2	0	4	6	1	4	0	0.9691	0.2072	0.0602	0.0171	0.0029	0	0.0064	0.0086	0.0015	0.0064	0
Unclassified in higher taxonomic rank	Unclassified in higher taxonomic rank	540	420	388	149	151	128	227	129	146	194	171	0.8101	0.6216	0.631	0.2321	0.2153	0.1942	0.365	0.1846	0.2263	0.3126	0.2243
Bacteria;Firmicutes;Clostridia;Clostridiales;Ruminococcaceae;Faecalibacterium	Faecalibacterium	529	589	437	865	752	774	569	708	741	608	823	0.7936	0.8718	0.7107	1.3474	1.0721	1.1743	0.9148	1.0129	1.1485	0.9798	1.0794
Bacteria;Proteobacteria;Gammaproteobacteria;Pseudomonadales;Moraxellaceae;Acinetobacter	Acinetobacter	480	388	276	1641	1017	7321	1288	1339	973	570	1170	0.7201	0.5743	0.4489	2.5561	1.4499	11.1072	2.0708	1.9157	1.5081	0.9185	1.5344
Bacteria;Fusobacteria;Fusobacteria_c;Fusobacteriales;Fusobacteriaceae;DQ206413_g	DQ206413_g	438	771	118	729	469	41	72	271	149	300	378	0.6571	1.1412	0.1919	1.1355	0.6686	0.0622	0.1158	0.3877	0.2309	0.4834	0.4957
Bacteria;Proteobacteria;Epsilonproteobacteria;Campylobacterales;Sulfurimonas_f;Sulfuricurvum	Sulfuricurvum	402	118	79	45	38	40	78	33	53	61	70	0.6031	0.1747	0.1285	0.0701	0.0542	0.0607	0.1254	0.0472	0.0821	0.0983	0.0918
Bacteria;Proteobacteria;Epsilonproteobacteria;Campylobacterales;Campylobacteraceae;DQ234177_g	DQ234177_g	387	159	90	37	28	17	81	15	23	41	26	0.5806	0.2353	0.1464	0.0576	0.0399	0.0258	0.1302	0.0215	0.0356	0.0661	0.0341
Bacteria;Bacteroidetes;Bacteroidia;Bacteroidales;Lentimicrobiaceae;FJ437992_g	FJ437992_g	375	246	549	143	193	101	111	173	260	256	247	0.5626	0.3641	0.8928	0.2227	0.2752	0.1532	0.1785	0.2475	0.403	0.4125	0.3239
Bacteria;Firmicutes;Negativicutes;Selenomonadales;Sporomusaceae;HQ904156_g	HQ904156_g	371	754	897	632	661	1042	1066	684	764	810	728	0.5566	1.116	1.4588	0.9844	0.9424	1.5809	1.7139	0.9786	1.1841	1.3053	0.9548
Bacteria;Firmicutes;Negativicutes;Selenomonadales;Sporomusaceae;Sporomusaceae_uc	Sporomusaceae_uc	370	686	875	445	600	716	1161	652	569	528	708	0.5551	1.0153	1.423	0.6931	0.8554	1.0863	1.8666	0.9328	0.8819	0.8509	0.9285
Bacteria;Firmicutes;Erysipelotrichi;Erysipelotrichales;Erysipelotrichaceae;AB237727_g	AB237727_g	361	649	666	304	400	460	479	202	376	313	203	0.5416	0.9606	1.0831	0.4735	0.5703	0.6979	0.7701	0.289	0.5828	0.5044	0.2662
Bacteria;Proteobacteria;Betaproteobacteria;Burkholderiales;Comamonadaceae;Hydrogenophaga	Hydrogenophaga	360	79	121	443	322	158	312	283	468	393	310	0.5401	0.1169	0.1968	0.69	0.4591	0.2397	0.5016	0.4049	0.7254	0.6333	0.4066
Bacteria;Actinobacteria;Acidimicrobiia;Acidimicrobiales;Ilumatobacter_f;GQ387490_g	GQ387490_g	340	189	82	25	13	11	8	5	6	5	6	0.5101	0.2797	0.1334	0.0389	0.0185	0.0167	0.0129	0.0072	0.0093	0.0081	0.0079
Bacteria;Firmicutes;Clostridia;Clostridiales;Ruminococcaceae;Subdoligranulum	Subdoligranulum	332	457	403	450	709	877	621	688	545	482	815	0.4981	0.6764	0.6554	0.7009	1.0108	1.3306	0.9984	0.9843	0.8447	0.7767	1.0689
Bacteria;SR1;CP006913_c;CP006913_o;CP006913_f;CP006913_f_uc	CP006913_f_uc	330	195	77	15	7	10	0	4	2	5	0	0.4951	0.2886	0.1252	0.0234	0.01	0.0152	0	0.0057	0.0031	0.0081	0
Bacteria;Bacteroidetes;Bacteroidia;Bacteroidales;Porphyromonadaceae;Paludibacter	Paludibacter	317	401	385	396	842	398	588	642	697	493	783	0.4756	0.5935	0.6261	0.6168	1.2004	0.6038	0.9454	0.9185	1.0803	0.7945	1.0269
Bacteria;Planctomycetes;Planctomycetia;Planctomycetales;Planctomycetaceae;PAC000036_g	PAC000036_g	305	221	95	28	16	9	9	12	6	2	1	0.4576	0.3271	0.1545	0.0436	0.0228	0.0137	0.0145	0.0172	0.0093	0.0032	0.0013
Bacteria;Bacteroidetes;Bacteroidia;Bacteroidales;AJ853611_f;AJ853611_f_uc	AJ853611_f_uc	301	54	413	0	4	29	12	22	2	19	2	0.4516	0.0799	0.6717	0	0.0057	0.044	0.0193	0.0315	0.0031	0.0306	0.0026
Bacteria;Cyanobacteria;Chroobacteria;Oscillatoriales;Planktothrix_f;Planktothrix	Planktothrix	285	100	167	213	124	277	188	59	73	77	50	0.4276	0.148	0.2716	0.3318	0.1768	0.4203	0.3023	0.0844	0.1131	0.1241	0.0656
Bacteria;Proteobacteria;Deltaproteobacteria;Desulfobulbaceae_o;Desulfobulbaceae;Desulforhopalus	Desulforhopalus	283	398	459	272	141	403	420	157	270	202	244	0.4246	0.5891	0.7465	0.4237	0.201	0.6114	0.6753	0.2246	0.4185	0.3255	0.32
Bacteria;Chlorobi;OPB56_c;OPB56_o;HQ343229_f;HQ343229_g	HQ343229_g	274	82	25	2	2	0	0	0	0	0	0	0.4111	0.1214	0.0407	0.0031	0.0029	0	0	0	0	0	0
Bacteria;Firmicutes;Clostridia;Clostridiales;Christensenellaceae;PAC001115_g	PAC001115_g	265	460	561	447	507	792	906	538	699	638	972	0.3976	0.6808	0.9124	0.6963	0.7228	1.2016	1.4566	0.7697	1.0834	1.0281	1.2748
Bacteria;Bacteroidetes;Bacteroidia;Bacteroidales;Porphyromonadaceae;FJ534995_g	FJ534995_g	264	387	341	275	869	276	506	527	658	506	670	0.3961	0.5728	0.5546	0.4283	1.2389	0.4187	0.8135	0.754	1.0198	0.8154	0.8787
Bacteria;Firmicutes;Clostridia;Thermoanaerobacterales;AY221604_f;AF280848_g	AF280848_g	244	359	304	168	115	122	250	147	196	262	214	0.3661	0.5314	0.4944	0.2617	0.164	0.1851	0.4019	0.2103	0.3038	0.4222	0.2807
Bacteria;Proteobacteria;Epsilonproteobacteria;Campylobacterales;Campylobacteraceae;Sulfurospirillum	Sulfurospirillum	241	287	146	171	244	81	105	199	172	207	328	0.3616	0.4248	0.2374	0.2664	0.3479	0.1229	0.1688	0.2847	0.2666	0.3336	0.4302
Bacteria;Proteobacteria;Deltaproteobacteria;Desulfobulbaceae_o;Desulfobulbaceae;Desulfobulbus	Desulfobulbus	223	273	358	180	272	89	296	137	206	268	287	0.3345	0.4041	0.5822	0.2804	0.3878	0.135	0.4759	0.196	0.3193	0.4319	0.3764
Bacteria;Firmicutes;Clostridia;Clostridiales;Ruminococcaceae;PAC000661_g	PAC000661_g	222	346	293	331	506	511	482	414	359	317	502	0.333	0.5121	0.4765	0.5156	0.7214	0.7753	0.7749	0.5923	0.5564	0.5108	0.6584
Bacteria;Spirochaetes;Spirochaetia;Spirochaetales;Spirochaetaceae;Rectinema	Rectinema	220	363	218	83	37	19	69	23	47	70	27	0.33	0.5373	0.3545	0.1293	0.0527	0.0288	0.1109	0.0329	0.0728	0.1128	0.0354
Bacteria;Saccharibacteria_TM7;Saccharimonas_c;Saccharimonas_o;Saccharimonas_f;Saccharimonas	Saccharimonas	218	361	337	309	358	557	355	309	303	328	277	0.327	0.5343	0.5481	0.4813	0.5104	0.8451	0.5708	0.4421	0.4696	0.5286	0.3633
Bacteria;Firmicutes;Bacilli;Lactobacillales;Streptococcaceae;Streptococcus	Streptococcus	217	396	291	1104	1285	1209	773	855	621	565	953	0.3255	0.5861	0.4733	1.7196	1.832	1.8343	1.2428	1.2232	0.9625	0.9105	1.2499
Bacteria;Bacteroidetes;Bacteroidia;Bacteroidales;GU454901_f;GU454901_g	GU454901_g	212	299	109	62	24	9	64	27	44	50	44	0.318	0.4425	0.1773	0.0966	0.0342	0.0137	0.1029	0.0386	0.0682	0.0806	0.0577
Bacteria;Verrucomicrobia;Kiritimatiellae;Kiritimatiellales;GQ259262_f;GQ259262_f_uc	GQ259262_f_uc	210	135	115	62	37	103	111	43	81	87	82	0.315	0.1998	0.187	0.0966	0.0527	0.1563	0.1785	0.0615	0.1255	0.1402	0.1075
Bacteria;Firmicutes;Clostridia;Clostridiales;Mogibacterium_f;Mogibacterium_f_uc	Mogibacterium_f_uc	195	191	182	15	21	84	133	15	32	126	17	0.2925	0.2827	0.296	0.0234	0.0299	0.1274	0.2138	0.0215	0.0496	0.203	0.0223
Bacteria;Proteobacteria;Betaproteobacteria;Methylophilales;Methylophilaceae;HQ827934_g	HQ827934_g	190	96	57	44	13	22	32	15	22	10	13	0.285	0.1421	0.0927	0.0685	0.0185	0.0334	0.0514	0.0215	0.0341	0.0161	0.017
Bacteria;Proteobacteria;Deltaproteobacteria;Desulfobacterales;Desulfobacteraceae;Desulforegula	Desulforegula	188	273	229	182	253	156	336	278	308	285	281	0.282	0.4041	0.3724	0.2835	0.3607	0.2367	0.5402	0.3977	0.4774	0.4593	0.3685
Bacteria;Proteobacteria;Deltaproteobacteria;Desulfovibrionales;Desulfovibrionaceae;Desulfovibrio_g9	Desulfovibrio_g9	188	313	392	215	120	130	251	76	175	237	156	0.282	0.4633	0.6375	0.3349	0.1711	0.1972	0.4035	0.1087	0.2712	0.3819	0.2046
Bacteria;Firmicutes;Clostridia;Clostridiales;Ruminococcaceae;Oscillibacter	Oscillibacter	177	285	194	342	477	298	291	300	328	305	534	0.2655	0.4218	0.3155	0.5327	0.68	0.4521	0.4679	0.4292	0.5084	0.4915	0.7003
Bacteria;Cloacamonas_p;Cloacamonas_c;Cloacamonas_o;Cloacamonas_f;Cloacamonas_f_uc	Cloacamonas_f_uc	162	397	663	222	183	157	350	114	335	491	287	0.243	0.5876	1.0782	0.3458	0.2609	0.2382	0.5627	0.1631	0.5192	0.7912	0.3764
Bacteria;Firmicutes;Clostridia;Clostridiales;Ruminococcaceae;Sporobacter	Sporobacter	160	209	211	288	540	315	396	463	338	318	472	0.24	0.3093	0.3432	0.4486	0.7699	0.4779	0.6367	0.6624	0.5239	0.5124	0.619
Bacteria;Synergistetes;Synergistia;Synergistales;Synergistaceae;AF280863_g	AF280863_g	157	308	397	234	355	430	724	218	348	500	665	0.2355	0.4559	0.6456	0.3645	0.5061	0.6524	1.164	0.3119	0.5394	0.8057	0.8721
Bacteria;Firmicutes;Erysipelotrichi;Erysipelotrichales;Erysipelotrichaceae;Erysipelotrichaceae_uc	Erysipelotrichaceae_uc	148	220	156	50	29	99	68	198	228	105	185	0.222	0.3256	0.2537	0.0779	0.0413	0.1502	0.1093	0.2833	0.3534	0.1692	0.2426
Bacteria;Parcubacteria_OD1;Paceibacter_c;CP011215_o;CP011215_f;CP011215_f_uc	CP011215_f_uc	143	141	93	51	40	55	10	35	27	50	6	0.2145	0.2087	0.1512	0.0794	0.057	0.0834	0.0161	0.0501	0.0418	0.0806	0.0079
Bacteria;Proteobacteria;Alphaproteobacteria;Sphingomonadales;Sphingomonadaceae;Novosphingobium	Novosphingobium	143	84	55	280	115	122	66	35	46	44	54	0.2145	0.1243	0.0894	0.4361	0.164	0.1851	0.1061	0.0501	0.0713	0.0709	0.0708
Bacteria;Proteobacteria;Gammaproteobacteria;Aeromonadales;Aeromonadaceae;Tolumonas	Tolumonas	143	153	198	193	379	71	103	263	219	187	241	0.2145	0.2265	0.322	0.3006	0.5403	0.1077	0.1656	0.3763	0.3394	0.3013	0.3161
Bacteria;Proteobacteria;Deltaproteobacteria;Desulfovibrionales;Desulfomicrobiaceae;Desulfomicrobium	Desulfomicrobium	142	236	213	230	171	265	439	181	337	358	256	0.213	0.3493	0.3464	0.3583	0.2438	0.4021	0.7058	0.259	0.5223	0.5769	0.3357
Bacteria;Proteobacteria;Betaproteobacteria;Burkholderiales;Comamonadaceae;Acidovorax	Acidovorax	138	107	128	562	653	367	199	829	554	361	528	0.207	0.1584	0.2082	0.8754	0.931	0.5568	0.3199	1.186	0.8586	0.5817	0.6925
Bacteria;Firmicutes;Clostridia;Clostridiales;Desulfitobacterium_f;Dehalobacter	Dehalobacter	138	167	309	166	111	73	179	107	109	69	90	0.207	0.2472	0.5025	0.2586	0.1582	0.1108	0.2878	0.1531	0.1689	0.1112	0.118
Bacteria;Proteobacteria;Betaproteobacteria;Rhodocyclales;Azonexaceae;Azonexus	Azonexus	137	108	131	80	69	20	57	102	101	75	56	0.2055	0.1599	0.213	0.1246	0.0984	0.0303	0.0916	0.1459	0.1565	0.1209	0.0734
Bacteria;Firmicutes;Clostridia;Clostridiales;Clostridiaceae;Clostridium	Clostridium	136	93	90	110	137	169	144	166	102	105	170	0.204	0.1376	0.1464	0.1713	0.1953	0.2564	0.2315	0.2375	0.1581	0.1692	0.223
Bacteria;Parcubacteria_OD1;Paceibacter_c;CP011215_o;CP011215_f;LBRP_g	LBRP_g	133	200	159	111	53	83	140	76	85	130	65	0.1995	0.296	0.2586	0.1729	0.0756	0.1259	0.2251	0.1087	0.1317	0.2095	0.0852
Bacteria;Firmicutes;Negativicutes;Veillonellales;Veillonellaceae;Dialister	Dialister	132	148	100	274	419	295	154	413	237	210	331	0.198	0.2191	0.1626	0.4268	0.5974	0.4476	0.2476	0.5909	0.3673	0.3384	0.4341
Bacteria;Proteobacteria;Gammaproteobacteria;Chromatiales;Chromatiaceae;AB247491_g	AB247491_g	131	301	410	213	158	172	200	85	130	135	110	0.1965	0.4455	0.6668	0.3318	0.2253	0.261	0.3216	0.1216	0.2015	0.2175	0.1443
Bacteria;Proteobacteria;Gammaproteobacteria;Aeromonadales;Succinivibrionaceae;Succinivibrio	Succinivibrio	126	194	91	254	392	127	149	317	209	189	179	0.189	0.2871	0.148	0.3956	0.5589	0.1927	0.2396	0.4535	0.3239	0.3046	0.2348
Bacteria;Proteobacteria;Gammaproteobacteria;Aeromonadales;Aeromonadaceae;Aeromonas	Aeromonas	115	105	154	253	401	104	98	404	262	244	355	0.1725	0.1554	0.2505	0.3941	0.5717	0.1578	0.1576	0.578	0.4061	0.3932	0.4656
Bacteria;Firmicutes;Clostridia;Clostridiales;CP014606_f;CP014606_f_uc	CP014606_f_uc	113	149	166	96	65	195	182	100	94	84	99	0.1695	0.2205	0.27	0.1495	0.0927	0.2958	0.2926	0.1431	0.1457	0.1354	0.1298
Bacteria;Elusimicrobia;Endomicrobia;Endomicrobiales;Endomicrobiaceae;Endomicrobium	Endomicrobium	111	243	150	56	29	21	82	34	66	58	37	0.1665	0.3597	0.2439	0.0872	0.0413	0.0319	0.1318	0.0486	0.1023	0.0935	0.0485
Bacteria;Proteobacteria;Deltaproteobacteria;Desulfobacterales;Desulfobacteraceae;Desulfatiferula	Desulfatiferula	109	183	125	79	73	57	153	95	135	194	199	0.1635	0.2709	0.2033	0.1231	0.1041	0.0865	0.246	0.1359	0.2092	0.3126	0.261
Bacteria;Firmicutes;Negativicutes;Selenomonadales;Sporomusaceae;GQ480042_g	GQ480042_g	109	167	125	119	229	228	106	185	189	166	187	0.1635	0.2472	0.2033	0.1854	0.3265	0.3459	0.1704	0.2647	0.2929	0.2675	0.2452
Bacteria;Firmicutes;Clostridia;Clostridiales;Christensenellaceae;PAC001207_g	PAC001207_g	108	204	239	243	266	314	340	238	270	247	432	0.162	0.3019	0.3887	0.3785	0.3792	0.4764	0.5466	0.3405	0.4185	0.398	0.5666
Bacteria;Bacteroidetes;Sphingobacteriia;Saprospirales;Saprospiraceae;Aquirestis	Aquirestis	107	37	17	4	0	0	0	0	0	0	0	0.1605	0.0548	0.0276	0.0062	0	0	0	0	0	0	0
Bacteria;Firmicutes;Negativicutes;Selenomonadales;Sporomusaceae;Anaerosinus	Anaerosinus	106	147	121	256	700	386	288	567	301	294	635	0.159	0.2176	0.1968	0.3988	0.998	0.5856	0.463	0.8112	0.4665	0.4738	0.8328
Bacteria;Firmicutes;Erysipelotrichi;Erysipelotrichales;Erysipelotrichaceae;Holdemanella	Holdemanella	106	129	95	123	155	113	94	122	83	87	103	0.159	0.1909	0.1545	0.1916	0.221	0.1714	0.1511	0.1745	0.1286	0.1402	0.1351
Bacteria;Proteobacteria;Betaproteobacteria;Rhodocyclales;Zoogloeaceae;Thauera	Thauera	105	72	187	124	107	59	269	184	290	251	195	0.1575	0.1066	0.3041	0.1931	0.1525	0.0895	0.4325	0.2632	0.4495	0.4045	0.2557
Bacteria;Actinobacteria;Actinobacteria_c;Bifidobacteriales;Bifidobacteriaceae;Bifidobacterium	Bifidobacterium	104	146	160	204	183	203	141	178	148	144	218	0.156	0.2161	0.2602	0.3178	0.2609	0.308	0.2267	0.2547	0.2294	0.2321	0.2859
Bacteria;Bacteroidetes;Bacteroidia;Marinilabiliales;Prolixibacteraceae;HQ178936_g	HQ178936_g	104	150	91	98	134	99	129	103	106	79	84	0.156	0.222	0.148	0.1526	0.191	0.1502	0.2074	0.1474	0.1643	0.1273	0.1102
Bacteria;Firmicutes;Clostridia;Clostridiales;Lachnospiraceae;Agathobacter	Agathobacter	103	158	126	267	260	190	111	168	182	165	263	0.1545	0.2339	0.2049	0.4159	0.3707	0.2883	0.1785	0.2404	0.2821	0.2659	0.3449
Bacteria;Proteobacteria;Deltaproteobacteria;Desulfobacterales;Desulfobacteraceae;Desulfamplus	Desulfamplus	103	229	110	49	43	24	69	45	102	77	40	0.1545	0.3389	0.1789	0.0763	0.0613	0.0364	0.1109	0.0644	0.1581	0.1241	0.0525
Bacteria;Proteobacteria;Betaproteobacteria;Burkholderiales;Comamonadaceae;Limnohabitans	Limnohabitans	102	15	3	3	0	0	1	3	2	0	0	0.153	0.0222	0.0049	0.0047	0	0	0.0016	0.0043	0.0031	0	0
Bacteria;Firmicutes;Negativicutes;Acidaminococcales;Acidaminococcaceae;Phascolarctobacterium	Phascolarctobacterium	101	151	108	278	441	394	212	415	212	203	376	0.1515	0.2235	0.1756	0.433	0.6287	0.5978	0.3408	0.5937	0.3286	0.3271	0.4931
Bacteria;Firmicutes;Clostridia;Clostridiales;Ruminococcaceae;HQ904159_g	HQ904159_g	99	191	319	164	163	120	216	110	139	193	216	0.1485	0.2827	0.5188	0.2555	0.2324	0.1821	0.3473	0.1574	0.2154	0.311	0.2833
Bacteria;Firmicutes;Clostridia;Clostridiales;Lachnospiraceae;Lachnospira	Lachnospira	95	158	102	207	226	288	183	157	194	147	264	0.1425	0.2339	0.1659	0.3224	0.3222	0.4369	0.2942	0.2246	0.3007	0.2369	0.3462
Bacteria;Parcubacteria_OD1;LCGL_c;LCGL_o;LCGL_f;LCGL_g	LCGL_g	94	78	66	26	21	26	29	16	18	25	6	0.141	0.1154	0.1073	0.0405	0.0299	0.0394	0.0466	0.0229	0.0279	0.0403	0.0079
Bacteria;Firmicutes;Clostridia;Clostridiales;Mogibacterium_f;Anaerovorax	Anaerovorax	92	144	189	101	213	100	184	189	193	191	243	0.138	0.2131	0.3074	0.1573	0.3037	0.1517	0.2958	0.2704	0.2991	0.3078	0.3187
Bacteria;Firmicutes;Clostridia;Clostridiales;Mogibacterium_f;EF436322_g	EF436322_g	91	143	170	92	148	129	167	103	138	142	138	0.1365	0.2117	0.2765	0.1433	0.211	0.1957	0.2685	0.1474	0.2139	0.2288	0.181
Bacteria;Firmicutes;Clostridia;Clostridiales;Dehalobacterium_f;Dehalobacterium_f_uc	Dehalobacterium_f_uc	89	151	119	27	69	82	82	72	94	70	40	0.1335	0.2235	0.1935	0.0421	0.0984	0.1244	0.1318	0.103	0.1457	0.1128	0.0525
Bacteria;WS6;LBWK_c;LBWK_o;LBWK_f;LBSF_g	LBSF_g	89	178	154	106	104	182	165	79	93	113	70	0.1335	0.2635	0.2505	0.1651	0.1483	0.2761	0.2653	0.113	0.1441	0.1821	0.0918
Bacteria;Bacteroidetes;Bacteroidia;Marinilabiliales;Prolixibacteraceae;AJ229237_g	AJ229237_g	88	104	118	54	92	39	100	62	100	104	148	0.132	0.1539	0.1919	0.0841	0.1312	0.0592	0.1608	0.0887	0.155	0.1676	0.1941
Bacteria;Bacteroidetes;Bacteroidia;Bacteroidales;GQ441294_f;GQ441294_g	GQ441294_g	88	52	96	54	85	56	152	112	163	253	131	0.132	0.077	0.1561	0.0841	0.1212	0.085	0.2444	0.1602	0.2526	0.4077	0.1718
Bacteria;Parcubacteria_OD1;LCGL_c;LCGL_o;LCFY_f;LCFY_f_uc	LCFY_f_uc	88	36	31	10	7	17	15	13	2	14	9	0.132	0.0533	0.0504	0.0156	0.01	0.0258	0.0241	0.0186	0.0031	0.0226	0.0118
Bacteria;Proteobacteria;Betaproteobacteria;Burkholderiales;Comamonadaceae;Comamonas	Comamonas	87	73	64	310	363	619	135	541	291	189	250	0.1305	0.108	0.1041	0.4829	0.5175	0.9391	0.217	0.774	0.451	0.3046	0.3279
Bacteria;Proteobacteria;Deltaproteobacteria;Desulfobacterales;Desulfobacteraceae;Desulfobacteraceae_uc	Desulfobacteraceae_uc	87	55	210	71	65	40	144	20	18	96	36	0.1305	0.0814	0.3415	0.1106	0.0927	0.0607	0.2315	0.0286	0.0279	0.1547	0.0472
Bacteria;Firmicutes;Clostridia;Clostridiales;Ruminococcaceae;Eubacterium_g23	Eubacterium_g23	87	91	70	149	187	141	147	129	169	130	200	0.1305	0.1347	0.1138	0.2321	0.2666	0.2139	0.2363	0.1846	0.2619	0.2095	0.2623
Bacteria;Synergistetes;Synergistia;Synergistales;Synergistaceae;FJ375444_g	FJ375444_g	86	70	64	171	615	399	184	400	222	217	386	0.129	0.1036	0.1041	0.2664	0.8768	0.6054	0.2958	0.5723	0.3441	0.3497	0.5062
Bacteria;Bacteroidetes;Bacteroidia;Bacteroidales;Lentimicrobiaceae;Lentimicrobiaceae_uc	Lentimicrobiaceae_uc	85	59	23	4	3	3	6	3	3	11	5	0.1275	0.0873	0.0374	0.0062	0.0043	0.0046	0.0096	0.0043	0.0046	0.0177	0.0066
Bacteria;Proteobacteria;Betaproteobacteria;Burkholderiales;Comamonadaceae;Comamonadaceae_uc	Comamonadaceae_uc	84	30	28	49	39	35	66	60	72	61	31	0.126	0.0444	0.0455	0.0763	0.0556	0.0531	0.1061	0.0858	0.1116	0.0983	0.0407
Bacteria;Proteobacteria;Gammaproteobacteria;Legionellales;Legionellaceae;Legionella	Legionella	83	36	15	10	17	12	9	8	6	9	7	0.1245	0.0533	0.0244	0.0156	0.0242	0.0182	0.0145	0.0114	0.0093	0.0145	0.0092
Bacteria;Proteobacteria;Gammaproteobacteria;Aeromonadales;Aeromonadaceae;Pseudaeromonas	Pseudaeromonas	81	105	69	95	184	43	33	134	81	66	118	0.1215	0.1554	0.1122	0.148	0.2623	0.0652	0.0531	0.1917	0.1255	0.1064	0.1548
Bacteria;Verrucomicrobia;Verrucomicrobiae;Verrucomicrobiales;Akkermansiaceae;Akkermansia	Akkermansia	80	120	155	217	362	245	174	280	178	267	367	0.12	0.1776	0.2521	0.338	0.5161	0.3717	0.2798	0.4006	0.2759	0.4303	0.4813
Bacteria;Verrucomicrobia;Kiritimatiellae;Kiritimatiellales;Kiritimatiellaceae;DQ513023_g	DQ513023_g	80	60	27	2	2	0	5	0	0	0	0	0.12	0.0888	0.0439	0.0031	0.0029	0	0.008	0	0	0	0
Bacteria;Verrucomicrobia;Spartobacteria;Chthoniobacterales;Chthoniobacteraceae;HM129219_g	HM129219_g	80	25	2	5	1	2	0	0	2	2	0	0.12	0.037	0.0033	0.0078	0.0014	0.003	0	0	0.0031	0.0032	0
Bacteria;Bacteroidetes;Sphingobacteriia;Sphingobacteriales;Chitinophagaceae;Sediminibacterium	Sediminibacterium	80	27	7	4	2	3	3	1	4	2	2	0.12	0.04	0.0114	0.0062	0.0029	0.0046	0.0048	0.0014	0.0062	0.0032	0.0026
Bacteria;Bacteroidetes;Sphingobacteriia;NVQB_o;NVQB_f;DQ404664_g	DQ404664_g	79	5	0	0	0	0	0	0	0	0	0	0.1185	0.0074	0	0	0	0	0	0	0	0	0
Bacteria;Firmicutes;Clostridia;Clostridiales;Ruminococcaceae;Ruminococcaceae_uc	Ruminococcaceae_uc	77	90	143	74	106	117	209	120	118	151	180	0.1155	0.1332	0.2326	0.1153	0.1511	0.1775	0.336	0.1717	0.1829	0.2433	0.2361
Bacteria;Firmicutes;Clostridia;Clostridiales;Lachnospiraceae;Blautia	Blautia	76	113	143	212	260	297	207	277	209	200	298	0.114	0.1673	0.2326	0.3302	0.3707	0.4506	0.3328	0.3963	0.3239	0.3223	0.3908
Bacteria;Cyanobacteria;Vampirovibrio_c;FR888536_o;AB240501_f;AB240501_g	AB240501_g	74	19	8	8	7	3	13	3	25	37	36	0.111	0.0281	0.013	0.0125	0.01	0.0046	0.0209	0.0043	0.0387	0.0596	0.0472
Bacteria;Proteobacteria;Gammaproteobacteria;Chromatiales;Thioalkalibacteraceae;Thiovirga	Thiovirga	71	53	27	19	13	21	172	26	44	44	97	0.1065	0.0784	0.0439	0.0296	0.0185	0.0319	0.2765	0.0372	0.0682	0.0709	0.1272
Bacteria;Proteobacteria;Gammaproteobacteria;Pseudomonadales;Pseudomonadaceae;Pseudomonas	Pseudomonas	69	64	106	258	245	302	429	283	201	210	360	0.1035	0.0947	0.1724	0.4019	0.3493	0.4582	0.6897	0.4049	0.3115	0.3384	0.4721
Bacteria;Proteobacteria;Betaproteobacteria;Rhodocyclales;Zoogloeaceae;Zoogloea	Zoogloea	69	69	103	188	172	29	31	124	118	131	183	0.1035	0.1021	0.1675	0.2928	0.2452	0.044	0.0498	0.1774	0.1829	0.2111	0.24
Bacteria;Verrucomicrobia;Kiritimatiellae;EF436358_o;HQ260945_f;HQ260945_f_uc	HQ260945_f_uc	68	77	102	50	26	43	89	35	65	61	70	0.102	0.114	0.1659	0.0779	0.0371	0.0652	0.1431	0.0501	0.1007	0.0983	0.0918
Bacteria;Bacteroidetes;Sphingobacteriia;Sphingobacteriales;Chitinophagaceae;Terrimonas	Terrimonas	68	7	4	1	0	0	0	1	0	1	0	0.102	0.0104	0.0065	0.0016	0	0	0	0.0014	0	0.0016	0
Bacteria;Proteobacteria;Betaproteobacteria;Burkholderiales;Comamonadaceae;Curvibacter	Curvibacter	64	16	6	14	6	5	3	7	2	1	5	0.096	0.0237	0.0098	0.0218	0.0086	0.0076	0.0048	0.01	0.0031	0.0016	0.0066
Bacteria;Firmicutes;Clostridia;Clostridiales;Ruminococcaceae;PAC001247_g	PAC001247_g	61	80	72	98	106	74	96	124	122	129	164	0.0915	0.1184	0.1171	0.1526	0.1511	0.1123	0.1543	0.1774	0.1891	0.2079	0.2151
Bacteria;Bacteroidetes;Bacteroidia;Bacteroidales;Rikenellaceae;Alistipes	Alistipes	60	116	91	86	89	71	74	75	108	76	79	0.09	0.1717	0.148	0.134	0.1269	0.1077	0.119	0.1073	0.1674	0.1225	0.1036
Bacteria;Cloacamonas_p;Cloacamonas_c;Cloacamonas_o;Cloacamonas_f;Cloacamonas	Cloacamonas	60	71	76	35	9	5	30	16	22	29	17	0.09	0.1051	0.1236	0.0545	0.0128	0.0076	0.0482	0.0229	0.0341	0.0467	0.0223
Bacteria;Verrucomicrobia;Spartobacteria;Chthoniobacterales;Chthoniobacteraceae;JN656777_g	JN656777_g	60	6	4	0	0	0	0	0	0	2	0	0.09	0.0089	0.0065	0	0	0	0	0	0	0.0032	0
Bacteria;Proteobacteria;Betaproteobacteria;Neisseriales;Neisseriaceae;Rivicola	Rivicola	60	30	32	173	161	23	25	137	84	71	113	0.09	0.0444	0.052	0.2695	0.2295	0.0349	0.0402	0.196	0.1302	0.1144	0.1482
Bacteria;Proteobacteria;Betaproteobacteria;Rhodocyclales;Azovibrio_f;Azovibrio	Azovibrio	59	25	11	47	9	2	36	3	17	9	13	0.0885	0.037	0.0179	0.0732	0.0128	0.003	0.0579	0.0043	0.0263	0.0145	0.017
Bacteria;Fusobacteria;Fusobacteria_c;Fusobacteriales;Leptotrichiaceae;HM773500_g	HM773500_g	59	114	31	223	455	260	133	298	139	146	367	0.0885	0.1687	0.0504	0.3474	0.6487	0.3945	0.2138	0.4263	0.2154	0.2353	0.4813
Bacteria;Firmicutes;Clostridia;Clostridiales;Ruminococcaceae;Ruminococcus_g2	Ruminococcus_g2	59	98	114	99	183	206	184	141	167	135	112	0.0885	0.145	0.1854	0.1542	0.2609	0.3125	0.2958	0.2017	0.2588	0.2175	0.1469
Bacteria;Firmicutes;Erysipelotrichi;Erysipelotrichales;Erysipelotrichaceae;CCMM_g	CCMM_g	58	61	56	64	71	56	46	65	45	36	41	0.087	0.0903	0.0911	0.0997	0.1012	0.085	0.074	0.093	0.0697	0.058	0.0538
Bacteria;Spirochaetes;Spirochaetia;Leptospirales;Leptospiraceae;GQ468580_g	GQ468580_g	57	97	47	16	19	32	56	22	42	19	35	0.0855	0.1436	0.0764	0.0249	0.0271	0.0485	0.09	0.0315	0.0651	0.0306	0.0459
Bacteria;Planctomycetes;Planctomycetia;Planctomycetales;Planctomycetaceae;CP011272_g	CP011272_g	56	23	10	4	1	2	2	4	4	2	1	0.084	0.034	0.0163	0.0062	0.0014	0.003	0.0032	0.0057	0.0062	0.0032	0.0013
Bacteria;Proteobacteria;Deltaproteobacteria;Desulfovibrionales;Desulfovibrionaceae;Desulfovibrio	Desulfovibrio	55	135	136	273	493	390	224	393	243	249	476	0.0825	0.1998	0.2212	0.4252	0.7028	0.5917	0.3601	0.5623	0.3766	0.4013	0.6243
Bacteria;Lentisphaerae;Lentisphaeria;Victivallales;HM066548_f;HM066548_g	HM066548_g	54	83	43	27	18	10	24	17	11	29	8	0.081	0.1228	0.0699	0.0421	0.0257	0.0152	0.0386	0.0243	0.017	0.0467	0.0105
Bacteria;Proteobacteria;Epsilonproteobacteria;Campylobacterales;JF747790_f;JF747790_g	JF747790_g	54	99	80	91	154	33	74	75	56	67	145	0.081	0.1465	0.1301	0.1417	0.2196	0.0501	0.119	0.1073	0.0868	0.108	0.1902
Bacteria;Chlamydiae;Chlamydiae_c;Chlamydiales;EU363464_f;EU363464_f_uc	EU363464_f_uc	53	26	7	0	0	0	0	0	0	0	0	0.0795	0.0385	0.0114	0	0	0	0	0	0	0	0
Bacteria;Proteobacteria;Gammaproteobacteria;Methylococcales;Methylococcaceae;Methylococcaceae_uc	Methylococcaceae_uc	53	51	11	2	0	0	2	3	0	0	0	0.0795	0.0755	0.0179	0.0031	0	0	0.0032	0.0043	0	0	0
Bacteria;Bacteroidetes;Sphingobacteriia;Sphingobacteriales;Chitinophagaceae;Chitinophagaceae_uc	Chitinophagaceae_uc	52	22	6	0	0	0	0	0	0	0	0	0.078	0.0326	0.0098	0	0	0	0	0	0	0	0
Bacteria;Planctomycetes;Planctomycetia;Planctomycetales;Gemmataceae;EU234279_g	EU234279_g	52	41	13	5	1	4	2	1	1	0	1	0.078	0.0607	0.0211	0.0078	0.0014	0.0061	0.0032	0.0014	0.0015	0	0.0013
Bacteria;Proteobacteria;Gammaproteobacteria;Enterobacterales;Enterobacteriaceae;Escherichia	Escherichia	52	42	61	111	220	135	67	213	136	94	170	0.078	0.0622	0.0992	0.1729	0.3136	0.2048	0.1077	0.3047	0.2108	0.1515	0.223
Bacteria;Proteobacteria;Betaproteobacteria;Methylophilales;Methylophilaceae;AY947974_g	AY947974_g	51	20	16	7	7	8	6	4	4	3	9	0.0765	0.0296	0.026	0.0109	0.01	0.0121	0.0096	0.0057	0.0062	0.0048	0.0118
Bacteria;Firmicutes;Clostridia;Clostridiales;Dehalobacterium_f;Dehalobacterium	Dehalobacterium	50	61	64	22	44	15	59	45	46	51	43	0.075	0.0903	0.1041	0.0343	0.0627	0.0228	0.0949	0.0644	0.0713	0.0822	0.0564
Bacteria;Firmicutes;Erysipelotrichi;Erysipelotrichales;Erysipelotrichaceae;Catenibacterium	Catenibacterium	49	84	29	128	124	72	41	89	47	46	73	0.0735	0.1243	0.0472	0.1994	0.1768	0.1092	0.0659	0.1273	0.0728	0.0741	0.0957
Bacteria;Parcubacteria_OD1;LCGL_c;LCGL_o;LCGL_f;LCGL_f_uc	LCGL_f_uc	49	77	73	21	0	27	13	7	9	2	0	0.0735	0.114	0.1187	0.0327	0	0.041	0.0209	0.01	0.0139	0.0032	0
Bacteria;Bacteroidetes;Bacteroidia;Bacteroidales;AC160630_f;AC160630_f_uc	AC160630_f_uc	48	248	44	20	36	6	23	6	47	33	93	0.072	0.3671	0.0716	0.0312	0.0513	0.0091	0.037	0.0086	0.0728	0.0532	0.122
Bacteria;Acidobacteria;Holophagae;Holophagales;Holophagaceae;Holophaga	Holophaga	48	67	34	32	20	21	43	23	64	66	93	0.072	0.0992	0.0553	0.0498	0.0285	0.0319	0.0691	0.0329	0.0992	0.1064	0.122
Bacteria;Bacteroidetes;Bacteroidia;Bacteroidales;AJ853611_f;AJ853611_g	AJ853611_g	47	502	52	145	78	14	189	51	165	162	106	0.0705	0.743	0.0846	0.2259	0.1112	0.0212	0.3039	0.073	0.2557	0.2611	0.139
Bacteria;Planctomycetes;Phycisphaerae;Phycisphaerales;Phycisphaeraceae;EU803846_g	EU803846_g	47	10	8	1	0	0	0	1	1	0	0	0.0705	0.0148	0.013	0.0016	0	0	0	0.0014	0.0015	0	0
Bacteria;Firmicutes;Clostridia;Clostridiales;Mogibacterium_f;EU864478_g	EU864478_g	47	90	109	88	100	115	101	70	104	85	86	0.0705	0.1332	0.1773	0.1371	0.1426	0.1745	0.1624	0.1001	0.1612	0.137	0.1128
Bacteria;Verrucomicrobia;Verrucomicrobiae;Pedosphaera_o;Pedosphaera_f;Pedosphaera_f_uc	Pedosphaera_f_uc	47	100	150	58	49	67	91	60	98	121	70	0.0705	0.148	0.2439	0.0903	0.0699	0.1017	0.1463	0.0858	0.1519	0.195	0.0918
Bacteria;Proteobacteria;Deltaproteobacteria;Desulfobacterales;Desulfobacteraceae;Desulfatirhabdium	Desulfatirhabdium	46	64	53	21	12	14	17	5	3	0	0	0.069	0.0947	0.0862	0.0327	0.0171	0.0212	0.0273	0.0072	0.0046	0	0
Bacteria;Firmicutes;Clostridia;Clostridiales;Lachnospiraceae;Dorea	Dorea	46	36	34	54	46	46	38	47	43	32	54	0.069	0.0533	0.0553	0.0841	0.0656	0.0698	0.0611	0.0672	0.0666	0.0516	0.0708
Bacteria;Firmicutes;Clostridia;Clostridiales;Dehalobacterium_f;FJ462126_g	FJ462126_g	45	47	95	67	77	74	140	92	87	99	155	0.0675	0.0696	0.1545	0.1044	0.1098	0.1123	0.2251	0.1316	0.1348	0.1595	0.2033
Bacteria;Proteobacteria;Alphaproteobacteria;Rhizobiales;Methylocystaceae;Methylocystis	Methylocystis	45	25	14	9	13	5	6	0	1	2	4	0.0675	0.037	0.0228	0.014	0.0185	0.0076	0.0096	0	0.0015	0.0032	0.0052
Bacteria;Firmicutes;Clostridia;Clostridiales;Peptostreptococcaceae;Acetoanaerobium	Acetoanaerobium	44	28	20	135	319	204	119	346	133	106	199	0.066	0.0414	0.0325	0.2103	0.4548	0.3095	0.1913	0.495	0.2061	0.1708	0.261
Bacteria;Firmicutes;Negativicutes;Acidaminococcales;Acidaminococcaceae;Acidaminococcus	Acidaminococcus	44	38	35	118	208	129	72	143	67	55	125	0.066	0.0562	0.0569	0.1838	0.2965	0.1957	0.1158	0.2046	0.1038	0.0886	0.1639
Bacteria;Firmicutes;Clostridia;Clostridiales;Christensenellaceae;Christensenella	Christensenella	44	100	123	63	76	86	160	70	100	105	133	0.066	0.148	0.2	0.0981	0.1084	0.1305	0.2572	0.1001	0.155	0.1692	0.1744
Bacteria;Cyanobacteria;PAC002560_c;PAC000393_o;GU174155_f;GU174155_f_uc	GU174155_f_uc	44	87	237	221	110	199	305	196	254	255	190	0.066	0.1288	0.3854	0.3442	0.1568	0.3019	0.4904	0.2804	0.3937	0.4109	0.2492
Bacteria;Proteobacteria;Gammaproteobacteria;Methylococcales;Methylococcaceae;Methyloparacoccus	Methyloparacoccus	44	19	22	49	17	21	25	13	8	5	4	0.066	0.0281	0.0358	0.0763	0.0242	0.0319	0.0402	0.0186	0.0124	0.0081	0.0052
Bacteria;Proteobacteria;Deltaproteobacteria;Syntrophaceae_o;Syntrophaceae;Smithella	Smithella	44	23	6	3	0	2	5	2	4	2	5	0.066	0.034	0.0098	0.0047	0	0.003	0.008	0.0029	0.0062	0.0032	0.0066
Bacteria;Proteobacteria;Betaproteobacteria;Burkholderiales;Comamonadaceae;Aquabacterium	Aquabacterium	43	37	43	252	156	34	105	75	132	122	156	0.0645	0.0548	0.0699	0.3925	0.2224	0.0516	0.1688	0.1073	0.2046	0.1966	0.2046
Bacteria;Spirochaetes;Spirochaetia;Leptospirales;Leptospiraceae;Leptospiraceae_uc	Leptospiraceae_uc	43	58	21	29	34	23	25	41	42	40	48	0.0645	0.0858	0.0342	0.0452	0.0485	0.0349	0.0402	0.0587	0.0651	0.0645	0.063
Bacteria;Firmicutes;Clostridia;Clostridiales;Peptostreptococcaceae;Romboutsia	Romboutsia	43	52	36	57	118	128	88	91	76	69	110	0.0645	0.077	0.0585	0.0888	0.1682	0.1942	0.1415	0.1302	0.1178	0.1112	0.1443
Bacteria;Bacteroidetes;Bacteroidia;Bacteroidales;EF148839_f;AB185635_g	AB185635_g	42	57	33	9	13	9	18	18	29	30	23	0.063	0.0844	0.0537	0.014	0.0185	0.0137	0.0289	0.0258	0.0449	0.0483	0.0302
Bacteria;Proteobacteria;Alphaproteobacteria;Pelagibacterales;Pelagibacteraceae;Fonsibacter	Fonsibacter	41	4	0	0	0	0	0	0	0	0	0	0.0615	0.0059	0	0	0	0	0	0	0	0	0
Bacteria;Proteobacteria;Betaproteobacteria;Burkholderiales;Ralstonia_f;Polynucleobacter	Polynucleobacter	41	25	32	98	55	65	53	28	30	25	9	0.0615	0.037	0.052	0.1526	0.0784	0.0986	0.0852	0.0401	0.0465	0.0403	0.0118
Bacteria;Proteobacteria;Gammaproteobacteria;Legionellales;Coxiellaceae;FJ437785_g	FJ437785_g	40	47	48	26	17	38	31	9	12	6	9	0.06	0.0696	0.0781	0.0405	0.0242	0.0577	0.0498	0.0129	0.0186	0.0097	0.0118
Bacteria;Firmicutes;Bacilli;Lactobacillales;Lactobacillaceae;Lactobacillus	Lactobacillus	40	42	54	43	69	90	57	58	50	35	63	0.06	0.0622	0.0878	0.067	0.0984	0.1365	0.0916	0.083	0.0775	0.0564	0.0826
Bacteria;Proteobacteria;Alphaproteobacteria;Rhodobacterales;Rhodobacteraceae;Rhodobacter	Rhodobacter	40	34	38	123	113	100	82	70	91	60	169	0.06	0.0503	0.0618	0.1916	0.1611	0.1517	0.1318	0.1001	0.141	0.0967	0.2216
Bacteria;Bacteroidetes;Bacteroidia;Bacteroidales;Lentimicrobiaceae;EF562574_g	EF562574_g	39	40	42	15	13	10	22	6	21	8	12	0.0585	0.0592	0.0683	0.0234	0.0185	0.0152	0.0354	0.0086	0.0325	0.0129	0.0157
Bacteria;Tenericutes;Mollicutes;PAC001057_o;PAC000197_f;PAC000197_g	PAC000197_g	39	59	41	16	38	32	25	31	32	28	18	0.0585	0.0873	0.0667	0.0249	0.0542	0.0485	0.0402	0.0444	0.0496	0.0451	0.0236
Bacteria;Proteobacteria;Betaproteobacteria;Rhodocyclales;Rhodocyclaceae;Accumulibacter	Accumulibacter	38	49	50	64	135	40	65	111	75	48	71	0.057	0.0725	0.0813	0.0997	0.1925	0.0607	0.1045	0.1588	0.1162	0.0774	0.0931
Bacteria;Bacteroidetes;Bacteroidia;Bacteroidales;Porphyromonadaceae;CU925324_g	CU925324_g	38	66	38	23	164	20	59	39	65	32	65	0.057	0.0977	0.0618	0.0358	0.2338	0.0303	0.0949	0.0558	0.1007	0.0516	0.0852
Bacteria;Bacteroidetes;Bacteroidia;Bacteroidales;GQ357022_f;FJ517118_g	FJ517118_g	38	100	65	18	4	8	19	8	19	10	3	0.057	0.148	0.1057	0.028	0.0057	0.0121	0.0305	0.0114	0.0294	0.0161	0.0039
Bacteria;Actinobacteria;Actinobacteria_c;Frankiales;AB021325_f;FJ827869_g	FJ827869_g	38	26	14	4	1	0	2	0	0	0	0	0.057	0.0385	0.0228	0.0062	0.0014	0	0.0032	0	0	0	0
Bacteria;Verrucomicrobia;Kiritimatiellae;EF436358_o;HQ260945_f;HQ260945_g	HQ260945_g	37	42	58	39	20	21	47	19	53	44	28	0.0555	0.0622	0.0943	0.0607	0.0285	0.0319	0.0756	0.0272	0.0821	0.0709	0.0367
Bacteria;Firmicutes;Clostridia;Clostridiales;Ruminococcaceae;Ruminococcus	Ruminococcus	37	49	55	87	156	146	127	118	129	212	229	0.0555	0.0725	0.0894	0.1355	0.2224	0.2215	0.2042	0.1688	0.1999	0.3416	0.3003
Bacteria;Actinobacteria;Actinobacteria_c;Planktophila_o;Planktophila_f;AcI_C_g	AcI_C_g	36	10	5	0	0	0	0	0	0	0	0	0.054	0.0148	0.0081	0	0	0	0	0	0	0	0
Bacteria;Chlorobi;OPB56_c;OPB56_o;EF648021_f;EF648021_f_uc	EF648021_f_uc	36	35	25	25	84	18	45	83	75	60	64	0.054	0.0518	0.0407	0.0389	0.1198	0.0273	0.0723	0.1187	0.1162	0.0967	0.0839
Bacteria;Fusobacteria;Fusobacteria_c;Fusobacteriales;FM242289_f;FM242289_f_uc	FM242289_f_uc	36	38	2	18	15	4	8	18	12	17	23	0.054	0.0562	0.0033	0.028	0.0214	0.0061	0.0129	0.0258	0.0186	0.0274	0.0302
Bacteria;Firmicutes;Clostridia;Clostridiales;Lachnospiraceae;Roseburia	Roseburia	36	44	38	81	127	41	52	80	76	50	70	0.054	0.0651	0.0618	0.1262	0.1811	0.0622	0.0836	0.1145	0.1178	0.0806	0.0918
Bacteria;Verrucomicrobia;Spartobacteria;Chthoniobacterales;Chthoniobacteraceae;AJ575732_g	AJ575732_g	35	18	6	3	1	5	3	0	0	0	0	0.0525	0.0266	0.0098	0.0047	0.0014	0.0076	0.0048	0	0	0	0
Bacteria;Proteobacteria;Betaproteobacteria;Burkholderiales;Ralstonia_f;Hydromonas	Hydromonas	35	33	10	98	62	39	31	74	47	34	69	0.0525	0.0488	0.0163	0.1526	0.0884	0.0592	0.0498	0.1059	0.0728	0.0548	0.0905
Bacteria;Chloroflexi;Anaerolineae;Anaerolinaeles;Anaerolinaceae;Leptolinea	Leptolinea	35	43	62	36	42	78	87	44	52	30	42	0.0525	0.0636	0.1008	0.0561	0.0599	0.1183	0.1399	0.063	0.0806	0.0483	0.0551
Bacteria;Verrucomicrobia;Opitutae;Opitutales;Opitutaceae;Opitutus	Opitutus	35	36	17	3	6	1	6	4	7	9	4	0.0525	0.0533	0.0276	0.0047	0.0086	0.0015	0.0096	0.0057	0.0108	0.0145	0.0052
Bacteria;Bacteroidetes;Sphingobacteriia;Sphingobacteriales;Sphingobacteriaceae;Pedobacter_g3	Pedobacter_g3	35	7	1	0	1	0	0	0	0	0	1	0.0525	0.0104	0.0016	0	0.0014	0	0	0	0	0	0.0013
Bacteria;Tenericutes;Mollicutes;PAC001057_o;PAC000197_f;PAC000197_f_uc	PAC000197_f_uc	34	46	29	14	30	44	48	37	31	23	28	0.051	0.0681	0.0472	0.0218	0.0428	0.0668	0.0772	0.0529	0.048	0.0371	0.0367
Bacteria;Bacteroidetes;Bacteroidia;Bacteroidales;EF148839_f;EF148839_g	EF148839_g	33	36	27	6	16	4	17	10	26	36	24	0.0495	0.0533	0.0439	0.0093	0.0228	0.0061	0.0273	0.0143	0.0403	0.058	0.0315
Bacteria;Caldiserica;Caldisericia;Caldisericales;EU266853_f;EU266853_f_uc	EU266853_f_uc	33	12	9	6	2	7	13	2	6	7	0	0.0495	0.0178	0.0146	0.0093	0.0029	0.0106	0.0209	0.0029	0.0093	0.0113	0
Bacteria;Proteobacteria;Gammaproteobacteria;Pseudomonadales;Moraxellaceae;Enhydrobacter	Enhydrobacter	33	16	25	431	101	27	18	179	65	39	143	0.0495	0.0237	0.0407	0.6713	0.144	0.041	0.0289	0.2561	0.1007	0.0628	0.1875
Bacteria;Bacteroidetes;Bacteroidia;Bacteroidales;EF148839_f;GU591537_g	GU591537_g	33	27	27	24	63	19	34	49	51	38	50	0.0495	0.04	0.0439	0.0374	0.0898	0.0288	0.0547	0.0701	0.079	0.0612	0.0656
Bacteria;Firmicutes;Negativicutes;Selenomonadales;Selenomonadaceae;Selenomonas_g2	Selenomonas_g2	33	59	55	108	153	94	75	147	91	81	151	0.0495	0.0873	0.0894	0.1682	0.2181	0.1426	0.1206	0.2103	0.141	0.1305	0.198
Bacteria;Bacteroidetes;Sphingobacteriia;CP012155_o;CP012155_f;CP012155_g	CP012155_g	31	7	0	1	0	0	0	2	0	0	0	0.0465	0.0104	0	0.0016	0	0	0	0.0029	0	0	0
Bacteria;Bacteroidetes;Sphingobacteriia;Sphingobacteriales;Chitinophagaceae;Ferruginibacter	Ferruginibacter	31	5	0	0	0	0	0	0	0	0	0	0.0465	0.0074	0	0	0	0	0	0	0	0	0
Bacteria;Fusobacteria;Fusobacteria_c;Fusobacteriales;Fusobacteriaceae;Fusobacteriaceae_uc	Fusobacteriaceae_uc	31	31	4	40	5	2	4	4	0	8	4	0.0465	0.0459	0.0065	0.0623	0.0071	0.003	0.0064	0.0057	0	0.0129	0.0052
Bacteria;Proteobacteria;Betaproteobacteria;Burkholderiales;Comamonadaceae;Malikia	Malikia	31	26	105	111	175	135	1587	444	631	481	464	0.0465	0.0385	0.1708	0.1729	0.2495	0.2048	2.5515	0.6352	0.978	0.7751	0.6085
Bacteria;Firmicutes;Negativicutes;Veillonellales;Veillonellaceae;Megasphaera	Megasphaera	31	39	12	75	80	43	30	57	49	39	85	0.0465	0.0577	0.0195	0.1168	0.1141	0.0652	0.0482	0.0815	0.0759	0.0628	0.1115
Bacteria;Firmicutes;Clostridia;Clostridiales;Ruminococcaceae;Saccharofermentans	Saccharofermentans	31	63	22	53	121	23	66	61	70	114	114	0.0465	0.0932	0.0358	0.0826	0.1725	0.0349	0.1061	0.0873	0.1085	0.1837	0.1495
Bacteria;Proteobacteria;Betaproteobacteria;Neisseriales;Neisseriaceae;Uruburuella	Uruburuella	31	20	5	70	62	23	15	70	23	22	56	0.0465	0.0296	0.0081	0.109	0.0884	0.0349	0.0241	0.1001	0.0356	0.0355	0.0734
Bacteria;Firmicutes;Clostridia;Clostridiales;Eubacteriaceae;Acetobacterium	Acetobacterium	30	42	89	44	144	187	141	140	131	126	240	0.045	0.0622	0.1447	0.0685	0.2053	0.2837	0.2267	0.2003	0.203	0.203	0.3148
Bacteria;WS6;LBWK_c;LBWK_o;LBWK_f;LBOT_g	LBOT_g	30	37	32	20	22	29	33	11	10	17	27	0.045	0.0548	0.052	0.0312	0.0314	0.044	0.0531	0.0157	0.0155	0.0274	0.0354
Bacteria;Firmicutes;Clostridia;Clostridiales;Ruminococcaceae;PAC000672_g	PAC000672_g	30	29	27	33	31	50	25	35	32	32	47	0.045	0.0429	0.0439	0.0514	0.0442	0.0759	0.0402	0.0501	0.0496	0.0516	0.0616
Bacteria;Bacteroidetes;Bacteroidia;Bacteroidales;Prevotellaceae;Prevotellaceae_uc	Prevotellaceae_uc	30	58	72	77	180	21	30	100	49	122	110	0.045	0.0858	0.1171	0.1199	0.2566	0.0319	0.0482	0.1431	0.0759	0.1966	0.1443
Bacteria;Proteobacteria;Gammaproteobacteria;Enterobacterales;Enterobacteriaceae;Enterobacteriaceae_g	Enterobacteriaceae_g	29	39	30	73	109	79	45	125	53	43	114	0.0435	0.0577	0.0488	0.1137	0.1554	0.1199	0.0723	0.1788	0.0821	0.0693	0.1495
Bacteria;Hydrogenedentes_NKB19;Hydrogenedens_c;Hydrogenedens_o;Hydrogenedens_f;Hydrogenedens_f_uc	Hydrogenedens_f_uc	29	22	18	13	3	3	17	6	6	7	9	0.0435	0.0326	0.0293	0.0202	0.0043	0.0046	0.0273	0.0086	0.0093	0.0113	0.0118
Bacteria;WS5;WS5_c;AB286410_o;JF922429_f;JF922429_f_uc	JF922429_f_uc	29	10	14	2	0	0	0	0	0	0	0	0.0435	0.0148	0.0228	0.0031	0	0	0	0	0	0	0
Bacteria;Bacteroidetes;Sphingobacteriia;Saprospirales;Saprospiraceae;Saprospiraceae_uc	Saprospiraceae_uc	29	0	2	0	0	0	0	0	0	0	0	0.0435	0	0.0033	0	0	0	0	0	0	0	0
Bacteria;Proteobacteria;Betaproteobacteria;Gallionellales;Gallionellaceae;Sideroxydans	Sideroxydans	29	19	21	8	2	6	0	0	12	4	2	0.0435	0.0281	0.0342	0.0125	0.0029	0.0091	0	0	0.0186	0.0064	0.0026
Bacteria;Cyanobacteria;Chroobacteria;Chroococcales;Merismopedia_f;Woronichinia	Woronichinia	29	1	3	2	1	0	0	3	0	0	0	0.0435	0.0015	0.0049	0.0031	0.0014	0	0	0.0043	0	0	0
Bacteria;Planctomycetes;Planctomycetia;Planctomycetales;Planctomycetaceae;EU881226_g	EU881226_g	28	11	10	0	0	0	0	0	0	0	0	0.042	0.0163	0.0163	0	0	0	0	0	0	0	0
Bacteria;Proteobacteria;Betaproteobacteria;Rhodocyclales;Rhodocyclaceae;Propionivibrio	Propionivibrio	28	47	23	70	120	45	28	102	59	44	110	0.042	0.0696	0.0374	0.109	0.1711	0.0683	0.045	0.1459	0.0914	0.0709	0.1443
Bacteria;Firmicutes;Clostridia;Clostridiales;Lachnospiraceae;Ruminococcus_g4	Ruminococcus_g4	28	31	55	64	88	84	49	71	54	61	78	0.042	0.0459	0.0894	0.0997	0.1255	0.1274	0.0788	0.1016	0.0837	0.0983	0.1023
Bacteria;Bacteroidetes;Bacteroidia;Bacteroidales;Prevotellaceae;Alloprevotella	Alloprevotella	26	35	15	89	63	11	18	45	40	42	81	0.039	0.0518	0.0244	0.1386	0.0898	0.0167	0.0289	0.0644	0.062	0.0677	0.1062
Bacteria;Proteobacteria;Gammaproteobacteria;Enterobacterales;Enterobacteriaceae;Citrobacter	Citrobacter	26	21	20	38	71	33	18	77	28	17	59	0.039	0.0311	0.0325	0.0592	0.1012	0.0501	0.0289	0.1102	0.0434	0.0274	0.0774
Bacteria;Proteobacteria;Betaproteobacteria;Methylophilales;Methylophilaceae;Methylotenera	Methylotenera	26	9	9	21	8	5	13	4	6	6	4	0.039	0.0133	0.0146	0.0327	0.0114	0.0076	0.0209	0.0057	0.0093	0.0097	0.0052
Bacteria;Spirochaetes;Spirochaetia;Spirochaetales;Spirochaetaceae;Treponema	Treponema	26	67	39	19	17	5	17	14	23	27	17	0.039	0.0992	0.0634	0.0296	0.0242	0.0076	0.0273	0.02	0.0356	0.0435	0.0223
Bacteria;Proteobacteria;Alphaproteobacteria;Rhizobiales;Parvibaculum_f;AF370880_g	AF370880_g	25	12	12	19	20	35	30	10	14	11	14	0.0375	0.0178	0.0195	0.0296	0.0285	0.0531	0.0482	0.0143	0.0217	0.0177	0.0184
Bacteria;Proteobacteria;Betaproteobacteria;Neisseriales;Neisseriaceae;Aquaspirillum	Aquaspirillum	25	20	17	45	40	23	29	42	65	32	67	0.0375	0.0296	0.0276	0.0701	0.057	0.0349	0.0466	0.0601	0.1007	0.0516	0.0879
Bacteria;Actinobacteria;Actinobacteria_c;Micrococcales;Microbacteriaceae;Aurantimicrobium	Aurantimicrobium	25	19	14	37	24	48	36	16	17	16	10	0.0375	0.0281	0.0228	0.0576	0.0342	0.0728	0.0579	0.0229	0.0263	0.0258	0.0131
Bacteria;Parcubacteria_OD1;LCGL_c;LCGL_o;EF515247_f;EF515247_g	EF515247_g	25	29	19	7	5	9	12	2	2	5	1	0.0375	0.0429	0.0309	0.0109	0.0071	0.0137	0.0193	0.0029	0.0031	0.0081	0.0013
Bacteria;Bacteroidetes;Bacteroidia;Bacteroidales;JF747991_f;FJ437753_g	FJ437753_g	25	33	80	9	2	5	13	3	9	6	8	0.0375	0.0488	0.1301	0.014	0.0029	0.0076	0.0209	0.0043	0.0139	0.0097	0.0105
Bacteria;Omnitrophica_OP3;FP245540_c;GU472720_o;GU472720_f;GU472720_f_uc	GU472720_f_uc	25	2	0	0	0	0	0	0	0	0	2	0.0375	0.003	0	0	0	0	0	0	0	0	0.0026
Bacteria;Verrucomicrobia;Verrucomicrobiae;Methylacidiphilales;GU936905_f;GU936905_g	GU936905_g	25	11	11	1	1	1	1	0	1	0	0	0.0375	0.0163	0.0179	0.0016	0.0014	0.0015	0.0016	0	0.0015	0	0
Bacteria;Peregrinibacteria;Peribacteria;ASND_o;ASND_f;JF747924_g	JF747924_g	25	37	18	21	34	0	9	39	23	23	22	0.0375	0.0548	0.0293	0.0327	0.0485	0	0.0145	0.0558	0.0356	0.0371	0.0289
Bacteria;Bacteroidetes;Bacteroidia;Marinilabiliales;Marinilabiliaceae;Marinilabiliaceae_uc	Marinilabiliaceae_uc	25	42	61	19	32	30	50	11	57	44	27	0.0375	0.0622	0.0992	0.0296	0.0456	0.0455	0.0804	0.0157	0.0883	0.0709	0.0354
Bacteria;Proteobacteria;Alphaproteobacteria;Rhodospirillales;Rhodospirillaceae;PAC000128_g	PAC000128_g	25	49	14	11	12	5	13	17	26	15	34	0.0375	0.0725	0.0228	0.0171	0.0171	0.0076	0.0209	0.0243	0.0403	0.0242	0.0446
Bacteria;Proteobacteria;Betaproteobacteria;Thiobacillus_o;Thiobacillaceae;U46750_g	U46750_g	25	5	3	0	0	0	0	0	0	0	0	0.0375	0.0074	0.0049	0	0	0	0	0	0	0	0
Bacteria;Bacteroidetes;Sphingobacteriia;Sphingobacteriales;Chitinophagaceae;FJ437985_g	FJ437985_g	24	3	0	0	0	0	0	0	0	0	0	0.036	0.0044	0	0	0	0	0	0	0	0	0
Bacteria;Bacteroidetes;Bacteroidia;Bacteroidales;AC160630_f;GQ480032_g	GQ480032_g	24	63	34	20	48	21	30	19	32	23	46	0.036	0.0932	0.0553	0.0312	0.0684	0.0319	0.0482	0.0272	0.0496	0.0371	0.0603
Bacteria;Proteobacteria;Betaproteobacteria;Burkholderiales;Comamonadaceae;JN679217_g	JN679217_g	24	12	3	9	1	6	3	1	6	3	0	0.036	0.0178	0.0049	0.014	0.0014	0.0091	0.0048	0.0014	0.0093	0.0048	0
Bacteria;Bacteroidetes;Sphingobacteriia;NVQB_o;NVQB_f;NVQB_g	NVQB_g	24	1	0	1	0	0	0	0	0	0	0	0.036	0.0015	0	0.0016	0	0	0	0	0	0	0
Bacteria;Actinobacteria;Actinobacteria_c;Planktophila_o;Planktophila_f;Planktophila_f_uc	Planktophila_f_uc	24	7	0	2	0	0	0	0	0	0	0	0.036	0.0104	0	0.0031	0	0	0	0	0	0	0
Bacteria;Elusimicrobia;Elusimicrobia_c;Elusimicrobiales;Elusimicrobiaceae;Elusimicrobium	Elusimicrobium	23	60	12	16	19	5	15	18	20	15	21	0.0345	0.0888	0.0195	0.0249	0.0271	0.0076	0.0241	0.0258	0.031	0.0242	0.0275
Bacteria;Firmicutes;Clostridia;Clostridiales;Lachnospiraceae;Falcatimonas	Falcatimonas	23	26	26	67	189	55	81	125	92	66	123	0.0345	0.0385	0.0423	0.1044	0.2694	0.0834	0.1302	0.1788	0.1426	0.1064	0.1613
Bacteria;Firmicutes;Clostridia;Clostridiales;Ruminococcaceae;JN398066_g	JN398066_g	23	5	0	0	0	0	2	0	0	0	0	0.0345	0.0074	0	0	0	0	0.0032	0	0	0	0
Bacteria;Proteobacteria;Betaproteobacteria;Methylophilales;Methylophilaceae;LN827929_g	LN827929_g	23	5	1	0	0	0	0	0	0	0	0	0.0345	0.0074	0.0016	0	0	0	0	0	0	0	0
Bacteria;Proteobacteria;Betaproteobacteria;Methylophilales;Methylophilaceae;Methylophilaceae_uc	Methylophilaceae_uc	23	5	1	6	5	1	4	1	3	5	7	0.0345	0.0074	0.0016	0.0093	0.0071	0.0015	0.0064	0.0014	0.0046	0.0081	0.0092
Bacteria;Firmicutes;Erysipelotrichi;Erysipelotrichales;Erysipelotrichaceae;Bulleidia	Bulleidia	22	19	7	17	54	37	26	40	24	20	30	0.033	0.0281	0.0114	0.0265	0.077	0.0561	0.0418	0.0572	0.0372	0.0322	0.0393
Bacteria;Planctomycetes;Planctomycetia;Planctomycetales;Isosphaeraceae;FR691523_g	FR691523_g	22	4	2	5	0	1	1	0	0	0	0	0.033	0.0059	0.0033	0.0078	0	0.0015	0.0016	0	0	0	0
Bacteria;Chlorobi;OPB56_c;OPB56_o;HQ343229_f;JN087872_g	JN087872_g	22	6	1	2	0	0	0	1	0	0	0	0.033	0.0089	0.0016	0.0031	0	0	0	0.0014	0	0	0
Bacteria;Microgenomates_OP11;Microgenomatus_c;CP011212_o;LCHZ_f;LCHZ_f_uc	LCHZ_f_uc	22	14	27	4	2	7	7	5	2	2	0	0.033	0.0207	0.0439	0.0062	0.0029	0.0106	0.0113	0.0072	0.0031	0.0032	0
Bacteria;Proteobacteria;Betaproteobacteria;Burkholderiales;Sutterellaceae;Parasutterella	Parasutterella	22	35	21	44	70	35	28	71	56	44	40	0.033	0.0518	0.0342	0.0685	0.0998	0.0531	0.045	0.1016	0.0868	0.0709	0.0525
Bacteria;Proteobacteria;Alphaproteobacteria;Rhodospirillales;Rhodospirillaceae;Rhodospirillaceae_uc	Rhodospirillaceae_uc	22	25	5	3	6	9	26	8	10	20	26	0.033	0.037	0.0081	0.0047	0.0086	0.0137	0.0418	0.0114	0.0155	0.0322	0.0341
Bacteria;Bacteroidetes;Bacteroidia;Bacteroidales;DQ415754_f;DQ415754_g	DQ415754_g	21	37	30	10	5	5	17	2	16	8	5	0.0315	0.0548	0.0488	0.0156	0.0071	0.0076	0.0273	0.0029	0.0248	0.0129	0.0066
Bacteria;Bacteroidetes;Bacteroidia;Bacteroidales;AC160630_f;PAC001134_g	PAC001134_g	21	26	15	28	26	17	8	22	27	19	25	0.0315	0.0385	0.0244	0.0436	0.0371	0.0258	0.0129	0.0315	0.0418	0.0306	0.0328
Bacteria;Firmicutes;Clostridia;Clostridiales;Lachnospiraceae;Butyrivibrio	Butyrivibrio	20	11	25	31	106	70	45	68	48	64	137	0.03	0.0163	0.0407	0.0483	0.1511	0.1062	0.0723	0.0973	0.0744	0.1031	0.1797
Bacteria;Bacteroidetes;Sphingobacteriia;NVQB_o;PAC000536_f;FJ947131_g	FJ947131_g	20	0	1	0	0	0	0	0	0	0	0	0.03	0	0.0016	0	0	0	0	0	0	0	0
Bacteria;Bacteroidetes;Bacteroidia;Bacteroidales;GQ357022_f;GQ357022_f_uc	GQ357022_f_uc	20	49	36	8	3	2	3	0	3	14	5	0.03	0.0725	0.0585	0.0125	0.0043	0.003	0.0048	0	0.0046	0.0226	0.0066
Bacteria;Fusobacteria;Fusobacteria_c;Fusobacteriales;Leptotrichiaceae;Leptotrichiaceae_uc	Leptotrichiaceae_uc	20	26	15	74	95	12	8	60	46	33	132	0.03	0.0385	0.0244	0.1153	0.1354	0.0182	0.0129	0.0858	0.0713	0.0532	0.1731
Bacteria;Cyanobacteria;Chroobacteria;Chroococcales;Prochlorococcaceae;Prochlorococcus	Prochlorococcus	20	24	9	6	2	1	0	7	5	4	0	0.03	0.0355	0.0146	0.0093	0.0029	0.0015	0	0.01	0.0077	0.0064	0
Bacteria;Firmicutes;Clostridia;Clostridiales;Ruminococcaceae;AB240379_g	AB240379_g	19	0	1	0	1	0	0	0	0	0	0	0.0285	0	0.0016	0	0.0014	0	0	0	0	0	0
Bacteria;Chloroflexi;Anaerolineae;Anaerolinaeles;Anaerolinaceae;AJ009469_g	AJ009469_g	19	12	2	8	4	9	13	4	6	7	9	0.0285	0.0178	0.0033	0.0125	0.0057	0.0137	0.0209	0.0057	0.0093	0.0113	0.0118
Bacteria;Fusobacteria;Fusobacteria_c;Fusobacteriales;Fusobacteriaceae;Fusobacterium	Fusobacterium	19	28	25	38	80	35	16	76	28	32	51	0.0285	0.0414	0.0407	0.0592	0.1141	0.0531	0.0257	0.1087	0.0434	0.0516	0.0669
Bacteria;Chlamydiae;Chlamydiae_c;Chlamydiales;Rhabdochlamydiaceae;Rhabdochlamydiaceae_uc	Rhabdochlamydiaceae_uc	19	15	2	2	0	0	0	0	0	0	0	0.0285	0.0222	0.0033	0.0031	0	0	0	0	0	0	0
Bacteria;Omnitrophica_OP3;AQSZ_c;AQSZ_o;AQSZ_f;AQSZ_g	AQSZ_g	18	15	18	7	6	4	15	4	3	2	5	0.027	0.0222	0.0293	0.0109	0.0086	0.0061	0.0241	0.0057	0.0046	0.0032	0.0066
Bacteria;Proteobacteria;Gammaproteobacteria;Legionellales;Coxiellaceae;Coxiellaceae_uc	Coxiellaceae_uc	18	4	6	20	29	37	136	63	50	38	87	0.027	0.0059	0.0098	0.0312	0.0413	0.0561	0.2187	0.0901	0.0775	0.0612	0.1141
Bacteria;Firmicutes;Clostridia;Clostridiales;Lachnospiraceae;Fusicatenibacter	Fusicatenibacter	18	26	29	48	47	26	44	38	46	49	77	0.027	0.0385	0.0472	0.0748	0.067	0.0394	0.0707	0.0544	0.0713	0.079	0.101
Bacteria;Peregrinibacteria;Peribacteria;ASND_o;ASND_f;HM154518_g	HM154518_g	18	18	21	46	70	29	42	183	204	93	85	0.027	0.0266	0.0342	0.0717	0.0998	0.044	0.0675	0.2618	0.3162	0.1499	0.1115
Bacteria;Planctomycetes;Planctomycetia;Planctomycetales;Planctomycetaceae;HQ828012_g	HQ828012_g	18	4	2	1	2	0	0	0	1	0	1	0.027	0.0059	0.0033	0.0016	0.0029	0	0	0	0.0015	0	0.0013
Bacteria;Actinobacteria;Actinobacteria_c;Micrococcales;Microbacteriaceae;Leucobacter	Leucobacter	18	13	24	24	25	30	38	24	29	27	18	0.027	0.0192	0.039	0.0374	0.0356	0.0455	0.0611	0.0343	0.0449	0.0435	0.0236
Bacteria;Firmicutes;Clostridia;Clostridiales;Christensenellaceae;PAC001437_g	PAC001437_g	18	33	47	41	32	47	69	34	52	44	53	0.027	0.0488	0.0764	0.0639	0.0456	0.0713	0.1109	0.0486	0.0806	0.0709	0.0695
Bacteria;Firmicutes;Clostridia;Clostridiales;Dehalobacterium_f;PAC001447_g	PAC001447_g	18	19	21	11	10	28	11	12	11	9	15	0.027	0.0281	0.0342	0.0171	0.0143	0.0425	0.0177	0.0172	0.017	0.0145	0.0197
Bacteria;Firmicutes;Negativicutes;Selenomonadales;Selenomonadaceae;Propionispira	Propionispira	18	21	22	37	73	77	47	81	52	71	116	0.027	0.0311	0.0358	0.0576	0.1041	0.1168	0.0756	0.1159	0.0806	0.1144	0.1521
Bacteria;Saccharibacteria_TM7;Saccharimonas_c;Saccharimonas_o;Saccharimonas_f;Saccharimonas_f_uc	Saccharimonas_f_uc	18	12	46	30	47	40	32	48	25	17	32	0.027	0.0178	0.0748	0.0467	0.067	0.0607	0.0514	0.0687	0.0387	0.0274	0.042
Bacteria;Bacteroidetes;Sphingobacteriia;CP012155_o;CP012155_f;CP012155_f_uc	CP012155_f_uc	17	2	0	0	0	0	0	0	0	0	0	0.0255	0.003	0	0	0	0	0	0	0	0	0
Bacteria;Firmicutes;Clostridia;Clostridiales;Desulfitobacterium_f;Desulfitobacterium	Desulfitobacterium	17	27	14	2	4	2	6	0	0	2	0	0.0255	0.04	0.0228	0.0031	0.0057	0.003	0.0096	0	0	0.0032	0
Bacteria;Proteobacteria;Betaproteobacteria;Burkholderiales;Oxalobacteraceae;EU266905_g	EU266905_g	17	24	15	9	8	9	19	13	12	8	6	0.0255	0.0355	0.0244	0.014	0.0114	0.0137	0.0305	0.0186	0.0186	0.0129	0.0079
Bacteria;Proteobacteria;Gammaproteobacteria;Enterobacterales;Enterobacteriaceae;Enterobacter	Enterobacter	17	24	23	34	60	25	22	70	25	21	44	0.0255	0.0355	0.0374	0.053	0.0855	0.0379	0.0354	0.1001	0.0387	0.0338	0.0577
Bacteria;Omnitrophica_OP3;FP245540_c;GU472720_o;GU472720_f;GU472720_g	GU472720_g	17	23	5	1	1	0	2	0	1	0	1	0.0255	0.034	0.0081	0.0016	0.0014	0	0.0032	0	0.0015	0	0.0013
Bacteria;Planctomycetes;Planctomycetia;Planctomycetales;Gemmataceae;JN860407_g	JN860407_g	17	14	5	2	0	0	1	1	1	0	0	0.0255	0.0207	0.0081	0.0031	0	0	0.0016	0.0014	0.0015	0	0
Bacteria;Firmicutes;Clostridia;Clostridiales;Lachnospiraceae;PAC001046_g	PAC001046_g	17	22	11	26	33	17	13	22	21	26	26	0.0255	0.0326	0.0179	0.0405	0.047	0.0258	0.0209	0.0315	0.0325	0.0419	0.0341
Bacteria;Actinobacteria;Actinobacteria_c;Propionibacteriales;Nocardioidaceae;Aeromicrobium	Aeromicrobium	16	12	33	20	13	31	26	10	11	15	8	0.024	0.0178	0.0537	0.0312	0.0185	0.047	0.0418	0.0143	0.017	0.0242	0.0105
Bacteria;Firmicutes;Clostridia;Clostridiales;Eubacteriaceae;DQ353937_g	DQ353937_g	16	31	40	20	42	58	55	33	43	53	58	0.024	0.0459	0.0651	0.0312	0.0599	0.088	0.0884	0.0472	0.0666	0.0854	0.0761
Bacteria;Proteobacteria;Deltaproteobacteria;Desulfobulbaceae_o;Desulfobulbaceae;Desulfobulbaceae_uc	Desulfobulbaceae_uc	16	9	12	10	4	12	7	4	0	5	5	0.024	0.0133	0.0195	0.0156	0.0057	0.0182	0.0113	0.0057	0	0.0081	0.0066
Bacteria;Chlorobi;HQ014634_c;HQ014634_o;HQ014634_f;FJ947128_g	FJ947128_g	16	20	19	5	5	9	9	2	8	6	8	0.024	0.0296	0.0309	0.0078	0.0071	0.0137	0.0145	0.0029	0.0124	0.0097	0.0105
Bacteria;Planctomycetes;Planctomycetia;Planctomycetales;Planctomycetaceae;Fuerstia	Fuerstia	16	0	3	0	0	0	0	0	0	0	0	0.024	0	0.0049	0	0	0	0	0	0	0	0
Bacteria;Proteobacteria;Alphaproteobacteria;Rhodospirillales;Rhodospirillaceae;LARJ_g	LARJ_g	16	24	21	11	12	16	10	14	19	21	27	0.024	0.0355	0.0342	0.0171	0.0171	0.0243	0.0161	0.02	0.0294	0.0338	0.0354
Bacteria;Actinobacteria;Actinobacteria_c;Corynebacteriales;Mycobacteriaceae;Mycobacterium	Mycobacterium	16	16	1	1	6	5	3	3	1	0	2	0.024	0.0237	0.0016	0.0016	0.0086	0.0076	0.0048	0.0043	0.0015	0	0.0026
Bacteria;Bacteroidetes;Sphingobacteriia;NVQB_o;PAC000134_f;PAC000134_f_uc	PAC000134_f_uc	16	2	3	0	0	0	0	0	0	0	0	0.024	0.003	0.0049	0	0	0	0	0	0	0	0
Bacteria;Firmicutes;Clostridia;Clostridiales;Ruminococcaceae;PAC000683_g	PAC000683_g	16	22	16	11	30	46	27	29	29	19	22	0.024	0.0326	0.026	0.0171	0.0428	0.0698	0.0434	0.0415	0.0449	0.0306	0.0289
Bacteria;Proteobacteria;Gammaproteobacteria;Legionellales;Coxiellaceae;Rickettsiella	Rickettsiella	16	18	32	11	19	16	20	9	7	11	12	0.024	0.0266	0.052	0.0171	0.0271	0.0243	0.0322	0.0129	0.0108	0.0177	0.0157
Bacteria;Firmicutes;Negativicutes;Acidaminococcales;Acidaminococcaceae;Succinispira	Succinispira	16	11	7	12	20	17	7	18	6	15	23	0.024	0.0163	0.0114	0.0187	0.0285	0.0258	0.0113	0.0258	0.0093	0.0242	0.0302
Bacteria;TDNP;TDNP_c;TDNP_o;TDNP_f;TDNP_f_uc	TDNP_f_uc	16	20	10	4	3	2	5	0	4	3	2	0.024	0.0296	0.0163	0.0062	0.0043	0.003	0.008	0	0.0062	0.0048	0.0026
Bacteria;Proteobacteria;Gammaproteobacteria;Thiotrichales;Thiotrichaceae;Thiothrix	Thiothrix	16	33	26	93	23	18	33	215	117	27	121	0.024	0.0488	0.0423	0.1449	0.0328	0.0273	0.0531	0.3076	0.1813	0.0435	0.1587
Bacteria;Actinobacteria;Actinobacteria_c;Frankiales;AB021325_f;AB021325_g	AB021325_g	15	21	8	6	2	5	4	0	0	2	0	0.0225	0.0311	0.013	0.0093	0.0029	0.0076	0.0064	0	0	0.0032	0
Bacteria;Proteobacteria;Betaproteobacteria;Burkholderiales;Comamonadaceae;Brachymonas	Brachymonas	15	21	16	44	45	24	16	52	22	20	33	0.0225	0.0311	0.026	0.0685	0.0642	0.0364	0.0257	0.0744	0.0341	0.0322	0.0433
Bacteria;Proteobacteria;Betaproteobacteria;Burkholderiales;Quisquiliibacterium_f;FJ820419_g	FJ820419_g	15	4	0	0	0	0	0	0	0	0	0	0.0225	0.0059	0	0	0	0	0	0	0	0	0
Bacteria;Lentisphaerae;Lentisphaeria;Victivallales;Victivallaceae;GQ134404_g	GQ134404_g	15	22	17	7	5	6	0	7	1	12	7	0.0225	0.0326	0.0276	0.0109	0.0071	0.0091	0	0.01	0.0015	0.0193	0.0092
Bacteria;Firmicutes;Negativicutes;Selenomonadales;Selenomonadaceae;Mitsuokella	Mitsuokella	15	17	3	36	50	8	11	47	19	16	69	0.0225	0.0252	0.0049	0.0561	0.0713	0.0121	0.0177	0.0672	0.0294	0.0258	0.0905
Bacteria;Proteobacteria;Alphaproteobacteria;Rhodobacterales;Rhodobacteraceae;Paracoccus	Paracoccus	15	6	6	27	21	13	7	14	9	4	7	0.0225	0.0089	0.0098	0.0421	0.0299	0.0197	0.0113	0.02	0.0139	0.0064	0.0092
Bacteria;Lentisphaerae;Lentisphaeria;Victivallales;Victivallaceae;Victivallaceae_uc	Victivallaceae_uc	15	33	20	10	13	4	32	7	22	11	9	0.0225	0.0488	0.0325	0.0156	0.0185	0.0061	0.0514	0.01	0.0341	0.0177	0.0118
Bacteria;Firmicutes;Clostridia;Clostridiales;Lachnospiraceae;Coprococcus_g2	Coprococcus_g2	14	14	15	45	34	21	17	27	16	21	24	0.021	0.0207	0.0244	0.0701	0.0485	0.0319	0.0273	0.0386	0.0248	0.0338	0.0315
Bacteria;Cyanobacteria;PAC002560_c;PAC000393_o;PAC000393_f;EF018810_g	EF018810_g	14	15	33	32	14	42	33	29	0	45	37	0.021	0.0222	0.0537	0.0498	0.02	0.0637	0.0531	0.0415	0	0.0725	0.0485
Bacteria;Actinobacteria;Acidimicrobiia;Acidimicrobiales;Iamiaceae;EF632905_g	EF632905_g	14	9	8	0	1	2	1	0	0	0	0	0.021	0.0133	0.013	0	0.0014	0.003	0.0016	0	0	0	0
Bacteria;Firmicutes;Clostridia;Clostridiales;Lachnospiraceae;EU887804_g	EU887804_g	14	32	21	41	93	85	44	66	67	64	119	0.021	0.0474	0.0342	0.0639	0.1326	0.129	0.0707	0.0944	0.1038	0.1031	0.1561
Bacteria;Verrucomicrobia;Verrucomicrobiae;Pedosphaera_o;Pedosphaera_f;GU127739_g	GU127739_g	14	13	15	15	8	4	11	5	7	11	8	0.021	0.0192	0.0244	0.0234	0.0114	0.0061	0.0177	0.0072	0.0108	0.0177	0.0105
Bacteria;WS6;LBWK_c;LBWK_o;LBWK_f;LBWK_f_uc	LBWK_f_uc	14	5	11	8	7	6	12	0	2	4	9	0.021	0.0074	0.0179	0.0125	0.01	0.0091	0.0193	0	0.0031	0.0064	0.0118
Bacteria;Acidobacteria;Solibacteres;Solibacterales;Bryobacteraceae;Paludibaculum	Paludibaculum	14	30	25	10	8	4	14	7	11	9	7	0.021	0.0444	0.0407	0.0156	0.0114	0.0061	0.0225	0.01	0.017	0.0145	0.0092
Bacteria;Chlamydiae;Chlamydiae_c;Chlamydiales;Parachlamydiaceae;Parachlamydiaceae_uc	Parachlamydiaceae_uc	14	11	5	2	4	4	6	0	0	2	2	0.021	0.0163	0.0081	0.0031	0.0057	0.0061	0.0096	0	0	0.0032	0.0026
Bacteria;Firmicutes;Clostridia;Clostridiales;Ruminococcaceae;Pseudoflavonifractor	Pseudoflavonifractor	14	13	19	43	34	20	12	22	41	26	21	0.021	0.0192	0.0309	0.067	0.0485	0.0303	0.0193	0.0315	0.0635	0.0419	0.0275
Bacteria;Proteobacteria;Epsilonproteobacteria;Campylobacterales;Sulfurimonas_f;Sulfurimonas	Sulfurimonas	14	22	10	5	9	4	4	15	13	16	20	0.021	0.0326	0.0163	0.0078	0.0128	0.0061	0.0064	0.0215	0.0201	0.0258	0.0262
Bacteria;Bacteroidetes;Bacteroidia;Bacteroidales;Acetobacteroides_f;Acetobacteroides	Acetobacteroides	13	6	3	26	69	4	6	30	7	17	29	0.0195	0.0089	0.0049	0.0405	0.0984	0.0061	0.0096	0.0429	0.0108	0.0274	0.038
Bacteria;Proteobacteria;Gammaproteobacteria;Steroidobacter_o;Steroidobacter_f;Acidibacter	Acidibacter	13	3	1	0	0	0	0	0	0	0	0	0.0195	0.0044	0.0016	0	0	0	0	0	0	0	0
Bacteria;Proteobacteria;Alphaproteobacteria;Rhizobiales;Bradyrhizobiaceae;Bradyrhizobiaceae_uc	Bradyrhizobiaceae_uc	13	0	0	0	0	0	0	0	0	0	0	0.0195	0	0	0	0	0	0	0	0	0	0
Bacteria;Parcubacteria_OD1;LCGL_c;LCGL_o;DQ676460_f;DQ676460_f_uc	DQ676460_f_uc	13	14	6	10	2	0	3	2	0	0	0	0.0195	0.0207	0.0098	0.0156	0.0029	0	0.0048	0.0029	0	0	0
Bacteria;Firmicutes;Clostridia;Clostridiales;Ruminococcaceae;EU266777_g	EU266777_g	13	4	2	0	0	0	1	0	0	0	0	0.0195	0.0059	0.0033	0	0	0	0.0016	0	0	0	0
Bacteria;Proteobacteria;GQ354939_c;GQ354939_o;GQ354939_f;GQ354939_f_uc	GQ354939_f_uc	13	9	2	0	2	3	0	0	0	2	2	0.0195	0.0133	0.0033	0	0.0029	0.0046	0	0	0	0.0032	0.0026
Bacteria;Omnitrophica_OP3;HM243796_c;HM243796_o;HM243796_f;HM243796_f_uc	HM243796_f_uc	13	8	0	0	0	0	2	0	0	3	0	0.0195	0.0118	0	0	0	0	0.0032	0	0	0.0048	0
Bacteria;Parcubacteria_OD1;Paceibacter_c;CP011215_o;CP011215_f;LBWZ_g	LBWZ_g	13	13	0	3	0	0	4	2	0	0	2	0.0195	0.0192	0	0.0047	0	0	0.0064	0.0029	0	0	0.0026
Bacteria;Proteobacteria;Betaproteobacteria;Neisseriales;Neisseriaceae;Laribacter	Laribacter	13	8	10	28	74	22	5	49	24	16	34	0.0195	0.0118	0.0163	0.0436	0.1055	0.0334	0.008	0.0701	0.0372	0.0258	0.0446
Bacteria;Verrucomicrobia;Verrucomicrobiae;Verrucomicrobiales;Luteolibacter_f;Luteolibacter	Luteolibacter	13	17	18	11	8	16	13	18	4	11	15	0.0195	0.0252	0.0293	0.0171	0.0114	0.0243	0.0209	0.0258	0.0062	0.0177	0.0197
Bacteria;Firmicutes;Negativicutes;Selenomonadales;Selenomonadaceae;Megamonas	Megamonas	13	14	6	49	187	115	47	141	68	42	194	0.0195	0.0207	0.0098	0.0763	0.2666	0.1745	0.0756	0.2017	0.1054	0.0677	0.2544
Bacteria;Saccharibacteria_TM7;Saccharimonas_c;Saccharimonas_o;PAC000016_f;PAC000016_g	PAC000016_g	13	13	20	10	10	15	12	13	10	5	6	0.0195	0.0192	0.0325	0.0156	0.0143	0.0228	0.0193	0.0186	0.0155	0.0081	0.0079
Bacteria;Spirochaetes;Spirochaetia;Spirochaetales;Spirochaetaceae;Spirochaetaceae_uc	Spirochaetaceae_uc	13	12	2	5	10	0	10	4	3	9	4	0.0195	0.0178	0.0033	0.0078	0.0143	0	0.0161	0.0057	0.0046	0.0145	0.0052
Bacteria;Firmicutes;Bacilli;Lactobacillales;Carnobacteriaceae;Trichococcus	Trichococcus	13	40	52	18	33	50	37	36	43	25	35	0.0195	0.0592	0.0846	0.028	0.047	0.0759	0.0595	0.0515	0.0666	0.0403	0.0459
Bacteria;Chloroflexi;Anaerolineae;Anaerolinaeles;Anaerolinaceae;Anaerolinaceae_uc	Anaerolinaceae_uc	12	18	27	24	22	67	69	33	49	50	47	0.018	0.0266	0.0439	0.0374	0.0314	0.1017	0.1109	0.0472	0.0759	0.0806	0.0616
Bacteria;Firmicutes;Negativicutes;Selenomonadales;Sporomusaceae;Anaeromusa	Anaeromusa	12	23	23	35	57	39	21	44	20	34	53	0.018	0.034	0.0374	0.0545	0.0813	0.0592	0.0338	0.063	0.031	0.0548	0.0695
Bacteria;Proteobacteria;Betaproteobacteria;Rhodocyclales;Rhodocyclaceae;Azospira	Azospira	12	5	8	20	14	4	14	29	19	18	20	0.018	0.0074	0.013	0.0312	0.02	0.0061	0.0225	0.0415	0.0294	0.029	0.0262
Bacteria;CU922841_p;CU922841_c;CU922841_o;CU922841_f;CU922841_f_uc	CU922841_f_uc	12	7	12	6	7	8	17	6	8	9	4	0.018	0.0104	0.0195	0.0093	0.01	0.0121	0.0273	0.0086	0.0124	0.0145	0.0052
Bacteria;Firmicutes;Clostridia;Clostridiales;Ruminococcaceae;Caproiciproducens	Caproiciproducens	12	18	12	8	28	24	24	27	15	23	30	0.018	0.0266	0.0195	0.0125	0.0399	0.0364	0.0386	0.0386	0.0232	0.0371	0.0393
Bacteria;Firmicutes;Clostridia;Clostridiales;Christensenellaceae;Christensenellaceae_uc	Christensenellaceae_uc	12	2	14	2	8	2	10	4	15	7	9	0.018	0.003	0.0228	0.0031	0.0114	0.003	0.0161	0.0057	0.0232	0.0113	0.0118
Bacteria;Firmicutes;Clostridia;Clostridiales;Lachnospiraceae;Clostridium_g24	Clostridium_g24	12	14	20	44	73	47	45	59	46	40	76	0.018	0.0207	0.0325	0.0685	0.1041	0.0713	0.0723	0.0844	0.0713	0.0645	0.0997
Bacteria;Firmicutes;Clostridia;Clostridiales;Desulfitobacterium_f;Desulfitobacterium_f_uc	Desulfitobacterium_f_uc	12	18	48	11	5	4	22	7	9	27	2	0.018	0.0266	0.0781	0.0171	0.0071	0.0061	0.0354	0.01	0.0139	0.0435	0.0026
Bacteria;Proteobacteria;Deltaproteobacteria;Desulfobacterales;Desulfobacteraceae;Desulfobacter	Desulfobacter	12	17	11	5	5	1	4	0	1	3	5	0.018	0.0252	0.0179	0.0078	0.0071	0.0015	0.0064	0	0.0015	0.0048	0.0066
Bacteria;Firmicutes;Clostridia;Clostridiales;Peptococcaceae;Desulfocucumis	Desulfocucumis	12	46	51	24	30	36	26	11	25	13	10	0.018	0.0681	0.0829	0.0374	0.0428	0.0546	0.0418	0.0157	0.0387	0.0209	0.0131
Bacteria;Proteobacteria;EU101270_c;EU101270_o;EU101270_f;EU101270_g	EU101270_g	12	16	24	7	14	3	39	22	31	50	17	0.018	0.0237	0.039	0.0109	0.02	0.0046	0.0627	0.0315	0.048	0.0806	0.0223
Bacteria;Bacteroidetes;Flavobacteria;Flavobacteriales;Crocinitomicaceae;EU800805_g	EU800805_g	12	2	0	0	0	0	0	0	0	0	0	0.018	0.003	0	0	0	0	0	0	0	0	0
Bacteria;Firmicutes;Clostridia;Clostridiales;Eubacteriaceae;FR691505_g	FR691505_g	12	27	11	28	36	38	23	34	26	19	53	0.018	0.04	0.0179	0.0436	0.0513	0.0577	0.037	0.0486	0.0403	0.0306	0.0695
Bacteria;Firmicutes;Negativicutes;Selenomonadales;Sporomusaceae;GQ479970_g	GQ479970_g	12	6	4	12	16	21	14	15	24	17	28	0.018	0.0089	0.0065	0.0187	0.0228	0.0319	0.0225	0.0215	0.0372	0.0274	0.0367
Bacteria;Firmicutes;Negativicutes;Hydrogenispora_o;Hydrogenispora_f;Hydrogenispora_f_uc	Hydrogenispora_f_uc	12	28	39	23	28	43	49	35	37	18	28	0.018	0.0414	0.0634	0.0358	0.0399	0.0652	0.0788	0.0501	0.0573	0.029	0.0367
Bacteria;Planctomycetes;Planctomycetia;Planctomycetales;Gemmataceae;JN869214_g	JN869214_g	12	3	0	1	0	0	1	0	0	0	0	0.018	0.0044	0	0.0016	0	0	0.0016	0	0	0	0
Bacteria;Bacteroidetes;Sphingobacteriia;Sphingobacteriales;Chitinophagaceae;Nemorella	Nemorella	12	0	0	0	0	0	0	0	0	0	0	0.018	0	0	0	0	0	0	0	0	0	0
Bacteria;Firmicutes;Clostridia;Clostridiales;Lachnospiraceae;PAC001231_g	PAC001231_g	12	5	5	10	12	8	7	2	8	5	4	0.018	0.0074	0.0081	0.0156	0.0171	0.0121	0.0113	0.0029	0.0124	0.0081	0.0052
Bacteria;Lentisphaerae;Lentisphaeria;Victivallales;PAC001406_f;PAC001699_g	PAC001699_g	12	14	8	8	10	2	10	5	1	6	2	0.018	0.0207	0.013	0.0125	0.0143	0.003	0.0161	0.0072	0.0015	0.0097	0.0026
Bacteria;Proteobacteria;Alphaproteobacteria;Rhodobacterales;Rhodobacteraceae;Rhodobacteraceae_uc	Rhodobacteraceae_uc	12	7	4	38	14	19	12	6	9	9	3	0.018	0.0104	0.0065	0.0592	0.02	0.0288	0.0193	0.0086	0.0139	0.0145	0.0039
Bacteria;Firmicutes;Clostridia;Clostridiales;Lachnospiraceae;Shuttleworthia	Shuttleworthia	12	15	25	39	87	59	36	58	52	35	61	0.018	0.0222	0.0407	0.0607	0.124	0.0895	0.0579	0.083	0.0806	0.0564	0.08
Bacteria;Bacteroidetes;Bacteroidia;Bacteroidales;AM982614_f;AM982614_g	AM982614_g	11	19	9	2	4	2	3	3	10	3	5	0.0165	0.0281	0.0146	0.0031	0.0057	0.003	0.0048	0.0043	0.0155	0.0048	0.0066
Bacteria;Proteobacteria;Betaproteobacteria;Rhodocyclales;Zoogloeaceae;Azoarcus	Azoarcus	11	0	2	5	4	0	0	33	10	0	3	0.0165	0	0.0033	0.0078	0.0057	0	0	0.0472	0.0155	0	0.0039
Bacteria;Bacteroidetes;Bacteroidia;Bacteroidales;Barnesiellaceae;Barnesiella	Barnesiella	11	22	21	27	28	27	25	21	36	24	27	0.0165	0.0326	0.0342	0.0421	0.0399	0.041	0.0402	0.03	0.0558	0.0387	0.0354
Bacteria;Firmicutes;Clostridia;Clostridiales;CP014606_f;CP014606_g	CP014606_g	11	17	28	21	26	62	46	35	43	41	49	0.0165	0.0252	0.0455	0.0327	0.0371	0.0941	0.074	0.0501	0.0666	0.0661	0.0643
Bacteria;Chloroflexi;Caldilineae;Caldilineales;Caldilineaceae;Caldilinea	Caldilinea	11	1	2	1	0	0	0	0	0	0	4	0.0165	0.0015	0.0033	0.0016	0	0	0	0	0	0	0.0052
Bacteria;Armatimonadetes;EU266864_c;EU266864_o;EU266864_f;EU266864_f_uc	EU266864_f_uc	11	23	68	42	83	98	92	68	99	78	102	0.0165	0.034	0.1106	0.0654	0.1183	0.1487	0.1479	0.0973	0.1534	0.1257	0.1338
Bacteria;Caldithrix_p;Caldithrix_c;EU283592_o;EU283592_f;EU283592_g	EU283592_g	11	5	3	0	0	0	0	0	0	0	0	0.0165	0.0074	0.0049	0	0	0	0	0	0	0	0
Bacteria;Firmicutes;Clostridia;Clostridiales;Ruminococcaceae;EU794101_g	EU794101_g	11	2	2	4	3	0	2	4	2	9	6	0.0165	0.003	0.0033	0.0062	0.0043	0	0.0032	0.0057	0.0031	0.0145	0.0079
Bacteria;Firmicutes;Clostridia;Clostridiales;Lachnospiraceae;Eisenbergiella	Eisenbergiella	11	25	19	26	70	65	41	64	45	36	75	0.0165	0.037	0.0309	0.0405	0.0998	0.0986	0.0659	0.0916	0.0697	0.058	0.0984
Bacteria;Bacteroidetes;Flavobacteria;Flavobacteriales;Crocinitomicaceae;Fluviicola	Fluviicola	11	0	0	0	1	0	0	0	0	0	0	0.0165	0	0	0	0.0014	0	0	0	0	0	0
Bacteria;Verrucomicrobia;Spartobacteria;Chthoniobacterales;Chthoniobacteraceae;GU305796_g	GU305796_g	11	6	6	7	1	0	4	4	0	4	6	0.0165	0.0089	0.0098	0.0109	0.0014	0	0.0064	0.0057	0	0.0064	0.0079
Bacteria;Bacteroidetes;Sphingobacteriia;Sphingobacteriales;Chitinophagaceae;HQ158729_g	HQ158729_g	11	1	0	1	0	0	0	0	0	0	0	0.0165	0.0015	0	0.0016	0	0	0	0	0	0	0
Bacteria;Bacteroidetes;Flavobacteria;Flavobacteriales;FQ032823_f;HQ403245_g	HQ403245_g	11	1	2	0	0	0	0	0	0	0	0	0.0165	0.0015	0.0033	0	0	0	0	0	0	0	0
Bacteria;Proteobacteria;Betaproteobacteria;Methylophilales;Methylophilaceae;JCKJ_g	JCKJ_g	11	10	0	0	0	0	0	0	0	0	0	0.0165	0.0148	0	0	0	0	0	0	0	0	0
Bacteria;Parcubacteria_OD1;Paceibacter_c;LBQD_o;LBQD_f;LBQD_f_uc	LBQD_f_uc	11	2	7	2	0	7	0	0	2	2	0	0.0165	0.003	0.0114	0.0031	0	0.0106	0	0	0.0031	0.0032	0
Bacteria;TM6;TM6_c;Babela_o;LBTE_f;LBTE_g	LBTE_g	11	10	5	2	1	4	1	0	0	0	2	0.0165	0.0148	0.0081	0.0031	0.0014	0.0061	0.0016	0	0	0	0.0026
Bacteria;Proteobacteria;Gammaproteobacteria;Methylococcales;Methylomonas_f;Methylomonas	Methylomonas	11	3	1	5	4	1	0	1	0	0	0	0.0165	0.0044	0.0016	0.0078	0.0057	0.0015	0	0.0014	0	0	0
Bacteria;Firmicutes;Clostridia;Clostridiales;Ruminococcaceae;PAC000748_g	PAC000748_g	11	14	6	14	22	12	16	12	14	22	30	0.0165	0.0207	0.0098	0.0218	0.0314	0.0182	0.0257	0.0172	0.0217	0.0355	0.0393
Bacteria;Actinobacteria;Actinobacteria_c;Propionibacteriales;Propionibacteriaceae;Propionicimonas	Propionicimonas	11	22	18	8	13	12	15	7	15	9	8	0.0165	0.0326	0.0293	0.0125	0.0185	0.0182	0.0241	0.01	0.0232	0.0145	0.0105
Bacteria;Bacteroidetes;Sphingobacteriia;Sphingobacteriales;Chitinophagaceae;Rurimicrobium	Rurimicrobium	11	0	1	0	0	0	0	0	0	0	0	0.0165	0	0.0016	0	0	0	0	0	0	0	0
Bacteria;Chlamydiae;Chlamydiae_c;Chlamydiales;Simkaniaceae;Simkaniaceae_uc	Simkaniaceae_uc	11	8	0	0	0	0	0	0	0	0	0	0.0165	0.0118	0	0	0	0	0	0	0	0	0
Bacteria;Proteobacteria;Betaproteobacteria;Burkholderiales;Comamonadaceae;Tibeticola	Tibeticola	11	4	5	23	24	19	12	35	39	15	18	0.0165	0.0059	0.0081	0.0358	0.0342	0.0288	0.0193	0.0501	0.0604	0.0242	0.0236
Bacteria;Bacteroidetes;Bacteroidia;Bacteroidales;AC160630_f;AC160630_g	AC160630_g	10	10	6	7	2	3	3	1	4	4	5	0.015	0.0148	0.0098	0.0109	0.0029	0.0046	0.0048	0.0014	0.0062	0.0064	0.0066
Bacteria;Peregrinibacteria;Peribacteria;ASND_o;ASND_f;ASND_f_uc	ASND_f_uc	10	16	10	3	6	0	2	13	10	8	2	0.015	0.0237	0.0163	0.0047	0.0086	0	0.0032	0.0186	0.0155	0.0129	0.0026
Bacteria;Proteobacteria;Deltaproteobacteria;Desulfovibrionales;Desulfovibrionaceae;Desulfovibrio_g20	Desulfovibrio_g20	10	22	31	48	32	39	53	38	50	49	25	0.015	0.0326	0.0504	0.0748	0.0456	0.0592	0.0852	0.0544	0.0775	0.079	0.0328
Bacteria;Cyanobacteria;Vampirovibrio_c;FR888536_o;FR888536_f;FR888536_g	FR888536_g	10	36	35	45	54	33	23	56	31	41	55	0.015	0.0533	0.0569	0.0701	0.077	0.0501	0.037	0.0801	0.048	0.0661	0.0721
Bacteria;Peregrinibacteria;Peribacteria;ASND_o;GQ355005_f;GQ355005_f_uc	GQ355005_f_uc	10	8	8	5	9	3	7	17	3	4	4	0.015	0.0118	0.013	0.0078	0.0128	0.0046	0.0113	0.0243	0.0046	0.0064	0.0052
Bacteria;Firmicutes;Negativicutes;Acidaminococcales;Acidaminococcaceae;GQ479968_g	GQ479968_g	10	16	12	32	62	49	22	36	17	29	50	0.015	0.0237	0.0195	0.0498	0.0884	0.0743	0.0354	0.0515	0.0263	0.0467	0.0656
Bacteria;Firmicutes;Clostridia;Clostridiales;Ruminococcaceae;JQ428827_g	JQ428827_g	10	19	27	15	5	5	12	3	4	4	4	0.015	0.0281	0.0439	0.0234	0.0071	0.0076	0.0193	0.0043	0.0062	0.0064	0.0052
Bacteria;Proteobacteria;Gammaproteobacteria;Legionellales;Legionellaceae;Legionellaceae_uc	Legionellaceae_uc	10	0	2	0	0	0	0	0	0	0	0	0.015	0	0.0033	0	0	0	0	0	0	0	0
Bacteria;Fusobacteria;Fusobacteria_c;Fusobacteriales;Leptotrichiaceae;Leptotrichia	Leptotrichia	10	36	9	62	121	19	27	52	41	54	23	0.015	0.0533	0.0146	0.0966	0.1725	0.0288	0.0434	0.0744	0.0635	0.087	0.0302
Bacteria;Saccharibacteria_TM7;Saccharimonas_c;Saccharimonas_o;PAC000016_f;PAC000016_f_uc	PAC000016_f_uc	10	10	0	2	0	6	6	3	2	0	4	0.015	0.0148	0	0.0031	0	0.0091	0.0096	0.0043	0.0031	0	0.0052
Bacteria;Bacteroidetes;Cytophagia;Cytophagales;Cytophagaceae;Runella	Runella	10	0	0	1	0	0	0	0	0	0	0	0.015	0	0	0.0016	0	0	0	0	0	0	0
Bacteria;WS6;LBWK_c;LBWK_o;LBWK_f;AB243816_g	AB243816_g	9	7	8	8	8	20	8	3	5	7	1	0.0135	0.0104	0.013	0.0125	0.0114	0.0303	0.0129	0.0043	0.0077	0.0113	0.0013
Bacteria;BRC1;FP245541_c;FP245541_o;AJ604544_f;AJ604544_f_uc	AJ604544_f_uc	9	4	13	8	5	18	14	11	17	12	15	0.0135	0.0059	0.0211	0.0125	0.0071	0.0273	0.0225	0.0157	0.0263	0.0193	0.0197
Bacteria;Proteobacteria;Alphaproteobacteria;Rickettsiales;Paracaedibacteraceae;AJ867903_g	AJ867903_g	9	0	0	0	0	0	0	0	0	2	1	0.0135	0	0	0	0	0	0	0	0	0.0032	0.0013
Bacteria;Proteobacteria;Alphaproteobacteria;Rickettsiales;Rickettsiaceae;AY662020_g	AY662020_g	9	1	0	0	0	0	0	0	0	0	0	0.0135	0.0015	0	0	0	0	0	0	0	0	0
Bacteria;Firmicutes;Clostridia;Clostridiales;Lachnospiraceae;Anaerotignum	Anaerotignum	9	7	11	16	30	11	8	25	8	7	23	0.0135	0.0104	0.0179	0.0249	0.0428	0.0167	0.0129	0.0358	0.0124	0.0113	0.0302
Bacteria;Proteobacteria;Betaproteobacteria;Rhodocyclales;Azonexaceae;Azonexaceae_uc	Azonexaceae_uc	9	6	4	8	5	5	1	4	2	3	5	0.0135	0.0089	0.0065	0.0125	0.0071	0.0076	0.0016	0.0057	0.0031	0.0048	0.0066
Bacteria;Proteobacteria;Oligoflexia;Bacteriovoracales;Bacteriovoracaceae;Bacteriovoracaceae_uc	Bacteriovoracaceae_uc	9	4	0	2	0	2	0	0	4	4	5	0.0135	0.0059	0	0.0031	0	0.003	0	0	0.0062	0.0064	0.0066
Bacteria;Proteobacteria;Deltaproteobacteria;Desulfomonile_o;Desulfomonile_f;Desulfomonile	Desulfomonile	9	14	24	7	11	18	29	11	5	8	11	0.0135	0.0207	0.039	0.0109	0.0157	0.0273	0.0466	0.0157	0.0077	0.0129	0.0144
Bacteria;Proteobacteria;Deltaproteobacteria;Desulfovibrionales;Desulfovibrionaceae;Desulfovibrio_g17	Desulfovibrio_g17	9	13	17	15	14	10	16	16	15	18	10	0.0135	0.0192	0.0276	0.0234	0.02	0.0152	0.0257	0.0229	0.0232	0.029	0.0131
Bacteria;Firmicutes;Negativicutes;Selenomonadales;Selenomonadaceae;GQ479974_g	GQ479974_g	9	49	20	65	111	103	58	102	71	70	143	0.0135	0.0725	0.0325	0.1012	0.1582	0.1563	0.0933	0.1459	0.11	0.1128	0.1875
Bacteria;Proteobacteria;Deltaproteobacteria;Syntrophaceae_o;Syntrophaceae;HM141903_g	HM141903_g	9	3	1	0	0	0	2	0	1	0	1	0.0135	0.0044	0.0016	0	0	0	0.0032	0	0.0015	0	0.0013
Bacteria;Tenericutes;Mollicutes;PAC001057_o;PAC001057_f;PAC001057_g	PAC001057_g	9	16	7	9	27	15	16	31	12	11	13	0.0135	0.0237	0.0114	0.014	0.0385	0.0228	0.0257	0.0444	0.0186	0.0177	0.017
Bacteria;Tenericutes;Mollicutes;PAC001057_o;PAC001057_f;PAC001109_g	PAC001109_g	9	15	13	10	18	6	25	14	11	9	10	0.0135	0.0222	0.0211	0.0156	0.0257	0.0091	0.0402	0.02	0.017	0.0145	0.0131
Bacteria;Verrucomicrobia;Verrucomicrobiae;Verrucomicrobiales;Verrucomicrobiaceae;Prosthecobacter	Prosthecobacter	9	0	2	1	1	2	1	0	0	1	1	0.0135	0	0.0033	0.0016	0.0014	0.003	0.0016	0	0	0.0016	0.0013
Bacteria;Proteobacteria;Alphaproteobacteria;Rhizobiales;Rhizobiaceae;Rhizobium	Rhizobium	9	4	5	9	12	7	9	7	8	2	15	0.0135	0.0059	0.0081	0.014	0.0171	0.0106	0.0145	0.01	0.0124	0.0032	0.0197
Bacteria;Firmicutes;Clostridia;Clostridiales;Syntrophomonadaceae;Syntrophomonas	Syntrophomonas	9	12	10	9	23	14	32	14	22	9	56	0.0135	0.0178	0.0163	0.014	0.0328	0.0212	0.0514	0.02	0.0341	0.0145	0.0734
Bacteria;Proteobacteria;Betaproteobacteria;Rhodocyclales;Zoogloeaceae;Zoogloeaceae_uc	Zoogloeaceae_uc	9	5	9	55	4	0	3	21	11	23	22	0.0135	0.0074	0.0146	0.0857	0.0057	0	0.0048	0.03	0.017	0.0371	0.0289
Bacteria;Chloroflexi;Chloroflexia;Chloroflexales;AF418964_f;AF418964_g	AF418964_g	8	0	0	0	0	1	0	0	0	0	0	0.012	0	0	0	0	0.0015	0	0	0	0	0
Bacteria;Proteobacteria;Alphaproteobacteria;Rickettsiales;Paracaedibacteraceae;AY328755_g	AY328755_g	8	2	1	1	0	0	0	1	0	0	1	0.012	0.003	0.0016	0.0016	0	0	0	0.0014	0	0	0.0013
Bacteria;Firmicutes;Clostridia;Clostridiales;Lachnospiraceae;Butyrivibrio_g1	Butyrivibrio_g1	8	8	12	10	10	7	9	6	15	9	12	0.012	0.0118	0.0195	0.0156	0.0143	0.0106	0.0145	0.0086	0.0232	0.0145	0.0157
Bacteria;Bacteroidetes;Flavobacteria;Flavobacteriales;Flavobacteriaceae;Chryseobacterium	Chryseobacterium	8	6	1	29	9	23	14	19	17	10	8	0.012	0.0089	0.0016	0.0452	0.0128	0.0349	0.0225	0.0272	0.0263	0.0161	0.0105
Bacteria;Verrucomicrobia;Spartobacteria;Chthoniobacterales;Chthoniobacteraceae;Chthoniobacteraceae_uc	Chthoniobacteraceae_uc	8	3	8	0	2	2	0	0	2	2	3	0.012	0.0044	0.013	0	0.0029	0.003	0	0	0.0031	0.0032	0.0039
Bacteria;Bacteroidetes;Bacteroidia;Bacteroidales;Porphyromonadaceae;Dysgonomonas	Dysgonomonas	8	20	5	29	37	23	7	27	17	16	19	0.012	0.0296	0.0081	0.0452	0.0527	0.0349	0.0113	0.0386	0.0263	0.0258	0.0249
Bacteria;Bacteroidetes;Bacteroidia;Marinilabiliales;Marinilabiliaceae;EU104115_g	EU104115_g	8	10	3	7	6	1	0	3	2	4	2	0.012	0.0148	0.0049	0.0109	0.0086	0.0015	0	0.0043	0.0031	0.0064	0.0026
Bacteria;Caldithrix_p;Caldithrix_c;EU283592_o;EU283593_f;EU283593_f_uc	EU283593_f_uc	8	0	0	0	2	0	0	0	2	7	0	0.012	0	0	0	0.0029	0	0	0	0.0031	0.0113	0
Bacteria;Firmicutes;Clostridia;Clostridiales;Lachnospiraceae;Eubacterium_g24	Eubacterium_g24	8	9	21	21	25	7	6	13	14	87	68	0.012	0.0133	0.0342	0.0327	0.0356	0.0106	0.0096	0.0186	0.0217	0.1402	0.0892
Bacteria;Bacteroidetes;Sphingobacteriia;FJ437920_o;FJ437920_f;FJ437920_g	FJ437920_g	8	10	4	4	2	0	0	2	1	2	5	0.012	0.0148	0.0065	0.0062	0.0029	0	0	0.0029	0.0015	0.0032	0.0066
Bacteria;Chloroflexi;Caldilineae;Caldilineales;Caldilineaceae;HQ014651_g	HQ014651_g	8	0	0	0	0	0	0	0	0	0	0	0.012	0	0	0	0	0	0	0	0	0	0
Bacteria;Firmicutes;Clostridia;Clostridiales;Acidaminobacter_f;JF747966_g	JF747966_g	8	3	10	12	49	16	16	34	38	24	21	0.012	0.0044	0.0163	0.0187	0.0699	0.0243	0.0257	0.0486	0.0589	0.0387	0.0275
Bacteria;SR1;CP006913_c;CP006913_o;CP006913_f;KC424690_g	KC424690_g	8	4	4	0	0	5	0	0	2	0	2	0.012	0.0059	0.0065	0	0	0.0076	0	0	0.0031	0	0.0026
Bacteria;TM6;TM6_c;Babela_o;LBTE_f;LBTE_f_uc	LBTE_f_uc	8	6	0	0	0	0	0	2	0	2	0	0.012	0.0089	0	0	0	0	0	0.0029	0	0.0032	0
Bacteria;Proteobacteria;Betaproteobacteria;Burkholderiales;Comamonadaceae;Macromonas	Macromonas	8	8	11	10	20	9	65	13	20	27	15	0.012	0.0118	0.0179	0.0156	0.0285	0.0137	0.1045	0.0186	0.031	0.0435	0.0197
Bacteria;Proteobacteria;Oligoflexia;Bdellovibrionales;PAC000132_f;PAC000132_g	PAC000132_g	8	0	0	0	0	0	0	0	0	0	0	0.012	0	0	0	0	0	0	0	0	0	0
Bacteria;TM6;TM6_c;Babela_o;PAC000589_f;PAC000589_f_uc	PAC000589_f_uc	8	2	0	0	0	0	0	0	0	0	0	0.012	0.003	0	0	0	0	0	0	0	0	0
Bacteria;Firmicutes;Clostridia;Clostridiales;Mogibacterium_f;PAC001168_g	PAC001168_g	8	3	5	5	13	15	8	6	15	8	12	0.012	0.0044	0.0081	0.0078	0.0185	0.0228	0.0129	0.0086	0.0232	0.0129	0.0157
Bacteria;Bacteroidetes;Bacteroidia;Marinilabiliales;Prolixibacteraceae;Prolixibacteraceae_uc	Prolixibacteraceae_uc	8	12	7	6	19	7	9	12	21	12	17	0.012	0.0178	0.0114	0.0093	0.0271	0.0106	0.0145	0.0172	0.0325	0.0193	0.0223
Bacteria;Proteobacteria;Alphaproteobacteria;Rhodospirillales;Acetobacteraceae;Roseomonas	Roseomonas	8	4	3	1	1	8	5	2	2	0	3	0.012	0.0059	0.0049	0.0016	0.0014	0.0121	0.008	0.0029	0.0031	0	0.0039
Bacteria;Fusobacteria;Fusobacteria_c;Fusobacteriales;Leptotrichiaceae;Sebaldella	Sebaldella	8	14	5	36	53	40	24	44	21	28	55	0.012	0.0207	0.0081	0.0561	0.0756	0.0607	0.0386	0.063	0.0325	0.0451	0.0721
Bacteria;Proteobacteria;Gammaproteobacteria;Ignatzschineria_o;Ignatzschineria_f;Wohlfahrtiimonas	Wohlfahrtiimonas	8	1	0	2	3	5	4	4	1	3	1	0.012	0.0015	0	0.0031	0.0043	0.0076	0.0064	0.0057	0.0015	0.0048	0.0013
Bacteria;Proteobacteria;Alphaproteobacteria;Rhizobiales;AB599867_f;AB599867_g	AB599867_g	7	7	15	24	10	17	4	3	4	6	1	0.0105	0.0104	0.0244	0.0374	0.0143	0.0258	0.0064	0.0043	0.0062	0.0097	0.0013
Bacteria;Verrucomicrobia;Verrucomicrobiae;Pedosphaera_o;Pedosphaera_f;AY509518_g	AY509518_g	7	0	0	0	0	0	0	0	0	0	0	0.0105	0	0	0	0	0	0	0	0	0	0
Bacteria;Bacteroidetes;Bacteroidia;Bacteroidales;Anaerocella_f;Anaerocella	Anaerocella	7	7	7	10	36	8	7	16	10	15	22	0.0105	0.0104	0.0114	0.0156	0.0513	0.0121	0.0113	0.0229	0.0155	0.0242	0.0289
Bacteria;Firmicutes;Erysipelotrichi;Erysipelotrichales;Erysipelotrichaceae;Clostridium_g6	Clostridium_g6	7	12	4	7	12	6	10	10	7	5	7	0.0105	0.0178	0.0065	0.0109	0.0171	0.0091	0.0161	0.0143	0.0108	0.0081	0.0092
Bacteria;Parcubacteria_OD1;LCGL_c;LCGL_o;DQ676460_f;DQ676460_g	DQ676460_g	7	7	3	2	2	3	3	2	2	1	0	0.0105	0.0104	0.0049	0.0031	0.0029	0.0046	0.0048	0.0029	0.0031	0.0016	0
Bacteria;Chlamydiae;Chlamydiae_c;Chlamydiales;EU491150_f;EU491150_f_uc	EU491150_f_uc	7	3	0	0	2	0	0	0	0	0	0	0.0105	0.0044	0	0	0.0029	0	0	0	0	0	0
Bacteria;Proteobacteria;Alphaproteobacteria;Rhizobiales;Phreatobacter_f;EU834774_g	EU834774_g	7	2	1	0	0	1	0	4	0	1	0	0.0105	0.003	0.0016	0	0	0.0015	0	0.0057	0	0.0016	0
Bacteria;Firmicutes;Clostridia;Clostridiales;Ruminococcaceae;EU842424_g	EU842424_g	7	8	4	3	3	4	8	8	2	3	5	0.0105	0.0118	0.0065	0.0047	0.0043	0.0061	0.0129	0.0114	0.0031	0.0048	0.0066
Bacteria;Bacteroidetes;Cytophagia;Cytophagales;Cytophagaceae;Emticicia	Emticicia	7	0	0	0	0	0	0	0	0	0	0	0.0105	0	0	0	0	0	0	0	0	0	0
Bacteria;Proteobacteria;Gammaproteobacteria;Enterobacterales;Enterobacteriaceae;Enterobacteriaceae_uc	Enterobacteriaceae_uc	7	10	3	14	18	14	9	32	9	10	29	0.0105	0.0148	0.0049	0.0218	0.0257	0.0212	0.0145	0.0458	0.0139	0.0161	0.038
Bacteria;Firmicutes;Bacilli;Lactobacillales;Enterococcaceae;Enterococcus	Enterococcus	7	8	10	10	17	18	15	33	10	8	21	0.0105	0.0118	0.0163	0.0156	0.0242	0.0273	0.0241	0.0472	0.0155	0.0129	0.0275
Bacteria;Firmicutes;Clostridia;Clostridiales;Lachnospiraceae;Frisingicoccus	Frisingicoccus	7	6	3	3	2	5	4	14	8	3	12	0.0105	0.0089	0.0049	0.0047	0.0029	0.0076	0.0064	0.02	0.0124	0.0048	0.0157
Bacteria;Bacteroidetes;Bacteroidia;Bacteroidales;GU454901_f;GQ396981_g	GQ396981_g	7	3	2	0	0	1	3	1	0	1	1	0.0105	0.0044	0.0033	0	0	0.0015	0.0048	0.0014	0	0.0016	0.0013
Bacteria;Chloroflexi;Anaerolineae;Anaerolinaeles;Anaerolinaceae;GQ500701_g	GQ500701_g	7	0	1	0	0	1	0	0	0	0	0	0.0105	0	0.0016	0	0	0.0015	0	0	0	0	0
Bacteria;Firmicutes;Clostridia;Clostridiales;Ruminococcaceae;GU322899_g	GU322899_g	7	8	2	4	8	1	8	2	1	6	3	0.0105	0.0118	0.0033	0.0062	0.0114	0.0015	0.0129	0.0029	0.0015	0.0097	0.0039
Bacteria;TM6;TM6_c;Babela_o;JF830145_f;JF830145_g	JF830145_g	7	12	5	1	1	2	0	0	0	0	0	0.0105	0.0178	0.0081	0.0016	0.0014	0.003	0	0	0	0	0
Bacteria;Firmicutes;Clostridia;Clostridiales;Mogibacterium_f;JX222045_g	JX222045_g	7	1	7	6	5	2	4	8	5	4	5	0.0105	0.0015	0.0114	0.0093	0.0071	0.003	0.0064	0.0114	0.0077	0.0064	0.0066
Bacteria;Proteobacteria;Betaproteobacteria;Burkholderiales;Alcaligenaceae;Kerstersia	Kerstersia	7	5	6	24	25	33	13	5	11	11	6	0.0105	0.0074	0.0098	0.0374	0.0356	0.0501	0.0209	0.0072	0.017	0.0177	0.0079
Bacteria;Bacteroidetes;Sphingobacteriia;Sphingobacteriales;Chitinophagaceae;Lacibacter	Lacibacter	7	0	0	0	0	0	0	0	0	0	0	0.0105	0	0	0	0	0	0	0	0	0	0
Bacteria;Proteobacteria;Betaproteobacteria;Neisseriales;Neisseriaceae;Neisseria	Neisseria	7	14	1	46	19	9	6	31	8	4	18	0.0105	0.0207	0.0016	0.0717	0.0271	0.0137	0.0096	0.0444	0.0124	0.0064	0.0236
Bacteria;Verrucomicrobia;Opitutae;Opitutales;Opitutaceae;Opitutaceae_uc	Opitutaceae_uc	7	4	3	3	4	2	3	0	2	4	6	0.0105	0.0059	0.0049	0.0047	0.0057	0.003	0.0048	0	0.0031	0.0064	0.0079
Bacteria;Firmicutes;Clostridia;Clostridiales;Ruminococcaceae;PAC001100_g	PAC001100_g	7	19	11	29	24	33	25	13	20	11	34	0.0105	0.0281	0.0179	0.0452	0.0342	0.0501	0.0402	0.0186	0.031	0.0177	0.0446
Bacteria;Bacteroidetes;Bacteroidia;Bacteroidales;Muribaculaceae;PAC001276_g	PAC001276_g	7	7	2	16	13	1	3	8	9	9	18	0.0105	0.0104	0.0033	0.0249	0.0185	0.0015	0.0048	0.0114	0.0139	0.0145	0.0236
Bacteria;Proteobacteria;Alphaproteobacteria;Rickettsiales;Holosporaceae;PAC001403_g	PAC001403_g	7	0	1	1	1	1	0	1	0	0	3	0.0105	0	0.0016	0.0016	0.0014	0.0015	0	0.0014	0	0	0.0039
Bacteria;Bacteroidetes;Sphingobacteriia;CP012155_o;CP012155_f;PAC001879_g	PAC001879_g	7	1	1	0	0	0	0	0	0	0	0	0.0105	0.0015	0.0016	0	0	0	0	0	0	0	0
Bacteria;Proteobacteria;Betaproteobacteria;Burkholderiales;Oxalobacteraceae;Paucimonas	Paucimonas	7	2	0	1	0	0	1	0	0	0	0	0.0105	0.003	0	0.0016	0	0	0.0016	0	0	0	0
Bacteria;Proteobacteria;Oligoflexia;Bacteriovoracales;Peredibacteraceae;Peredibacter	Peredibacter	7	0	0	0	0	1	0	0	1	0	0	0.0105	0	0	0	0	0.0015	0	0	0.0015	0	0
Bacteria;Firmicutes;Clostridia;Clostridiales;Peptostreptococcaceae;Proteocatella	Proteocatella	7	2	3	21	89	54	30	96	57	34	63	0.0105	0.003	0.0049	0.0327	0.1269	0.0819	0.0482	0.1373	0.0883	0.0548	0.0826
Bacteria;Proteobacteria;Betaproteobacteria;Burkholderiales;Sutterellaceae;Sutterella	Sutterella	7	13	5	35	37	15	8	37	19	22	24	0.0105	0.0192	0.0081	0.0545	0.0527	0.0228	0.0129	0.0529	0.0294	0.0355	0.0315
Bacteria;Proteobacteria;Alphaproteobacteria;Rhodobacterales;Rhodobacteraceae;Tabrizicola	Tabrizicola	7	2	0	0	0	1	0	0	0	0	0	0.0105	0.003	0	0	0	0.0015	0	0	0	0	0
Bacteria;Firmicutes;Negativicutes;Veillonellales;Veillonellaceae;Veillonella	Veillonella	7	22	16	50	46	45	44	55	34	35	77	0.0105	0.0326	0.026	0.0779	0.0656	0.0683	0.0707	0.0787	0.0527	0.0564	0.101
Bacteria;Proteobacteria;Betaproteobacteria;Neisseriales;Neisseriaceae;Vitreoscilla	Vitreoscilla	7	4	0	23	17	8	1	13	6	2	12	0.0105	0.0059	0	0.0358	0.0242	0.0121	0.0016	0.0186	0.0093	0.0032	0.0157
Bacteria;Elusimicrobia;EU488113_c;AB089107_o;AB089107_f;AB089107_f_uc	AB089107_f_uc	6	23	4	2	0	0	0	0	0	0	0	0.009	0.034	0.0065	0.0031	0	0	0	0	0	0	0
Bacteria;WS6;PAC000380_c;AB478657_o;AB478657_f;AB478657_f_uc	AB478657_f_uc	6	5	0	0	0	0	0	0	0	0	0	0.009	0.0074	0	0	0	0	0	0	0	0	0
Bacteria;Bacteroidetes;Bacteroidia;Bacteroidales;Porphyromonadaceae;AB780929_g	AB780929_g	6	0	2	6	3	5	7	3	8	8	9	0.009	0	0.0033	0.0093	0.0043	0.0076	0.0113	0.0043	0.0124	0.0129	0.0118
Bacteria;WS6;PAC000380_c;PAC000380_o;PAC000380_f;AB930713_g	AB930713_g	6	5	1	0	0	0	0	0	0	1	1	0.009	0.0074	0.0016	0	0	0	0	0	0	0.0016	0.0013
Bacteria;Verrucomicrobia;Verrucomicrobiae;Pedosphaera_o;Pedosphaera_f;AF234711_g	AF234711_g	6	0	0	0	0	0	0	0	0	0	0	0.009	0	0	0	0	0	0	0	0	0	0
Bacteria;Proteobacteria;Betaproteobacteria;Sterolibacterium_o;Sterolibacteriaceae;AM490698_g	AM490698_g	6	1	0	2	0	0	0	0	0	0	0	0.009	0.0015	0	0.0031	0	0	0	0	0	0	0
Bacteria;Actinobacteria;Actinobacteria_c;Actinomycetales;Actinomycetaceae;Actinotignum	Actinotignum	6	2	0	17	13	3	0	5	5	5	0	0.009	0.003	0	0.0265	0.0185	0.0046	0	0.0072	0.0077	0.0081	0
Bacteria;Firmicutes;Clostridia;Clostridiales;Ruminococcaceae;Agathobaculum	Agathobaculum	6	3	13	13	22	17	17	19	15	11	12	0.009	0.0044	0.0211	0.0202	0.0314	0.0258	0.0273	0.0272	0.0232	0.0177	0.0157
Bacteria;Proteobacteria;Gammaproteobacteria;Xanthomonadales;Xanthomonadaceae;Arenimonas	Arenimonas	6	2	0	9	5	1	0	1	0	1	1	0.009	0.003	0	0.014	0.0071	0.0015	0	0.0014	0	0.0016	0.0013
Bacteria;Proteobacteria;Betaproteobacteria;Rhodocyclales;Azovibrio_f;Azovibrio_f_uc	Azovibrio_f_uc	6	6	11	2	2	11	14	6	1	4	0	0.009	0.0089	0.0179	0.0031	0.0029	0.0167	0.0225	0.0086	0.0015	0.0064	0
Bacteria;Microgenomates_OP11;Microgenomatus_c;CP011212_o;CP011212_f;CP011212_f_uc	CP011212_f_uc	6	0	4	3	2	3	2	4	3	0	4	0.009	0	0.0065	0.0047	0.0029	0.0046	0.0032	0.0057	0.0046	0	0.0052
Bacteria;Bacteroidetes;Bacteroidia;Marinilabiliales;Prolixibacteraceae;Draconibacterium	Draconibacterium	6	15	20	7	10	7	6	5	4	14	6	0.009	0.0222	0.0325	0.0109	0.0143	0.0106	0.0096	0.0072	0.0062	0.0226	0.0079
Bacteria;Bacteroidetes;Bacteroidia;Bacteroidales;EF148839_f;EF148839_f_uc	EF148839_f_uc	6	0	0	0	0	0	2	0	0	0	0	0.009	0	0	0	0	0	0.0032	0	0	0	0
Bacteria;Proteobacteria;Alphaproteobacteria;Rhizobiales;EU803296_f;EU803296_g	EU803296_g	6	1	2	0	0	0	0	0	0	0	0	0.009	0.0015	0.0033	0	0	0	0	0	0	0	0
Bacteria;Chloroflexi;GQ396871_c;GQ396871_o;GQ396871_f;EU803902_g	EU803902_g	6	1	0	0	0	0	0	0	0	0	0	0.009	0.0015	0	0	0	0	0	0	0	0	0
Bacteria;Firmicutes;Clostridia;Clostridiales;Lachnospiraceae;Eubacterium_g20	Eubacterium_g20	6	4	7	15	10	8	7	14	11	5	11	0.009	0.0059	0.0114	0.0234	0.0143	0.0121	0.0113	0.02	0.017	0.0081	0.0144
Bacteria;Bacteroidetes;Sphingobacteriia;FJ612278_o;FJ612278_f;FJ612364_g	FJ612364_g	6	1	0	2	0	0	0	0	0	0	0	0.009	0.0015	0	0.0031	0	0	0	0	0	0	0
Bacteria;Omnitrophica_OP3;FP245540_c;FN646435_o;FN646435_f;FN646435_g	FN646435_g	6	0	0	0	0	0	0	0	0	0	0	0.009	0	0	0	0	0	0	0	0	0	0
Bacteria;Bacteroidetes;Sphingobacteriia;Sphingobacteriales;FQ032818_f;FQ032818_f_uc	FQ032818_f_uc	6	0	0	0	0	0	0	0	0	0	0	0.009	0	0	0	0	0	0	0	0	0	0
Bacteria;Chloroflexi;Anaerolineae;Anaerolinaeles;Anaerolinaceae;FQ659333_g	FQ659333_g	6	4	7	0	0	0	0	0	0	0	0	0.009	0.0059	0.0114	0	0	0	0	0	0	0	0
Bacteria;Firmicutes;Clostridia;Clostridiales;Acidaminobacter_f;Fusibacter	Fusibacter	6	6	9	12	36	11	27	46	38	16	19	0.009	0.0089	0.0146	0.0187	0.0513	0.0167	0.0434	0.0658	0.0589	0.0258	0.0249
Bacteria;Lentisphaerae;Lentisphaeria;Victivallales;GQ347406_f;GQ347406_f_uc	GQ347406_f_uc	6	3	0	0	0	0	4	0	0	0	0	0.009	0.0044	0	0	0	0	0.0064	0	0	0	0
Bacteria;Hydrogenedentes_NKB19;Hydrogenedens_c;Hydrogenedens_o;Hydrogenedens_f;GQ472435_g	GQ472435_g	6	13	18	6	8	7	7	2	13	12	10	0.009	0.0192	0.0293	0.0093	0.0114	0.0106	0.0113	0.0029	0.0201	0.0193	0.0131
Bacteria;Synergistetes;Synergistia;Synergistales;Synergistaceae;GQ480038_g	GQ480038_g	6	3	5	11	11	3	10	7	8	10	11	0.009	0.0044	0.0081	0.0171	0.0157	0.0046	0.0161	0.01	0.0124	0.0161	0.0144
Bacteria;Fusobacteria;Fusobacteria_c;Fusobacteriales;Fusobacteriaceae;GQ850557_g	GQ850557_g	6	0	0	6	3	1	1	12	2	1	7	0.009	0	0	0.0093	0.0043	0.0015	0.0016	0.0172	0.0031	0.0016	0.0092
Bacteria;Proteobacteria;Betaproteobacteria;Neisseriales;GU199451_f;GU199451_g	GU199451_g	6	2	0	9	0	0	0	1	1	3	0	0.009	0.003	0	0.014	0	0	0	0.0014	0.0015	0.0048	0
Bacteria;WWE3;CP006914_c;CP006914_o;CP006914_f;JQ088360_g	JQ088360_g	6	3	2	2	2	1	1	0	1	1	0	0.009	0.0044	0.0033	0.0031	0.0029	0.0015	0.0016	0	0.0015	0.0016	0
Bacteria;Proteobacteria;Gammaproteobacteria;Enterobacterales;Enterobacteriaceae;Klebsiella	Klebsiella	6	7	6	13	22	20	11	31	21	11	23	0.009	0.0104	0.0098	0.0202	0.0314	0.0303	0.0177	0.0444	0.0325	0.0177	0.0302
Bacteria;Firmicutes;Clostridia;Clostridiales;Lachnospiraceae;Lachnospiraceae_uc	Lachnospiraceae_uc	6	18	8	22	59	21	23	22	34	26	57	0.009	0.0266	0.013	0.0343	0.0841	0.0319	0.037	0.0315	0.0527	0.0419	0.0748
Bacteria;Firmicutes;Bacilli;Lactobacillales;Streptococcaceae;Lactococcus	Lactococcus	6	14	14	16	8	19	10	24	10	16	17	0.009	0.0207	0.0228	0.0249	0.0114	0.0288	0.0161	0.0343	0.0155	0.0258	0.0223
Bacteria;Chloroflexi;Anaerolineae;Anaerolinaeles;Anaerolinaceae;Levilinea	Levilinea	6	2	1	1	0	1	5	1	0	0	0	0.009	0.003	0.0016	0.0016	0	0.0015	0.008	0.0014	0	0	0
Bacteria;Proteobacteria;Gammaproteobacteria;Methylococcales;Methylomonas_f;Methylobacter	Methylobacter	6	0	0	0	0	0	0	1	1	0	0	0.009	0	0	0	0	0	0	0.0014	0.0015	0	0
Bacteria;Bacteroidetes;Bacteroidia;Bacteroidales;Odoribacteraceae;Odoribacter	Odoribacter	6	13	6	7	13	4	9	7	4	9	11	0.009	0.0192	0.0098	0.0109	0.0185	0.0061	0.0145	0.01	0.0062	0.0145	0.0144
Bacteria;Lentisphaerae;Oligosphaeria;Oligosphaerales;Oligosphaeraceae;Oligosphaeraceae_uc	Oligosphaeraceae_uc	6	0	6	0	0	0	0	0	3	0	0	0.009	0	0.0098	0	0	0	0	0	0.0046	0	0
Bacteria;Proteobacteria;Alphaproteobacteria;Rickettsiales;Rickettsiaceae;PAC000249_g	PAC000249_g	6	4	3	1	10	11	54	18	25	28	58	0.009	0.0059	0.0049	0.0016	0.0143	0.0167	0.0868	0.0258	0.0387	0.0451	0.0761
Bacteria;Firmicutes;Clostridia;Clostridiales;Lachnospiraceae;PAC000692_g	PAC000692_g	6	1	3	6	5	3	1	5	5	2	9	0.009	0.0015	0.0049	0.0093	0.0071	0.0046	0.0016	0.0072	0.0077	0.0032	0.0118
Bacteria;Firmicutes;Clostridia;Clostridiales;Lachnospiraceae;PAC001138_g	PAC001138_g	6	9	11	21	39	26	15	37	37	22	39	0.009	0.0133	0.0179	0.0327	0.0556	0.0394	0.0241	0.0529	0.0573	0.0355	0.0511
Bacteria;Planctomycetes;Planctomycetia;Planctomycetales;Planctomycetaceae;Planctomycetaceae_uc	Planctomycetaceae_uc	6	8	6	2	3	2	2	2	0	4	0	0.009	0.0118	0.0098	0.0031	0.0043	0.003	0.0032	0.0029	0	0.0064	0
Bacteria;Proteobacteria;Deltaproteobacteria;Myxococcales;Polyangiaceae;Polyangiaceae_uc	Polyangiaceae_uc	6	0	2	0	4	0	0	0	0	0	3	0.009	0	0.0033	0	0.0057	0	0	0	0	0	0.0039
Bacteria;Bacteroidetes;Bacteroidia;Bacteroidales;Porphyromonadaceae;Porphyromonadaceae_uc	Porphyromonadaceae_uc	6	19	11	9	41	9	4	22	17	18	41	0.009	0.0281	0.0179	0.014	0.0585	0.0137	0.0064	0.0315	0.0263	0.029	0.0538
Bacteria;Proteobacteria;Alphaproteobacteria;Rhizobiales;Pleomorphomonas_f;Prosthecomicrobium_g1	Prosthecomicrobium_g1	6	3	5	4	11	4	5	6	4	4	5	0.009	0.0044	0.0081	0.0062	0.0157	0.0061	0.008	0.0086	0.0062	0.0064	0.0066
Bacteria;Synergistetes;Synergistia;Synergistales;Synergistaceae;Synergistaceae_uc	Synergistaceae_uc	6	2	2	10	24	23	9	24	12	14	26	0.009	0.003	0.0033	0.0156	0.0342	0.0349	0.0145	0.0343	0.0186	0.0226	0.0341
Bacteria;Proteobacteria;Betaproteobacteria;Neisseriales;Neisseriaceae;Vogesella	Vogesella	6	2	0	9	2	0	0	5	4	1	8	0.009	0.003	0	0.014	0.0029	0	0	0.0072	0.0062	0.0016	0.0105
Bacteria;Verrucomicrobia;Verrucomicrobiae;Pedosphaera_o;Pedosphaera_f;AB661567_g	AB661567_g	5	0	0	0	0	0	0	0	0	0	0	0.0075	0	0	0	0	0	0	0	0	0	0
Bacteria;Saccharibacteria_TM7;Saccharimonas_c;Saccharimonas_o;Saccharimonas_f;AF125206_g	AF125206_g	5	5	10	12	15	9	9	6	3	9	9	0.0075	0.0074	0.0163	0.0187	0.0214	0.0137	0.0145	0.0086	0.0046	0.0145	0.0118
Bacteria;Synergistetes;Synergistia;Synergistales;Synergistaceae;AQRZ_g	AQRZ_g	5	6	6	1	0	6	9	7	5	4	1	0.0075	0.0089	0.0098	0.0016	0	0.0091	0.0145	0.01	0.0077	0.0064	0.0013
Bacteria;Firmicutes;Clostridia;Clostridiales;Acidaminobacter_f;Acidaminobacter	Acidaminobacter	5	4	2	6	17	0	4	16	14	9	5	0.0075	0.0059	0.0033	0.0093	0.0242	0	0.0064	0.0229	0.0217	0.0145	0.0066
Bacteria;Proteobacteria;Gammaproteobacteria;Aeromonadales;Aeromonadaceae;Aeromonadaceae_uc	Aeromonadaceae_uc	5	3	0	6	4	1	2	9	9	3	6	0.0075	0.0044	0	0.0093	0.0057	0.0015	0.0032	0.0129	0.0139	0.0048	0.0079
Bacteria;Proteobacteria;Alphaproteobacteria;Rhizobiales;Alsobacter_f;Alsobacter	Alsobacter	5	2	0	0	0	0	0	0	0	0	0	0.0075	0.003	0	0	0	0	0	0	0	0	0
Bacteria;Firmicutes;Clostridia;Clostridiales;Lachnospiraceae;Anaerostipes	Anaerostipes	5	6	13	14	11	10	7	21	6	9	12	0.0075	0.0089	0.0211	0.0218	0.0157	0.0152	0.0113	0.03	0.0093	0.0145	0.0157
Bacteria;Proteobacteria;Alphaproteobacteria;Caulobacterales;Caulobacteraceae;Aquidulcibacter	Aquidulcibacter	5	0	1	0	0	0	0	0	0	0	0	0.0075	0	0.0016	0	0	0	0	0	0	0	0
Bacteria;Bacteroidetes;Bacteroidia;Bacteroidales;Bacteroidaceae;Bacteroidaceae_uc	Bacteroidaceae_uc	5	11	3	7	22	0	5	4	7	7	8	0.0075	0.0163	0.0049	0.0109	0.0314	0	0.008	0.0057	0.0108	0.0113	0.0105
Bacteria;Proteobacteria;Oligoflexia;Bdellovibrionales;Bdellovibrionaceae;Bdellovibrionaceae_uc	Bdellovibrionaceae_uc	5	3	0	0	0	0	0	0	0	0	0	0.0075	0.0044	0	0	0	0	0	0	0	0	0
Bacteria;Bacteroidetes;Flavobacteria;Flavobacteriales;Flavobacteriaceae;Bergeyella	Bergeyella	5	0	0	0	1	0	0	2	0	0	2	0.0075	0	0	0	0.0014	0	0	0.0029	0	0	0.0026
Bacteria;Bacteroidetes;Bacteroidia;Bacteroidales;Odoribacteraceae;Butyricimonas	Butyricimonas	5	12	6	8	9	2	6	4	7	12	5	0.0075	0.0178	0.0098	0.0125	0.0128	0.003	0.0096	0.0057	0.0108	0.0193	0.0066
Bacteria;SR1;CP006913_c;CP006913_o;CP006913_f;CP006913_g	CP006913_g	5	5	0	3	0	1	2	1	3	4	0	0.0075	0.0074	0	0.0047	0	0.0015	0.0032	0.0014	0.0046	0.0064	0
Bacteria;Armatimonadetes;Chthonomonadetes;Chthonomonadales;Chthonomonadaceae;Chthonomonas	Chthonomonas	5	13	3	0	0	0	0	0	0	0	0	0.0075	0.0192	0.0049	0	0	0	0	0	0	0	0
Bacteria;Firmicutes;Clostridia;Clostridiales;Lachnospiraceae;Clostridium_g33	Clostridium_g33	5	2	6	7	4	11	2	2	10	9	18	0.0075	0.003	0.0098	0.0109	0.0057	0.0167	0.0032	0.0029	0.0155	0.0145	0.0236
Bacteria;Parcubacteria_OD1;LCGL_c;LCGL_o;LCGL_f;DQ676475_g	DQ676475_g	5	5	5	8	7	3	7	5	0	3	4	0.0075	0.0074	0.0081	0.0125	0.01	0.0046	0.0113	0.0072	0	0.0048	0.0052
Bacteria;Proteobacteria;Deltaproteobacteria;Desulfovibrionales;Desulfovibrionaceae;Desulfovibrionaceae_uc	Desulfovibrionaceae_uc	5	24	21	6	25	15	27	27	31	8	43	0.0075	0.0355	0.0342	0.0093	0.0356	0.0228	0.0434	0.0386	0.048	0.0129	0.0564
Bacteria;Bacteroidetes;Bacteroidia;Bacteroidales;AC160630_f;EF515222_g	EF515222_g	5	2	3	3	10	2	1	3	8	8	4	0.0075	0.003	0.0049	0.0047	0.0143	0.003	0.0016	0.0043	0.0124	0.0129	0.0052
Bacteria;Firmicutes;Clostridia;Clostridiales;Ruminococcaceae;EF590062_g	EF590062_g	5	11	16	8	1	3	2	1	4	2	0	0.0075	0.0163	0.026	0.0125	0.0014	0.0046	0.0032	0.0014	0.0062	0.0032	0
Bacteria;Microgenomates_OP11;Microgenomatus_c;CP011212_o;EF648163_f;EF648163_g	EF648163_g	5	6	0	2	2	4	3	4	0	3	1	0.0075	0.0089	0	0.0031	0.0029	0.0061	0.0048	0.0057	0	0.0048	0.0013
Bacteria;Bacteroidetes;Sphingobacteriia;Saprospirales;Saprospiraceae;EU104080_g	EU104080_g	5	1	0	0	0	0	0	0	0	0	0	0.0075	0.0015	0	0	0	0	0	0	0	0	0
Bacteria;Bacteroidetes;Sphingobacteriia;NVQB_o;NVQB_f;EU431801_g	EU431801_g	5	0	0	0	0	0	0	0	0	0	0	0.0075	0	0	0	0	0	0	0	0	0	0
Bacteria;Proteobacteria;Alphaproteobacteria;Rhodospirillales;Micavibrio_f;EU801307_g	EU801307_g	5	9	5	6	9	12	8	7	11	2	18	0.0075	0.0133	0.0081	0.0093	0.0128	0.0182	0.0129	0.01	0.017	0.0032	0.0236
Bacteria;Bacteroidetes;Flavobacteria;Flavobacteriales;Flavobacteriaceae;Empedobacter	Empedobacter	5	2	4	17	8	2920	71	45	23	11	16	0.0075	0.003	0.0065	0.0265	0.0114	4.4301	0.1142	0.0644	0.0356	0.0177	0.021
Bacteria;Verrucomicrobia;Opitutae;Puniceicoccales;FN377789_f;FN377789_f_uc	FN377789_f_uc	5	2	0	0	0	0	3	2	5	0	2	0.0075	0.003	0	0	0	0	0.0048	0.0029	0.0077	0	0.0026
Bacteria;Bacteroidetes;Sphingobacteriia;NVQB_o;PAC000536_f;FN811185_g	FN811185_g	5	0	0	0	0	0	0	0	0	0	0	0.0075	0	0	0	0	0	0	0	0	0	0
Bacteria;Firmicutes;Clostridia;Clostridiales;Ruminococcaceae;FTRU_g	FTRU_g	5	3	9	26	23	16	12	16	11	5	24	0.0075	0.0044	0.0146	0.0405	0.0328	0.0243	0.0193	0.0229	0.017	0.0081	0.0315
Bacteria;Proteobacteria;Betaproteobacteria;Neisseriales;Neisseriaceae;Formivibrio	Formivibrio	5	2	0	3	3	0	4	3	0	3	8	0.0075	0.003	0	0.0047	0.0043	0	0.0064	0.0043	0	0.0048	0.0105
Bacteria;Proteobacteria;Alphaproteobacteria;Rhodospirillales;Rhodospirillaceae;HQ114123_g	HQ114123_g	5	1	0	0	0	0	0	0	0	0	0	0.0075	0.0015	0	0	0	0	0	0	0	0	0
Bacteria;Proteobacteria;Gammaproteobacteria;Pasteurellales;Pasteurellaceae;Haemophilus	Haemophilus	5	6	4	14	13	6	5	15	13	10	9	0.0075	0.0089	0.0065	0.0218	0.0185	0.0091	0.008	0.0215	0.0201	0.0161	0.0118
Bacteria;Acidobacteria;Holophagae;Holophagales;Holophagaceae;Holophagaceae_uc	Holophagaceae_uc	5	2	0	2	0	0	4	3	0	0	7	0.0075	0.003	0	0.0031	0	0	0.0064	0.0043	0	0	0.0092
Bacteria;Firmicutes;Clostridia;Clostridiales;Lachnospiraceae;Howardella	Howardella	5	10	6	12	13	29	11	20	11	5	23	0.0075	0.0148	0.0098	0.0187	0.0185	0.044	0.0177	0.0286	0.017	0.0081	0.0302
Bacteria;JN107068_p;JN107068_c;JN107068_o;JN107068_f;JN107068_f_uc	JN107068_f_uc	5	3	3	0	0	0	0	0	0	0	0	0.0075	0.0044	0.0049	0	0	0	0	0	0	0	0
Bacteria;Parcubacteria_OD1;LCGL_c;LCGL_o;LCBG_f;LCBG_f_uc	LCBG_f_uc	5	3	0	0	0	0	0	0	0	0	0	0.0075	0.0044	0	0	0	0	0	0	0	0	0
Bacteria;Proteobacteria;Alphaproteobacteria;Rhodospirillales;PAC000146_f;PAC000146_g	PAC000146_g	5	3	0	0	0	0	0	0	0	0	0	0.0075	0.0044	0	0	0	0	0	0	0	0	0
Bacteria;Saccharibacteria_TM7;Saccharimonas_c;Saccharimonas_o;Saccharimonas_f;PAC000677_g	PAC000677_g	5	9	6	1	2	5	7	3	4	3	6	0.0075	0.0133	0.0098	0.0016	0.0029	0.0076	0.0113	0.0043	0.0062	0.0048	0.0079
Bacteria;Tenericutes;Mollicutes;PAC001057_o;PAC001057_f;PAC001107_g	PAC001107_g	5	9	4	0	2	0	2	4	3	0	0	0.0075	0.0133	0.0065	0	0.0029	0	0.0032	0.0057	0.0046	0	0
Bacteria;Tenericutes;Mollicutes;PAC001057_o;PAC001057_f;PAC001108_g	PAC001108_g	5	2	0	1	3	0	3	4	1	3	0	0.0075	0.003	0	0.0016	0.0043	0	0.0048	0.0057	0.0015	0.0048	0
Bacteria;Tenericutes;Mollicutes;PAC001057_o;PAC001057_f;PAC001274_g	PAC001274_g	5	3	0	2	4	5	2	3	10	5	2	0.0075	0.0044	0	0.0031	0.0057	0.0076	0.0032	0.0043	0.0155	0.0081	0.0026
Bacteria;Firmicutes;Clostridia;Clostridiales;Lachnospiraceae;PAC001283_g	PAC001283_g	5	3	1	4	7	7	7	7	7	4	6	0.0075	0.0044	0.0016	0.0062	0.01	0.0106	0.0113	0.01	0.0108	0.0064	0.0079
Bacteria;Firmicutes;Clostridia;Clostridiales;Ruminococcaceae;PAC001468_g	PAC001468_g	5	3	4	8	4	10	3	3	7	5	10	0.0075	0.0044	0.0065	0.0125	0.0057	0.0152	0.0048	0.0043	0.0108	0.0081	0.0131
Bacteria;Proteobacteria;Alphaproteobacteria;Micropepsales;Micropepsaceae;PAC001959_g	PAC001959_g	5	1	0	0	0	0	0	0	0	0	0	0.0075	0.0015	0	0	0	0	0	0	0	0	0
Bacteria;Firmicutes;Clostridia;Clostridiales;Lachnospiraceae;PAC002042_g	PAC002042_g	5	0	1	0	4	0	1	0	0	1	0	0.0075	0	0.0016	0	0.0057	0	0.0016	0	0	0.0016	0
Bacteria;Proteobacteria;Alphaproteobacteria;Rickettsiales;Paracaedibacteraceae;Paracaedibacteraceae_uc	Paracaedibacteraceae_uc	5	2	0	2	0	2	3	2	0	0	0	0.0075	0.003	0	0.0031	0	0.003	0.0048	0.0029	0	0	0
Bacteria;Cyanobacteria;Chroobacteria;Oscillatoriales;Planktothrix_f;Planktothrix_f_uc	Planktothrix_f_uc	5	0	0	0	0	0	0	0	0	0	0	0.0075	0	0	0	0	0	0	0	0	0	0
Bacteria;Proteobacteria;Alphaproteobacteria;Rhizobiales;Bradyrhizobiaceae;Pseudorhodoplanes	Pseudorhodoplanes	5	1	5	1	1	4	1	1	2	0	1	0.0075	0.0015	0.0081	0.0016	0.0014	0.0061	0.0016	0.0014	0.0031	0	0.0013
Bacteria;Proteobacteria;Betaproteobacteria;Burkholderiales;Comamonadaceae;Simplicispira	Simplicispira	5	0	3	10	6	2	4	6	8	9	3	0.0075	0	0.0049	0.0156	0.0086	0.003	0.0064	0.0086	0.0124	0.0145	0.0039
Bacteria;Proteobacteria;Betaproteobacteria;Burkholderiales;Comamonadaceae;Sphaerotilus	Sphaerotilus	5	3	1	6	1	0	0	6	4	1	5	0.0075	0.0044	0.0016	0.0093	0.0014	0	0	0.0086	0.0062	0.0016	0.0066
Bacteria;Proteobacteria;Betaproteobacteria;Sterolibacterium_o;Sterolibacteriaceae;Sulfuritalea	Sulfuritalea	5	1	0	1	0	0	0	0	0	0	0	0.0075	0.0015	0	0.0016	0	0	0	0	0	0	0
Bacteria;Proteobacteria;Deltaproteobacteria;Syntrophobacterales;Syntrophorhabdaceae;Syntrophorhabdus	Syntrophorhabdus	5	5	0	0	0	3	2	0	1	0	3	0.0075	0.0074	0	0	0	0.0046	0.0032	0	0.0015	0	0.0039
Bacteria;Firmicutes;Bacilli;Lactobacillales;Leuconostocaceae;Weissella	Weissella	5	5	8	6	12	19	11	5	3	4	7	0.0075	0.0074	0.013	0.0093	0.0171	0.0288	0.0177	0.0072	0.0046	0.0064	0.0092
Bacteria;Proteobacteria;Deltaproteobacteria;Syntrophaceae_o;Syntrophaceae;AJ306773_g	AJ306773_g	4	0	0	0	0	0	0	0	0	0	0	0.006	0	0	0	0	0	0	0	0	0	0
Bacteria;Firmicutes;Clostridia;Clostridiales;Lachnospiraceae;ALYD_g	ALYD_g	4	4	1	3	12	6	4	3	12	3	8	0.006	0.0059	0.0016	0.0047	0.0171	0.0091	0.0064	0.0043	0.0186	0.0048	0.0105
Bacteria;Firmicutes;Clostridia;Clostridiales;Gracilibacteraceae;AM991201_g	AM991201_g	4	0	3	1	20	4	0	16	10	13	11	0.006	0	0.0049	0.0016	0.0285	0.0061	0	0.0229	0.0155	0.0209	0.0144
Bacteria;Peregrinibacteria;Peribacteria;ASND_o;ASND_f;ASND_g	ASND_g	4	6	4	3	10	0	2	5	5	3	4	0.006	0.0089	0.0065	0.0047	0.0143	0	0.0032	0.0072	0.0077	0.0048	0.0052
Bacteria;Firmicutes;Clostridia;Clostridiales;Mogibacterium_f;Aminipila	Aminipila	4	3	42	2	5	7	7	2	12	1	1	0.006	0.0044	0.0683	0.0031	0.0071	0.0106	0.0113	0.0029	0.0186	0.0016	0.0013
Bacteria;Bacteroidetes;Bacteroidia;Marinilabiliales;Prolixibacteraceae;BBZD_g	BBZD_g	4	3	0	0	1	0	2	0	1	0	1	0.006	0.0044	0	0	0.0014	0	0.0032	0	0.0015	0	0.0013
Bacteria;WWE3;CP006914_c;CP006914_o;CP006914_f;CP006914_f_uc	CP006914_f_uc	4	2	2	0	0	0	0	0	0	0	0	0.006	0.003	0.0033	0	0	0	0	0	0	0	0
Bacteria;SR1;CP006913_c;CP006913_o;CP011268_f;CP011268_g	CP011268_g	4	2	4	2	0	2	3	4	4	3	3	0.006	0.003	0.0065	0.0031	0	0.003	0.0048	0.0057	0.0062	0.0048	0.0039
Bacteria;Firmicutes;CU918251_c;CU918251_o;CU918251_f;CU918251_f_uc	CU918251_f_uc	4	3	0	2	2	0	4	8	0	0	5	0.006	0.0044	0	0.0031	0.0029	0	0.0064	0.0114	0	0	0.0066
Bacteria;Firmicutes;Erysipelotrichi;Erysipelotrichales;Erysipelotrichaceae;Catenisphaera	Catenisphaera	4	5	6	6	4	10	4	5	7	6	9	0.006	0.0074	0.0098	0.0093	0.0057	0.0152	0.0064	0.0072	0.0108	0.0097	0.0118
Bacteria;Firmicutes;Clostridia;Clostridiales;Lachnospiraceae;Coprococcus	Coprococcus	4	11	14	14	21	17	35	25	33	29	28	0.006	0.0163	0.0228	0.0218	0.0299	0.0258	0.0563	0.0358	0.0511	0.0467	0.0367
Bacteria;Proteobacteria;Gammaproteobacteria;Legionellales;Coxiellaceae;Coxiella	Coxiella	4	2	0	0	0	0	0	0	0	0	0	0.006	0.003	0	0	0	0	0	0	0	0	0
Bacteria;Proteobacteria;Deltaproteobacteria;EU246214_o;EU246214_f;DQ676370_g	DQ676370_g	4	6	8	4	1	4	8	7	7	4	8	0.006	0.0089	0.013	0.0062	0.0014	0.0061	0.0129	0.01	0.0108	0.0064	0.0105
Bacteria;Proteobacteria;Alphaproteobacteria;Rickettsiales;Paracaedibacteraceae;EF667926_g	EF667926_g	4	0	0	0	0	1	0	0	0	0	0	0.006	0	0	0	0	0.0015	0	0	0	0	0
Bacteria;Bacteroidetes;Sphingobacteriia;Sphingobacteriales;EU234264_f;EU234264_g	EU234264_g	4	1	0	0	0	0	0	0	0	0	0	0.006	0.0015	0	0	0	0	0	0	0	0	0
Bacteria;Parcubacteria_OD1;LCGL_c;LCGL_o;LCGL_f;EU283581_g	EU283581_g	4	0	2	1	2	2	1	0	0	3	0	0.006	0	0.0033	0.0016	0.0029	0.003	0.0016	0	0	0.0048	0
Bacteria;Proteobacteria;Deltaproteobacteria;OM27;U70713_f;EU431778_g	EU431778_g	4	0	0	0	0	0	0	0	0	0	0	0.006	0	0	0	0	0	0	0	0	0	0
Bacteria;Acidobacteria;CP011806_c;CP011806_o;EU542511_f;EU542511_g	EU542511_g	4	2	0	0	0	0	1	0	0	0	2	0.006	0.003	0	0	0	0	0.0016	0	0	0	0.0026
Bacteria;Proteobacteria;Gammaproteobacteria;Legionellales;Coxiellaceae;EU592425_g	EU592425_g	4	1	2	1	0	1	0	0	0	0	0	0.006	0.0015	0.0033	0.0016	0	0.0015	0	0	0	0	0
Bacteria;Firmicutes;Clostridia;Clostridiales;Ruminococcaceae;EU791177_g	EU791177_g	4	2	2	1	6	5	3	3	8	1	0	0.006	0.003	0.0033	0.0016	0.0086	0.0076	0.0048	0.0043	0.0124	0.0016	0
Bacteria;Firmicutes;Clostridia;Clostridiales;Lachnospiraceae;Eubacterium_g21	Eubacterium_g21	4	4	6	12	11	3	9	4	3	4	5	0.006	0.0059	0.0098	0.0187	0.0157	0.0046	0.0145	0.0057	0.0046	0.0064	0.0066
Bacteria;Firmicutes;Clostridia;Clostridiales;Lachnospiraceae;Eubacterium_g5	Eubacterium_g5	4	11	19	27	24	34	21	29	18	15	14	0.006	0.0163	0.0309	0.0421	0.0342	0.0516	0.0338	0.0415	0.0279	0.0242	0.0184
Bacteria;FJ437850_p;FJ437850_c;FJ437850_o;FJ437850_f;FJ437850_f_uc	FJ437850_f_uc	4	0	3	7	7	0	3	2	2	4	5	0.006	0	0.0049	0.0109	0.01	0	0.0048	0.0029	0.0031	0.0064	0.0066
Bacteria;Hydrogenedentes_NKB19;Hydrogenedens_c;Hydrogenedens_o;Hydrogenedens_f;FJ497309_g	FJ497309_g	4	0	2	0	0	0	0	0	0	0	0	0.006	0	0.0033	0	0	0	0	0	0	0	0
Bacteria;Proteobacteria;Betaproteobacteria;Burkholderiales;Comamonadaceae;FJ660572_g	FJ660572_g	4	3	4	1	0	1	0	0	0	0	1	0.006	0.0044	0.0065	0.0016	0	0.0015	0	0	0	0	0.0013
Bacteria;Lentisphaerae;Oligosphaeria;Oligosphaerales;FJ716308_f;FJ716308_f_uc	FJ716308_f_uc	4	0	0	0	0	0	0	0	0	0	0	0.006	0	0	0	0	0	0	0	0	0	0
Bacteria;Fibrobacteres;Fibrobacteria;Fibrobacterales;Fibrobacteraceae;Fibrobacter	Fibrobacter	4	3	0	0	0	0	0	0	0	0	0	0.006	0.0044	0	0	0	0	0	0	0	0	0
Bacteria;Bacteroidetes;Bacteroidia;Bacteroidales;GQ441294_f;GQ441294_f_uc	GQ441294_f_uc	4	0	0	0	0	0	4	4	10	2	8	0.006	0	0	0	0	0	0.0064	0.0057	0.0155	0.0032	0.0105
Bacteria;Bacteroidetes;Bacteroidia;Bacteroidales;Prevotellaceae;GQ451241_g	GQ451241_g	4	5	3	12	9	11	1	10	8	12	9	0.006	0.0074	0.0049	0.0187	0.0128	0.0167	0.0016	0.0143	0.0124	0.0193	0.0118
Bacteria;GQ479988_p;GQ479988_c;GQ479988_o;GQ479988_f;GQ479988_g	GQ479988_g	4	6	3	14	21	12	27	21	12	17	58	0.006	0.0089	0.0049	0.0218	0.0299	0.0182	0.0434	0.03	0.0186	0.0274	0.0761
Bacteria;Proteobacteria;Deltaproteobacteria;GU112205_o;GU112205_f;GU112205_f_uc	GU112205_f_uc	4	4	2	3	14	0	2	2	5	2	3	0.006	0.0059	0.0033	0.0047	0.02	0	0.0032	0.0029	0.0077	0.0032	0.0039
Bacteria;Bacteroidetes;Bacteroidia;Bacteroidales;Prevotellaceae;GU304053_g	GU304053_g	4	12	6	12	18	10	10	14	15	19	21	0.006	0.0178	0.0098	0.0187	0.0257	0.0152	0.0161	0.02	0.0232	0.0306	0.0275
Bacteria;Bacteroidetes;Bacteroidia;Bacteroidales;GU454901_f;GU454901_f_uc	GU454901_f_uc	4	0	67	2	0	0	8	0	8	4	2	0.006	0	0.109	0.0031	0	0	0.0129	0	0.0124	0.0064	0.0026
Bacteria;Lentisphaerae;Lentisphaeria;Victivallales;HM066548_f;HM066548_f_uc	HM066548_f_uc	4	2	2	0	2	0	0	0	0	0	0	0.006	0.003	0.0033	0	0.0029	0	0	0	0	0	0
Bacteria;Parcubacteria_OD1;LCGL_c;LCGL_o;LCFY_f;HM066596_g	HM066596_g	4	0	0	0	0	0	0	0	0	2	0	0.006	0	0	0	0	0	0	0	0	0.0032	0
Bacteria;Bacteroidetes;Sphingobacteriia;NVQB_o;PAC000134_f;HM129857_g	HM129857_g	4	1	0	0	0	0	0	0	0	0	0	0.006	0.0015	0	0	0	0	0	0	0	0	0
Bacteria;Bacteroidetes;Sphingobacteriia;FJ437920_o;FJ437920_f;HM243808_g	HM243808_g	4	3	0	0	0	1	1	0	0	1	0	0.006	0.0044	0	0	0	0.0015	0.0016	0	0	0.0016	0
Bacteria;Proteobacteria;Alphaproteobacteria;Rhodospirillales;Rhodospirillaceae;HQ111145_g	HQ111145_g	4	0	0	0	0	0	0	2	0	0	0	0.006	0	0	0	0	0	0	0.0029	0	0	0
Bacteria;Proteobacteria;Betaproteobacteria;Burkholderiales;Comamonadaceae;Ideonella	Ideonella	4	0	0	1	0	1	0	1	3	3	2	0.006	0	0	0.0016	0	0.0015	0	0.0014	0.0046	0.0048	0.0026
Bacteria;Berkelbacteria;JF775635_c;JF775635_o;JF775635_f;JF775635_f_uc	JF775635_f_uc	4	2	0	0	0	0	0	0	0	0	0	0.006	0.003	0	0	0	0	0	0	0	0	0
Bacteria;Lentisphaerae;Lentisphaeria;Victivallales;JN535696_f;JN535696_f_uc	JN535696_f_uc	4	0	2	0	0	0	0	0	0	0	2	0.006	0	0.0033	0	0	0	0	0	0	0	0.0026
Bacteria;Microgenomates_OP11;Microgenomatus_c;LBUT_o;LBUT_f;LBTB_g	LBTB_g	4	5	1	2	0	0	1	0	0	0	0	0.006	0.0074	0.0016	0.0031	0	0	0.0016	0	0	0	0
Bacteria;Synergistetes;Synergistia;Synergistales;Synergistaceae;Lactivibrio	Lactivibrio	4	10	4	15	12	14	14	18	6	14	13	0.006	0.0148	0.0065	0.0234	0.0171	0.0212	0.0225	0.0258	0.0093	0.0226	0.017
Bacteria;Actinobacteria;Actinobacteria_c;Micrococcales;Microbacteriaceae;Leifsonia	Leifsonia	4	4	2	6	2	3	2	2	1	1	7	0.006	0.0059	0.0033	0.0093	0.0029	0.0046	0.0032	0.0029	0.0015	0.0016	0.0092
Bacteria;Firmicutes;Bacilli;Lactobacillales;Leuconostocaceae;Leuconostoc	Leuconostoc	4	11	2	5	12	15	8	5	8	8	9	0.006	0.0163	0.0033	0.0078	0.0171	0.0228	0.0129	0.0072	0.0124	0.0129	0.0118
Bacteria;Cyanobacteria;Chroobacteria;Oscillatoriales;Prochlorotrichaceae;Limnothrix_g2	Limnothrix_g2	4	0	0	1	0	0	0	0	0	0	0	0.006	0	0	0.0016	0	0	0	0	0	0	0
Bacteria;Proteobacteria;Betaproteobacteria;Methylophilales;Methylophilaceae;Methylobacillus	Methylobacillus	4	0	0	1	0	0	0	0	0	0	0	0.006	0	0	0.0016	0	0	0	0	0	0	0
Bacteria;Proteobacteria;Gammaproteobacteria;Pseudomonadales;Moraxellaceae;Moraxellaceae_uc	Moraxellaceae_uc	4	2	0	29	11	8	2	2	2	0	2	0.006	0.003	0	0.0452	0.0157	0.0121	0.0032	0.0029	0.0031	0	0.0026
Bacteria;Proteobacteria;Oligoflexia;Oligoflexales;Oligoflexaceae;Oligoflexaceae_uc	Oligoflexaceae_uc	4	0	6	0	0	0	0	0	0	0	0	0.006	0	0.0098	0	0	0	0	0	0	0	0
Bacteria;Bacteroidetes;Sphingobacteriia;Sphingobacteriales;PAC000006_f;PAC000006_g	PAC000006_g	4	0	0	0	0	0	0	0	0	0	0	0.006	0	0	0	0	0	0	0	0	0	0
Bacteria;TM6;TM6_c;Babela_o;PAC000133_f;PAC000133_f_uc	PAC000133_f_uc	4	0	0	0	0	0	0	0	0	0	0	0.006	0	0	0	0	0	0	0	0	0	0
Bacteria;Planctomycetes;Planctomycetia;Planctomycetales;Planctomycetaceae;PAC000148_g	PAC000148_g	4	5	3	0	0	0	2	2	5	0	2	0.006	0.0074	0.0049	0	0	0	0.0032	0.0029	0.0077	0	0.0026
Bacteria;Proteobacteria;Deltaproteobacteria;Myxococcales;PAC000695_f;PAC000695_f_uc	PAC000695_f_uc	4	0	0	0	0	0	0	0	0	0	0	0.006	0	0	0	0	0	0	0	0	0	0
Bacteria;Firmicutes;Clostridia;Clostridiales;Christensenellaceae;PAC001217_g	PAC001217_g	4	9	11	4	2	3	4	2	5	2	0	0.006	0.0133	0.0179	0.0062	0.0029	0.0046	0.0064	0.0029	0.0077	0.0032	0
Bacteria;Firmicutes;Clostridia;Clostridiales;Lachnospiraceae;PAC001398_g	PAC001398_g	4	3	1	4	14	2	4	9	1	3	8	0.006	0.0044	0.0016	0.0062	0.02	0.003	0.0064	0.0129	0.0015	0.0048	0.0105
Bacteria;Firmicutes;Clostridia;Clostridiales;Ruminococcaceae;PAC002090_g	PAC002090_g	4	4	4	0	0	0	0	0	0	0	1	0.006	0.0059	0.0065	0	0	0	0	0	0	0	0.0013
Bacteria;Verrucomicrobia;Opitutae;Puniceicoccales;PAC002143_f;PAC002143_g	PAC002143_g	4	4	4	7	4	4	3	3	3	5	8	0.006	0.0059	0.0065	0.0109	0.0057	0.0061	0.0048	0.0043	0.0046	0.0081	0.0105
Bacteria;Bacteroidetes;Bacteroidia;Bacteroidales;Prevotellaceae;Paraprevotella	Paraprevotella	4	6	6	6	6	3	3	4	4	2	6	0.006	0.0089	0.0098	0.0093	0.0086	0.0046	0.0048	0.0057	0.0062	0.0032	0.0079
Bacteria;Bacteroidetes;Bacteroidia;Bacteroidales;Porphyromonadaceae;Petrimonas	Petrimonas	4	0	0	1	2	5	1	3	3	0	2	0.006	0	0	0.0016	0.0029	0.0076	0.0016	0.0043	0.0046	0	0.0026
Bacteria;Firmicutes;Clostridia;Clostridiales;Clostridiaceae;Proteiniclasticum	Proteiniclasticum	4	7	6	4	15	10	12	11	9	5	5	0.006	0.0104	0.0098	0.0062	0.0214	0.0152	0.0193	0.0157	0.0139	0.0081	0.0066
Bacteria;Bacteroidetes;Bacteroidia;Bacteroidales;Porphyromonadaceae;Proteiniphilum	Proteiniphilum	4	3	1	1	2	4	0	0	2	2	1	0.006	0.0044	0.0016	0.0016	0.0029	0.0061	0	0	0.0031	0.0032	0.0013
Bacteria;Proteobacteria;Gammaproteobacteria;Enterobacterales;Morganellaceae;Providencia	Providencia	4	3	1	5	8	6	5	5	1	5	8	0.006	0.0044	0.0016	0.0078	0.0114	0.0091	0.008	0.0072	0.0015	0.0081	0.0105
Bacteria;Firmicutes;Negativicutes;Selenomonadales;Sporomusaceae;Psychrosinus	Psychrosinus	4	1	2	2	15	7	8	10	4	8	4	0.006	0.0015	0.0033	0.0031	0.0214	0.0106	0.0129	0.0143	0.0062	0.0129	0.0052
Bacteria;Proteobacteria;Betaproteobacteria;Burkholderiales;Quisquiliibacterium_f;Quisquiliibacterium	Quisquiliibacterium	4	3	0	0	0	0	0	0	0	0	0	0.006	0.0044	0	0	0	0	0	0	0	0	0
Bacteria;Proteobacteria;Gammaproteobacteria;Enterobacterales;Enterobacteriaceae;Raoultella	Raoultella	4	6	3	20	18	9	6	28	5	10	26	0.006	0.0089	0.0049	0.0312	0.0257	0.0137	0.0096	0.0401	0.0077	0.0161	0.0341
Bacteria;Proteobacteria;Gammaproteobacteria;Alteromonadales;Alishewanella_f;Rheinheimera	Rheinheimera	4	1	0	3	1	0	0	2	1	1	2	0.006	0.0015	0	0.0047	0.0014	0	0	0.0029	0.0015	0.0016	0.0026
Bacteria;Proteobacteria;Betaproteobacteria;Rhodocyclales;Rhodocyclaceae;Rhodocyclaceae_uc	Rhodocyclaceae_uc	4	0	0	4	4	4	0	4	0	0	0	0.006	0	0	0.0062	0.0057	0.0061	0	0.0057	0	0	0
Bacteria;Proteobacteria;Alphaproteobacteria;Rickettsiales;Rickettsiaceae;Rickettsiaceae_uc	Rickettsiaceae_uc	4	2	0	0	0	0	0	0	0	0	0	0.006	0.003	0	0	0	0	0	0	0	0	0
Bacteria;Proteobacteria;Gammaproteobacteria;Xanthomonadales;Xanthomonadaceae;Stenotrophomonas	Stenotrophomonas	4	11	4	73	15	1403	260	243	91	50	76	0.006	0.0163	0.0065	0.1137	0.0214	2.1286	0.418	0.3477	0.141	0.0806	0.0997
Bacteria;Bacteroidetes;Bacteroidia;Bacteroidales;Williamwhitmaniaceae;Williamwhitmania	Williamwhitmania	4	1	1	12	14	0	2	8	3	2	5	0.006	0.0015	0.0016	0.0187	0.02	0	0.0032	0.0114	0.0046	0.0032	0.0066
Bacteria;Proteobacteria;Alphaproteobacteria;Rhodospirillales;Micavibrio_f;AB473970_g	AB473970_g	3	3	3	5	9	2	5	8	7	8	10	0.0045	0.0044	0.0049	0.0078	0.0128	0.003	0.008	0.0114	0.0108	0.0129	0.0131
Bacteria;Bacteroidetes;Bacteroidia;Bacteroidales;Muribaculaceae;AF371911_g	AF371911_g	3	1	0	6	5	1	0	0	1	1	1	0.0045	0.0015	0	0.0093	0.0071	0.0015	0	0	0.0015	0.0016	0.0013
Bacteria;Planctomycetes;Planctomycetia;Planctomycetales;Planctomycetaceae;AM490676_g	AM490676_g	3	2	12	8	2	7	2	3	2	1	2	0.0045	0.003	0.0195	0.0125	0.0029	0.0106	0.0032	0.0043	0.0031	0.0016	0.0026
Bacteria;Proteobacteria;Deltaproteobacteria;Myxococcales;Polyangiaceae;AP011765_g	AP011765_g	3	0	0	0	0	0	0	0	0	0	0	0.0045	0	0	0	0	0	0	0	0	0	0
Bacteria;Firmicutes;Negativicutes;Acidaminococcales;Acidaminococcaceae;Acidaminococcaceae_uc	Acidaminococcaceae_uc	3	6	7	5	25	25	14	19	10	11	22	0.0045	0.0089	0.0114	0.0078	0.0356	0.0379	0.0225	0.0272	0.0155	0.0177	0.0289
Bacteria;Actinobacteria;Actinobacteria_c;Actinomycetales;Actinomycetaceae;Actinomyces	Actinomyces	3	1	5	7	8	5	5	3	3	1	3	0.0045	0.0015	0.0081	0.0109	0.0114	0.0076	0.008	0.0043	0.0046	0.0016	0.0039
Bacteria;Firmicutes;Negativicutes;Selenomonadales;Sporomusaceae;Anaerosporomusa	Anaerosporomusa	3	0	0	4	10	0	0	3	4	2	2	0.0045	0	0	0.0062	0.0143	0	0	0.0043	0.0062	0.0032	0.0026
Bacteria;Firmicutes;Clostridia;Clostridiales;Ruminococcaceae;Anaerotruncus	Anaerotruncus	3	0	0	3	3	1	3	1	4	1	2	0.0045	0	0	0.0047	0.0043	0.0015	0.0048	0.0014	0.0062	0.0016	0.0026
Bacteria;Proteobacteria;Betaproteobacteria;CP012157_o;CP012157_f;CP012157_g	CP012157_g	3	0	0	0	0	0	0	0	0	0	0	0.0045	0	0	0	0	0	0	0	0	0	0
Bacteria;Fusobacteria;Fusobacteria_c;Fusobacteriales;Fusobacteriaceae;Cetobacterium	Cetobacterium	3	2	5	4	11	7	6	12	9	5	8	0.0045	0.003	0.0081	0.0062	0.0157	0.0106	0.0096	0.0172	0.0139	0.0081	0.0105
Bacteria;Firmicutes;Clostridia;Clostridiales;Clostridiaceae;Clostridiaceae_uc	Clostridiaceae_uc	3	0	0	0	0	0	0	0	2	5	0	0.0045	0	0	0	0	0	0	0	0.0031	0.0081	0
Bacteria;Bacteroidetes;Bacteroidia;Marinilabiliales;Marinilabiliaceae;Cytophaga_g2	Cytophaga_g2	3	2	0	7	14	1	2	3	2	2	1	0.0045	0.003	0	0.0109	0.02	0.0015	0.0032	0.0043	0.0031	0.0032	0.0013
Bacteria;Microgenomates_OP11;Microgenomatus_c;LCFQ_o;LCFQ_f;DQ404831_g	DQ404831_g	3	4	4	1	2	0	0	0	0	0	0	0.0045	0.0059	0.0065	0.0016	0.0029	0	0	0	0	0	0
Bacteria;Cyanobacteria;DQ520188_c;DQ520188_o;DQ520188_f;DQ520188_f_uc	DQ520188_f_uc	3	0	0	0	0	0	0	0	0	0	0	0.0045	0	0	0	0	0	0	0	0	0	0
Bacteria;Proteobacteria;Alphaproteobacteria;Rhizobiales;Devosia_f;Devosia	Devosia	3	1	2	0	1	3	0	1	0	0	0	0.0045	0.0015	0.0033	0	0.0014	0.0046	0	0.0014	0	0	0
Bacteria;Proteobacteria;Betaproteobacteria;Burkholderiales;Comamonadaceae;Diaphorobacter	Diaphorobacter	3	0	2	11	15	8	13	27	30	11	4	0.0045	0	0.0033	0.0171	0.0214	0.0121	0.0209	0.0386	0.0465	0.0177	0.0052
Bacteria;Proteobacteria;Deltaproteobacteria;Myxococcales;PAC000695_f;EU234271_g	EU234271_g	3	0	1	0	0	0	0	0	0	0	0	0.0045	0	0.0016	0	0	0	0	0	0	0	0
Bacteria;Actinobacteria;Actinobacteria_c;Frankiales;AB021325_f;EU801210_g	EU801210_g	3	9	7	13	3	10	5	4	2	4	2	0.0045	0.0133	0.0114	0.0202	0.0043	0.0152	0.008	0.0057	0.0031	0.0064	0.0026
Bacteria;Proteobacteria;Betaproteobacteria;Burkholderiales;Comamonadaceae;EU801607_g	EU801607_g	3	0	0	0	0	0	0	0	0	0	0	0.0045	0	0	0	0	0	0	0	0	0	0
Bacteria;Firmicutes;Clostridia;Clostridiales;Ruminococcaceae;EU844100_g	EU844100_g	3	1	5	1	1	0	1	1	3	1	4	0.0045	0.0015	0.0081	0.0016	0.0014	0	0.0016	0.0014	0.0046	0.0016	0.0052
Bacteria;Proteobacteria;Oligoflexia;Bdellovibrionales;CU925466_f;FJ612272_g	FJ612272_g	3	1	1	0	0	0	0	0	0	0	0	0.0045	0.0015	0.0016	0	0	0	0	0	0	0	0
Bacteria;Bacteroidetes;Sphingobacteriia;CP012155_o;CP012155_f;FJ612404_g	FJ612404_g	3	0	0	0	0	0	0	0	0	0	0	0.0045	0	0	0	0	0	0	0	0	0	0
Bacteria;Firmicutes;Negativicutes;Selenomonadales;Sporomusaceae;FJ799146_g	FJ799146_g	3	15	3	12	0	11	0	0	0	0	0	0.0045	0.0222	0.0049	0.0187	0	0.0167	0	0	0	0	0
Bacteria;Bacteroidetes;Bacteroidia;Bacteroidales;GQ357022_f;GQ356951_g	GQ356951_g	3	2	0	0	0	0	0	0	0	0	0	0.0045	0.003	0	0	0	0	0	0	0	0	0
Bacteria;Actinobacteria;Coriobacteriia;Coriobacteriales;Coriobacteriaceae;GQ396959_g	GQ396959_g	3	1	1	0	2	0	0	1	0	1	1	0.0045	0.0015	0.0016	0	0.0029	0	0	0.0014	0	0.0016	0.0013
Bacteria;Chloroflexi;Anaerolineae;Anaerolinaeles;Anaerolinaceae;GU196202_g	GU196202_g	3	2	0	5	0	1	0	1	0	0	0	0.0045	0.003	0	0.0078	0	0.0015	0	0.0014	0	0	0
Bacteria;Verrucomicrobia;Opitutae;Puniceicoccales;GU305779_f;GU305779_g	GU305779_g	3	0	0	0	0	0	0	0	0	0	0	0.0045	0	0	0	0	0	0	0	0	0	0
Bacteria;Proteobacteria;Gammaproteobacteria;Oceanospirillales;HQ191045_f;HM243971_g	HM243971_g	3	0	1	0	0	0	0	0	0	0	0	0.0045	0	0.0016	0	0	0	0	0	0	0	0
Bacteria;Proteobacteria;Betaproteobacteria;Methylophilales;Methylophilaceae;HQ116735_g	HQ116735_g	3	0	0	0	1	0	0	0	0	0	0	0.0045	0	0	0	0.0014	0	0	0	0	0	0
Bacteria;Bacteroidetes;Bacteroidia;Bacteroidales;Porphyromonadaceae;HQ183936_g	HQ183936_g	3	0	0	0	0	0	1	2	0	1	0	0.0045	0	0	0	0	0	0.0016	0.0029	0	0.0016	0
Bacteria;Elusimicrobia;Elusimicrobia_c;Elusimicrobiales;Elusimicrobiaceae;HQ260939_g	HQ260939_g	3	2	0	0	0	1	0	0	0	0	0	0.0045	0.003	0	0	0	0.0015	0	0	0	0	0
Bacteria;Firmicutes;Clostridia;Clostridiales;Peptostreptococcaceae;Intestinibacter	Intestinibacter	3	6	7	3	9	6	2	4	2	4	2	0.0045	0.0089	0.0114	0.0047	0.0128	0.0091	0.0032	0.0057	0.0031	0.0064	0.0026
Bacteria;Proteobacteria;Epsilonproteobacteria;Campylobacterales;JF747790_f;JF747790_f_uc	JF747790_f_uc	3	0	0	0	0	0	0	5	0	2	0	0.0045	0	0	0	0	0	0	0.0072	0	0.0032	0
Bacteria;FJ437850_p;FJ437850_c;FJ437850_o;FJ437850_f;JF747797_g	JF747797_g	3	6	5	1	0	0	2	0	0	0	0	0.0045	0.0089	0.0081	0.0016	0	0	0.0032	0	0	0	0
Bacteria;Proteobacteria;Deltaproteobacteria;HQ114032_o;JN452622_f;JN452622_f_uc	JN452622_f_uc	3	4	0	0	0	0	0	0	0	0	0	0.0045	0.0059	0	0	0	0	0	0	0	0	0
Bacteria;JQ817711_p;JQ817711_c;JQ817711_o;JQ817711_f;JQ817711_f_uc	JQ817711_f_uc	3	0	2	0	0	0	0	0	0	0	0	0.0045	0	0.0033	0	0	0	0	0	0	0	0
Bacteria;Proteobacteria;Deltaproteobacteria;Desulfobulbaceae_o;Desulfobulbaceae;JX225646_g	JX225646_g	3	25	33	6	4	0	19	4	4	11	2	0.0045	0.037	0.0537	0.0093	0.0057	0	0.0305	0.0057	0.0062	0.0177	0.0026
Bacteria;Microgenomates_OP11;Microgenomatus_c;CP011212_o;LCHZ_f;LCHZ_g	LCHZ_g	3	21	12	9	14	19	7	0	6	8	6	0.0045	0.0311	0.0195	0.014	0.02	0.0288	0.0113	0	0.0093	0.0129	0.0079
Bacteria;Bacteroidetes;Bacteroidia;Bacteroidales;Lentimicrobiaceae;Lentimicrobium	Lentimicrobium	3	3	1	0	0	0	0	0	0	0	1	0.0045	0.0044	0.0016	0	0	0	0	0	0	0	0.0013
Bacteria;Chloroflexi;Anaerolineae;Anaerolinaeles;Anaerolinaceae;Longilinea	Longilinea	3	2	2	2	0	0	3	1	2	3	1	0.0045	0.003	0.0033	0.0031	0	0	0.0048	0.0014	0.0031	0.0048	0.0013
Bacteria;Proteobacteria;Betaproteobacteria;Methylophilales;Methylophilaceae;Methylophilus	Methylophilus	3	1	1	2	1	2	0	1	0	0	0	0.0045	0.0015	0.0016	0.0031	0.0014	0.003	0	0.0014	0	0	0
Bacteria;Firmicutes;Clostridia;Clostridiales;Lachnospiraceae;Mobilitalea	Mobilitalea	3	0	6	1	1	3	5	4	6	9	9	0.0045	0	0.0098	0.0016	0.0014	0.0046	0.008	0.0057	0.0093	0.0145	0.0118
Bacteria;Firmicutes;Clostridia;Clostridiales;Ruminococcaceae;Monoglobus	Monoglobus	3	3	3	3	14	7	3	4	5	8	5	0.0045	0.0044	0.0049	0.0047	0.02	0.0106	0.0048	0.0057	0.0077	0.0129	0.0066
Bacteria;Proteobacteria;Betaproteobacteria;Neisseriales;Neisseriaceae;Neisseriaceae_uc	Neisseriaceae_uc	3	0	2	0	8	0	0	0	0	0	6	0.0045	0	0.0033	0	0.0114	0	0	0	0	0	0.0079
Bacteria;Proteobacteria;Betaproteobacteria;Burkholderiales;Comamonadaceae;Ottowia	Ottowia	3	3	0	3	2	0	0	1	0	0	2	0.0045	0.0044	0	0.0047	0.0029	0	0	0.0014	0	0	0.0026
Bacteria;Firmicutes;Clostridia;Clostridiales;Lachnospiraceae;PAC000195_g	PAC000195_g	3	5	11	14	31	19	29	37	25	24	26	0.0045	0.0074	0.0179	0.0218	0.0442	0.0288	0.0466	0.0529	0.0387	0.0387	0.0341
Bacteria;TM6;TM6_c;Babela_o;PAC000386_f;PAC000386_f_uc	PAC000386_f_uc	3	0	0	0	0	0	0	0	0	0	0	0.0045	0	0	0	0	0	0	0	0	0	0
Bacteria;Firmicutes;Clostridia;Clostridiales;Lachnospiraceae;PAC001177_g	PAC001177_g	3	8	7	16	12	20	7	11	14	13	15	0.0045	0.0118	0.0114	0.0249	0.0171	0.0303	0.0113	0.0157	0.0217	0.0209	0.0197
Bacteria;Firmicutes;Clostridia;Clostridiales;Lachnospiraceae;PAC001200_g	PAC001200_g	3	4	1	9	5	6	3	4	4	1	4	0.0045	0.0059	0.0016	0.014	0.0071	0.0091	0.0048	0.0057	0.0062	0.0016	0.0052
Bacteria;Firmicutes;Clostridia;Clostridiales;Lachnospiraceae;PAC001269_g	PAC001269_g	3	3	3	4	1	0	1	0	4	3	2	0.0045	0.0044	0.0049	0.0062	0.0014	0	0.0016	0	0.0062	0.0048	0.0026
Bacteria;Firmicutes;Clostridia;Clostridiales;Lachnospiraceae;PAC001296_g	PAC001296_g	3	1	3	1	5	5	2	6	8	1	2	0.0045	0.0015	0.0049	0.0016	0.0071	0.0076	0.0032	0.0086	0.0124	0.0016	0.0026
Bacteria;Firmicutes;Clostridia;Clostridiales;Ruminococcaceae;PAC001637_g	PAC001637_g	3	3	2	2	7	3	2	2	11	3	6	0.0045	0.0044	0.0033	0.0031	0.01	0.0046	0.0032	0.0029	0.017	0.0048	0.0079
Bacteria;Firmicutes;Clostridia;Clostridiales;Lachnospiraceae;PAC002518_g	PAC002518_g	3	9	5	9	15	13	12	11	13	9	12	0.0045	0.0133	0.0081	0.014	0.0214	0.0197	0.0193	0.0157	0.0201	0.0145	0.0157
Bacteria;Proteobacteria;Betaproteobacteria;PAC001921_o;PAC001921_f;PAC002583_g	PAC002583_g	3	0	0	0	0	0	0	0	0	0	0	0.0045	0	0	0	0	0	0	0	0	0	0
Bacteria;Proteobacteria;Gammaproteobacteria;Enterobacterales;Erwiniaceae;Pantoea	Pantoea	3	3	5	4	6	4	3	16	1	4	3	0.0045	0.0044	0.0081	0.0062	0.0086	0.0061	0.0048	0.0229	0.0015	0.0064	0.0039
Bacteria;Firmicutes;Negativicutes;Selenomonadales;Selenomonadaceae;Pectinatus	Pectinatus	3	6	0	9	19	25	8	23	13	5	51	0.0045	0.0089	0	0.014	0.0271	0.0379	0.0129	0.0329	0.0201	0.0081	0.0669
Bacteria;Proteobacteria;Alphaproteobacteria;Caulobacterales;Caulobacteraceae;Phenylobacterium	Phenylobacterium	3	6	0	2	2	3	1	1	1	2	3	0.0045	0.0089	0	0.0031	0.0029	0.0046	0.0016	0.0014	0.0015	0.0032	0.0039
Bacteria;Proteobacteria;Alphaproteobacteria;Rhizobiales;Phyllobacteriaceae;Phyllobacteriaceae_uc	Phyllobacteriaceae_uc	3	2	0	0	0	0	0	0	0	0	0	0.0045	0.003	0	0	0	0	0	0	0	0	0
Bacteria;Proteobacteria;Gammaproteobacteria;Enterobacterales;Yersiniaceae;Rahnella	Rahnella	3	0	4	1	0	0	0	0	0	1	3	0.0045	0	0.0065	0.0016	0	0	0	0	0	0.0016	0.0039
Bacteria;Proteobacteria;Alphaproteobacteria;Rhodospirillales;Rhodospirillaceae;Reyranella	Reyranella	3	2	2	2	0	1	0	0	0	0	0	0.0045	0.003	0.0033	0.0031	0	0.0015	0	0	0	0	0
Bacteria;Firmicutes;Clostridia;Clostridiales;Lachnospiraceae;Ruminococcus_g5	Ruminococcus_g5	3	3	9	8	4	8	5	2	7	7	6	0.0045	0.0044	0.0146	0.0125	0.0057	0.0121	0.008	0.0029	0.0108	0.0113	0.0079
Bacteria;Firmicutes;Clostridia;Clostridiales;Ruminococcaceae;Ruthenibacterium	Ruthenibacterium	3	3	7	3	13	7	4	14	8	13	24	0.0045	0.0044	0.0114	0.0047	0.0185	0.0106	0.0064	0.02	0.0124	0.0209	0.0315
Bacteria;Firmicutes;Negativicutes;Selenomonadales;Selenomonadaceae;Selenomonadaceae_uc	Selenomonadaceae_uc	3	0	13	8	49	41	27	36	11	16	23	0.0045	0	0.0211	0.0125	0.0699	0.0622	0.0434	0.0515	0.017	0.0258	0.0302
Bacteria;Proteobacteria;Alphaproteobacteria;Rhizobiales;Rhizobiaceae;Shinella	Shinella	3	0	3	8	9	4	4	3	4	1	3	0.0045	0	0.0049	0.0125	0.0128	0.0061	0.0064	0.0043	0.0062	0.0016	0.0039
Bacteria;Proteobacteria;Deltaproteobacteria;Syntrophobacterales;Syntrophobacteraceae;Syntrophobacteraceae_uc	Syntrophobacteraceae_uc	3	0	0	2	5	0	2	0	0	5	0	0.0045	0	0	0.0031	0.0071	0	0.0032	0	0	0.0081	0
Bacteria;Firmicutes;Erysipelotrichi;Erysipelotrichales;Erysipelotrichaceae;AB009222_g	AB009222_g	2	0	0	1	0	0	0	0	0	0	0	0.003	0	0	0.0016	0	0	0	0	0	0	0
Bacteria;Firmicutes;Clostridia;Clostridiales;Lachnospiraceae;AB185516_g	AB185516_g	2	0	0	0	0	0	0	0	0	1	0	0.003	0	0	0	0	0	0	0	0	0.0016	0
Bacteria;Chlorobi;OPB56_c;OPB56_o;EF648021_f;AB240289_g	AB240289_g	2	0	0	0	0	0	0	0	1	0	0	0.003	0	0	0	0	0	0	0	0.0015	0	0
Bacteria;Actinobacteria;Rubrobacteria;AB240334_o;AB240334_f;AB240334_g	AB240334_g	2	0	0	0	0	0	0	0	0	0	0	0.003	0	0	0	0	0	0	0	0	0	0
Bacteria;Parcubacteria_OD1;Paceibacter_c;Paceibacter_o;AB669257_f;AB669257_f_uc	AB669257_f_uc	2	5	2	0	0	0	0	0	0	0	0	0.003	0.0074	0.0033	0	0	0	0	0	0	0	0
Bacteria;Parcubacteria_OD1;Paceibacter_c;AB672277_o;AB672277_f;AB672277_f_uc	AB672277_f_uc	2	0	0	0	0	0	0	0	0	0	0	0.003	0	0	0	0	0	0	0	0	0	0
Bacteria;Verrucomicrobia;Kiritimatiellae;EF436358_o;AF050559_f;AF050559_g	AF050559_g	2	0	2	6	2	3	0	0	3	3	0	0.003	0	0.0033	0.0093	0.0029	0.0046	0	0	0.0046	0.0048	0
Bacteria;Firmicutes;Clostridia;Clostridiales;Lachnospiraceae;AF349416_g	AF349416_g	2	0	0	0	0	0	0	0	1	2	0	0.003	0	0	0	0	0	0	0	0.0015	0.0032	0
Bacteria;Chloroflexi;Dehalococcoidia;Dehalococcoidales;AF407200_f;AF407200_f_uc	AF407200_f_uc	2	0	0	0	0	0	0	0	0	0	0	0.003	0	0	0	0	0	0	0	0	0	0
Bacteria;Planctomycetes;Phycisphaerae;Phycisphaerales;Phycisphaeraceae;AF418943_g	AF418943_g	2	0	0	0	0	0	0	0	0	0	0	0.003	0	0	0	0	0	0	0	0	0	0
Bacteria;Firmicutes;Clostridia;Clostridiales;Lachnospiraceae;AJ518873_g	AJ518873_g	2	2	0	0	3	1	0	1	1	0	1	0.003	0.003	0	0	0.0043	0.0015	0	0.0014	0.0015	0	0.0013
Bacteria;Omnitrophica_OP3;AQSZ_c;AQSZ_o;AQSZ_f;AQSZ_f_uc	AQSZ_f_uc	2	0	2	0	0	0	0	0	0	0	0	0.003	0	0.0033	0	0	0	0	0	0	0	0
Bacteria;Firmicutes;Clostridia;Thermoanaerobacterales;AY221604_f;AY221604_f_uc	AY221604_f_uc	2	0	2	0	0	0	4	0	0	0	0	0.003	0	0.0033	0	0	0	0.0064	0	0	0	0
Bacteria;Saccharibacteria_TM7;Saccharimonas_c;Saccharimonas_o;PAC000016_f;AY792306_g	AY792306_g	2	2	4	3	2	4	2	0	3	1	1	0.003	0.003	0.0065	0.0047	0.0029	0.0061	0.0032	0	0.0046	0.0016	0.0013
Bacteria;Firmicutes;Clostridia;Clostridiales;Lachnospiraceae;AY858455_g	AY858455_g	2	0	0	0	0	0	0	0	0	0	0	0.003	0	0	0	0	0	0	0	0	0	0
Bacteria;Proteobacteria;Gammaproteobacteria;Acidiferrobacterales;Acidiferrobacteraceae;Acidiferrobacteraceae_uc	Acidiferrobacteraceae_uc	2	0	0	0	0	0	0	0	0	0	0	0.003	0	0	0	0	0	0	0	0	0	0
Bacteria;Firmicutes;Clostridia;Clostridiales;Lachnospiraceae;Anaerocolumna	Anaerocolumna	2	3	3	5	26	10	12	15	13	11	21	0.003	0.0044	0.0049	0.0078	0.0371	0.0152	0.0193	0.0215	0.0201	0.0177	0.0275
Bacteria;Firmicutes;Negativicutes;Selenomonadales;Sporomusaceae;Anaerospora	Anaerospora	2	0	0	0	0	0	0	0	0	0	0	0.003	0	0	0	0	0	0	0	0	0	0
Bacteria;Armatimonadetes;Armatimonadia;Armatimonadales;Armatimonadaceae;Armatimonas	Armatimonas	2	0	0	0	0	0	0	0	0	0	0	0.003	0	0	0	0	0	0	0	0	0	0
Bacteria;Actinobacteria;Coriobacteriia;Coriobacteriales;Coriobacteriaceae;Atopobium	Atopobium	2	3	2	2	2	4	2	4	1	1	1	0.003	0.0044	0.0033	0.0031	0.0029	0.0061	0.0032	0.0057	0.0015	0.0016	0.0013
Bacteria;Firmicutes;Bacilli;Bacillales;Bacillaceae;Bacillus	Bacillus	2	1	0	1	0	2	2	0	0	0	1	0.003	0.0015	0	0.0016	0	0.003	0.0032	0	0	0	0.0013
Bacteria;Firmicutes;Clostridia;Clostridiales;Lachnospiraceae;Bacteroides_g1	Bacteroides_g1	2	4	6	8	6	9	6	9	7	8	14	0.003	0.0059	0.0098	0.0125	0.0086	0.0137	0.0096	0.0129	0.0108	0.0129	0.0184
Bacteria;Proteobacteria;Alphaproteobacteria;Rhizobiales;Beijerinckiaceae;Beijerinckiaceae_uc	Beijerinckiaceae_uc	2	0	0	1	1	1	1	0	0	1	0	0.003	0	0	0.0016	0.0014	0.0015	0.0016	0	0	0.0016	0
Bacteria;Chloroflexi;Anaerolineae;Anaerolinaeles;Anaerolinaceae;Bellilinea	Bellilinea	2	0	0	0	0	0	0	0	0	0	0	0.003	0	0	0	0	0	0	0	0	0	0
Bacteria;Proteobacteria;Deltaproteobacteria;Desulfovibrionales;Desulfovibrionaceae;Bilophila	Bilophila	2	5	3	5	11	2	0	7	7	7	9	0.003	0.0074	0.0049	0.0078	0.0157	0.003	0	0.01	0.0108	0.0113	0.0118
Bacteria;Proteobacteria;Alphaproteobacteria;Caulobacterales;Caulobacteraceae;Brevundimonas	Brevundimonas	2	5	2	73	13	2364	319	73	152	56	86	0.003	0.0074	0.0033	0.1137	0.0185	3.5866	0.5129	0.1044	0.2356	0.0902	0.1128
Bacteria;Proteobacteria;Alphaproteobacteria;Rhizobiales;Brucellaceae;Brucellaceae_g	Brucellaceae_g	2	1	3	0	7	5	5	17	3	4	5	0.003	0.0015	0.0049	0	0.01	0.0076	0.008	0.0243	0.0046	0.0064	0.0066
Bacteria;Proteobacteria;Epsilonproteobacteria;Campylobacterales;Campylobacteraceae;Campylobacteraceae_uc	Campylobacteraceae_uc	2	0	0	5	2	0	2	0	4	0	0	0.003	0	0	0.0078	0.0029	0	0.0032	0	0.0062	0	0
Bacteria;Firmicutes;Clostridia;Clostridiales;Lachnospiraceae;Catonella	Catonella	2	2	9	10	21	27	10	21	18	22	22	0.003	0.003	0.0146	0.0156	0.0299	0.041	0.0161	0.03	0.0279	0.0355	0.0289
Bacteria;Proteobacteria;Alphaproteobacteria;Caulobacterales;Caulobacteraceae;Caulobacter	Caulobacter	2	1	0	1	0	8	1	0	0	2	0	0.003	0.0015	0	0.0016	0	0.0121	0.0016	0	0	0.0032	0
Bacteria;Proteobacteria;Betaproteobacteria;Neisseriales;Neisseriaceae;Chitinilyticum	Chitinilyticum	2	1	0	0	0	0	0	1	0	0	0	0.003	0.0015	0	0	0	0	0	0.0014	0	0	0
Bacteria;Chlorobi;Chlorobia;Chlorobiales;Chlorobiaceae;Chlorobium	Chlorobium	2	0	0	2	2	1	0	4	1	0	0	0.003	0	0	0.0031	0.0029	0.0015	0	0.0057	0.0015	0	0
Bacteria;Armatimonadetes;Chthonomonadetes;Chthonomonadales;Chthonomonadaceae;Chthonomonadaceae_uc	Chthonomonadaceae_uc	2	0	0	0	0	0	0	0	0	0	0	0.003	0	0	0	0	0	0	0	0	0	0
Bacteria;Actinobacteria;Thermoleophilia;Solirubrobacterales;Conexibacteraceae;Conexibacter	Conexibacter	2	2	0	0	0	0	0	0	0	0	0	0.003	0.003	0	0	0	0	0	0	0	0	0
Bacteria;Proteobacteria;Gammaproteobacteria;Enterobacterales;Enterobacteriaceae;Cronobacter	Cronobacter	2	1	2	0	2	0	4	1	1	0	6	0.003	0.0015	0.0033	0	0.0029	0	0.0064	0.0014	0.0015	0	0.0079
Bacteria;Peregrinibacteria;Peribacteria;DQ329593_o;DQ329593_f;DQ329593_f_uc	DQ329593_f_uc	2	0	0	0	0	0	0	0	0	0	0	0.003	0	0	0	0	0	0	0	0	0	0
Bacteria;Firmicutes;Erysipelotrichi;Erysipelotrichales;Erysipelotrichaceae;DQ353929_g	DQ353929_g	2	2	2	2	6	3	3	3	4	6	4	0.003	0.003	0.0033	0.0031	0.0086	0.0046	0.0048	0.0043	0.0062	0.0097	0.0052
Bacteria;Peregrinibacteria;Peribacteria;ASND_o;DQ413083_f;DQ413083_f_uc	DQ413083_f_uc	2	0	0	0	0	0	0	0	2	0	0	0.003	0	0	0	0	0	0	0	0.0031	0	0
Bacteria;Cyanobacteria;PAC002560_c;PAC000393_o;DQ520181_f;DQ520181_f_uc	DQ520181_f_uc	2	2	4	0	4	3	0	2	0	0	0	0.003	0.003	0.0065	0	0.0057	0.0046	0	0.0029	0	0	0
Bacteria;Proteobacteria;Oligoflexia;Bacteriovoracales;Bacteriovoracaceae;DQ640654_g	DQ640654_g	2	0	0	0	0	0	0	0	0	0	0	0.003	0	0	0	0	0	0	0	0	0	0
Bacteria;Firmicutes;Clostridia;Clostridiales;Ruminococcaceae;DQ777889_g	DQ777889_g	2	1	0	0	1	1	1	1	1	0	0	0.003	0.0015	0	0	0.0014	0.0015	0.0016	0.0014	0.0015	0	0
Bacteria;DQ833500_p;DQ833500_c;DQ833500_o;DQ833500_f;DQ833500_f_uc	DQ833500_f_uc	2	0	0	0	0	0	0	0	0	0	0	0.003	0	0	0	0	0	0	0	0	0	0
Bacteria;Firmicutes;Clostridia;Thermoanaerobacterales;DQ887944_f;DQ887944_f_uc	DQ887944_f_uc	2	0	0	0	3	2	0	2	7	2	8	0.003	0	0	0	0.0043	0.003	0	0.0029	0.0108	0.0032	0.0105
Bacteria;Proteobacteria;Deltaproteobacteria;Desulfobulbaceae_o;Desulfobulbaceae;Desulfoprunum	Desulfoprunum	2	0	1	0	0	0	0	1	0	2	0	0.003	0	0.0016	0	0	0	0	0.0014	0	0.0032	0
Bacteria;Proteobacteria;Deltaproteobacteria;Desulfuromonadales;Desulfuromonadaceae;Desulfuromonas_g2	Desulfuromonas_g2	2	0	0	0	2	0	0	0	0	0	0	0.003	0	0	0	0.0029	0	0	0	0	0	0
Bacteria;Verrucomicrobia;Kiritimatiellae;EF436358_o;EF436358_f;EF436358_f_uc	EF436358_f_uc	2	0	0	0	0	0	0	0	0	0	0	0.003	0	0	0	0	0	0	0	0	0	0
Bacteria;Proteobacteria;Deltaproteobacteria;Bradymonadales;EF574244_f;EU134572_g	EU134572_g	2	0	0	0	0	0	0	0	0	0	0	0.003	0	0	0	0	0	0	0	0	0	0
Bacteria;Omnitrophica_OP3;AB015559_c;AB015559_o;EU245642_f;EU245642_f_uc	EU245642_f_uc	2	4	0	0	0	0	2	0	0	0	0	0.003	0.0059	0	0	0	0	0.0032	0	0	0	0
Bacteria;Proteobacteria;Deltaproteobacteria;EU246214_o;EU246214_f;EU246214_f_uc	EU246214_f_uc	2	7	6	3	7	4	4	12	3	2	2	0.003	0.0104	0.0098	0.0047	0.01	0.0061	0.0064	0.0172	0.0046	0.0032	0.0026
Bacteria;Chloroflexi;Anaerolineae;Anaerolinaeles;Anaerolinaceae;EU246234_g	EU246234_g	2	0	0	0	0	0	0	0	0	0	0	0.003	0	0	0	0	0	0	0	0	0	0
Bacteria;Caldithrix_p;Caldithrix_c;EU283592_o;EU283592_f;EU283592_f_uc	EU283592_f_uc	2	0	0	0	0	0	2	0	0	0	0	0.003	0	0	0	0	0	0.0032	0	0	0	0
Bacteria;Proteobacteria;Deltaproteobacteria;EU287146_o;EU287146_f;EU287146_f_uc	EU287146_f_uc	2	0	0	0	0	0	0	0	0	0	0	0.003	0	0	0	0	0	0	0	0	0	0
Bacteria;Proteobacteria;Gammaproteobacteria;Cellvibrionales;Cellvibrionaceae;EU464870_g	EU464870_g	2	1	0	1	1	0	0	0	3	2	0	0.003	0.0015	0	0.0016	0.0014	0	0	0	0.0046	0.0032	0
Bacteria;Acidobacteria;CP011806_c;CP011806_o;EU542511_f;EU542511_f_uc	EU542511_f_uc	2	2	0	0	0	0	0	0	0	0	0	0.003	0.003	0	0	0	0	0	0	0	0	0
Bacteria;Proteobacteria;Deltaproteobacteria;Myxococcales;EU589314_f;EU589314_f_uc	EU589314_f_uc	2	0	0	0	0	0	0	0	0	0	0	0.003	0	0	0	0	0	0	0	0	0	0
Bacteria;Proteobacteria;Alphaproteobacteria;Rhizobiales;Rhodomicrobium_f;EU753663_g	EU753663_g	2	1	5	5	0	0	3	2	3	2	3	0.003	0.0015	0.0081	0.0078	0	0	0.0048	0.0029	0.0046	0.0032	0.0039
Bacteria;Proteobacteria;Deltaproteobacteria;Bradymonadales;EU799406_f;EU799406_f_uc	EU799406_f_uc	2	0	0	0	0	0	0	0	0	0	0	0.003	0	0	0	0	0	0	0	0	0	0
Bacteria;Bacteroidetes;Sphingobacteriia;Sphingobacteriales;Chitinophagaceae;Edaphobaculum	Edaphobaculum	2	0	0	0	0	0	0	0	0	0	0	0.003	0	0	0	0	0	0	0	0	0	0
Bacteria;Firmicutes;Clostridia;Clostridiales;Ruminococcaceae;Ercella	Ercella	2	0	1	0	0	0	0	1	0	0	1	0.003	0	0.0016	0	0	0	0	0.0014	0	0	0.0013
Bacteria;Firmicutes;Clostridia;Clostridiales;Eubacteriaceae;Eubacterium	Eubacterium	2	3	7	0	1	3	6	1	2	2	9	0.003	0.0044	0.0114	0	0.0014	0.0046	0.0096	0.0014	0.0031	0.0032	0.0118
Bacteria;Bacteroidetes;Sphingobacteriia;FJ437920_o;FJ437920_f;FJ437920_f_uc	FJ437920_f_uc	2	2	0	0	0	2	0	0	0	0	0	0.003	0.003	0	0	0	0.003	0	0	0	0	0
Bacteria;Proteobacteria;Alphaproteobacteria;Rickettsiales;FJ478621_f;FJ478621_f_uc	FJ478621_f_uc	2	0	0	0	0	0	0	0	0	0	0	0.003	0	0	0	0	0	0	0	0	0	0
Bacteria;Tenericutes;Mollicutes;Bacilloplasma_o;FJ542893_f;FJ542893_f_uc	FJ542893_f_uc	2	0	0	0	0	0	0	0	0	0	0	0.003	0	0	0	0	0	0	0	0	0	0
Bacteria;Proteobacteria;Deltaproteobacteria;Desulfobulbaceae_o;Desulfobulbaceae;FJ716272_g	FJ716272_g	2	0	0	0	0	0	0	0	0	0	0	0.003	0	0	0	0	0	0	0	0	0	0
Bacteria;Omnitrophica_OP3;FP245540_c;FP245540_o;FP245540_f;FP245540_f_uc	FP245540_f_uc	2	0	0	0	0	0	0	0	0	0	0	0.003	0	0	0	0	0	0	0	0	0	0
Bacteria;Proteobacteria;Gammaproteobacteria;FP929140_o;FP929140_f;FP929140_f_uc	FP929140_f_uc	2	0	0	0	0	0	0	0	0	0	0	0.003	0	0	0	0	0	0	0	0	0	0
Bacteria;Bacteroidetes;Flavobacteria;Flavobacteriales;Flavobacteriaceae;Flavobacteriaceae_uc	Flavobacteriaceae_uc	2	2	0	4	0	2	0	0	2	2	2	0.003	0.003	0	0.0062	0	0.003	0	0	0.0031	0.0032	0.0026
Bacteria;Chloroflexi;Anaerolineae;Anaerolinaeles;Anaerolinaceae;Flexilinea	Flexilinea	2	0	2	1	1	3	7	3	2	2	0	0.003	0	0.0033	0.0016	0.0014	0.0046	0.0113	0.0043	0.0031	0.0032	0
Bacteria;Bacteroidetes;Bacteroidia;Bacteroidales;Lentimicrobiaceae;GQ356975_g	GQ356975_g	2	0	0	0	0	0	0	0	0	0	0	0.003	0	0	0	0	0	0	0	0	0	0
Bacteria;Proteobacteria;Betaproteobacteria;Neisseriales;GU199451_f;GU199451_f_uc	GU199451_f_uc	2	2	2	0	0	0	0	0	0	0	0	0.003	0.003	0.0033	0	0	0	0	0	0	0	0
Bacteria;Latescibacteria_WS3;Latescibacter_c;AB530233_o;GU302492_f;GU302492_g	GU302492_g	2	5	0	2	0	0	1	0	0	0	0	0.003	0.0074	0	0.0031	0	0	0.0016	0	0	0	0
Bacteria;Bacteroidetes;Sphingobacteriia;Saprospirales;Saprospiraceae;GU305705_g	GU305705_g	2	1	0	0	0	0	0	0	0	0	0	0.003	0.0015	0	0	0	0	0	0	0	0	0
Bacteria;Chlorobi;Ignavibacteriae;Ignavibacteriales;Ignavibacteriaceae;GU454962_g	GU454962_g	2	0	0	0	0	0	0	0	0	0	0	0.003	0	0	0	0	0	0	0	0	0	0
Bacteria;Proteobacteria;Betaproteobacteria;Gallionellales;Gallionellaceae;Gallionellaceae_uc	Gallionellaceae_uc	2	0	0	0	0	0	0	0	2	0	0	0.003	0	0	0	0	0	0	0	0.0031	0	0
Bacteria;Acidobacteria;PAC002261_c;HM243779_o;HM243779_f;HM243779_g	HM243779_g	2	0	0	0	0	0	0	0	0	0	0	0.003	0	0	0	0	0	0	0	0	0	0
Bacteria;Acidobacteria;PAC002261_c;HM243779_o;HM243842_f;HM243842_f_uc	HM243842_f_uc	2	0	0	0	0	0	2	0	0	0	0	0.003	0	0	0	0	0	0.0032	0	0	0	0
Bacteria;Chloroflexi;Anaerolineae;Anaerolinaeles;Anaerolinaceae;HM992545_g	HM992545_g	2	0	1	0	0	1	0	0	0	0	0	0.003	0	0.0016	0	0	0.0015	0	0	0	0	0
Bacteria;Proteobacteria;Betaproteobacteria;Burkholderiales;Comamonadaceae;HQ158663_g	HQ158663_g	2	3	0	7	4	3	5	9	2	3	5	0.003	0.0044	0	0.0109	0.0057	0.0046	0.008	0.0129	0.0031	0.0048	0.0066
Bacteria;Verrucomicrobia;Opitutae;Puniceicoccales;GU305779_f;HQ190289_g	HQ190289_g	2	3	0	2	0	0	0	0	0	2	1	0.003	0.0044	0	0.0031	0	0	0	0	0	0.0032	0.0013
Bacteria;Peregrinibacteria;Peribacteria;ASND_o;HQ324887_f;HQ324887_g	HQ324887_g	2	1	3	0	1	1	2	6	8	2	0	0.003	0.0015	0.0049	0	0.0014	0.0015	0.0032	0.0086	0.0124	0.0032	0
Bacteria;Chlorobi;OPB56_c;OPB56_o;HQ343229_f;HQ343229_f_uc	HQ343229_f_uc	2	0	0	0	0	0	0	0	2	0	0	0.003	0	0	0	0	0	0	0	0.0031	0	0
Bacteria;Cyanobacteria;FJ810552_c;FJ810552_o;FJ425638_f;HQ386626_g	HQ386626_g	2	1	0	0	0	0	0	0	0	0	0	0.003	0.0015	0	0	0	0	0	0	0	0	0
Bacteria;Firmicutes;Clostridia;Clostridiales;Lachnospiraceae;HQ400094_g	HQ400094_g	2	2	2	7	7	0	1	1	4	4	0	0.003	0.003	0.0033	0.0109	0.01	0	0.0016	0.0014	0.0062	0.0064	0
Bacteria;Proteobacteria;Alphaproteobacteria;Rhizobiales;Hyphomicrobiaceae;Hyphomicrobiaceae_uc	Hyphomicrobiaceae_uc	2	0	0	0	0	0	0	0	0	0	0	0.003	0	0	0	0	0	0	0	0	0	0
Bacteria;Proteobacteria;Alphaproteobacteria;Rhizobiales;Hyphomicrobiaceae;Hyphomicrobium	Hyphomicrobium	2	1	1	0	0	1	0	0	0	1	1	0.003	0.0015	0.0016	0	0	0.0015	0	0	0	0.0016	0.0013
Bacteria;Chlorobi;Ignavibacteriae;Ignavibacteriales;Ignavibacteriaceae;Ignavibacteriaceae_uc	Ignavibacteriaceae_uc	2	0	0	0	0	0	0	0	0	0	0	0.003	0	0	0	0	0	0	0	0	0	0
Bacteria;Lentisphaerae;Oligosphaeria;Oligosphaerales;JN032832_f;JN032832_f_uc	JN032832_f_uc	2	0	0	0	0	0	0	0	0	0	0	0.003	0	0	0	0	0	0	0	0	0	0
Bacteria;JQ086867_p;JQ086867_c;JQ086867_o;JQ086867_f;JQ086867_g	JQ086867_g	2	0	0	0	0	0	0	0	0	0	0	0.003	0	0	0	0	0	0	0	0	0	0
Bacteria;Saccharibacteria_TM7;Saccharimonas_c;Saccharimonas_o;Saccharimonas_f;JQ427582_g	JQ427582_g	2	2	3	4	2	0	2	0	1	4	0	0.003	0.003	0.0049	0.0062	0.0029	0	0.0032	0	0.0015	0.0064	0
Bacteria;Firmicutes;Bacilli;Bacillales;Staphylococcaceae;Jeotgalicoccus	Jeotgalicoccus	2	0	0	0	0	0	0	0	0	0	0	0.003	0	0	0	0	0	0	0	0	0	0
Bacteria;Verrucomicrobia;Kiritimatiellae;Kiritimatiellales;Kiritimatiellaceae;Kiritimatiellaceae_uc	Kiritimatiellaceae_uc	2	2	0	0	2	0	6	0	0	0	2	0.003	0.003	0	0	0.0029	0	0.0096	0	0	0	0.0026
Bacteria;Microgenomates_OP11;Microgenomatus_c;CP011212_o;LCMB_f;LCMB_g	LCMB_g	2	0	4	0	3	1	0	0	2	1	0	0.003	0	0.0065	0	0.0043	0.0015	0	0	0.0031	0.0016	0
Bacteria;Parcubacteria_OD1;Paceibacter_c;CP011209_o;LCPG_f;LCPG_f_uc	LCPG_f_uc	2	0	0	0	0	0	0	0	0	0	0	0.003	0	0	0	0	0	0	0	0	0	0
Bacteria;Proteobacteria;Betaproteobacteria;Methylophilales;Methylophilaceae;LXTQ_g	LXTQ_g	2	0	0	0	0	0	0	0	0	0	0	0.003	0	0	0	0	0	0	0	0	0	0
Bacteria;Proteobacteria;Betaproteobacteria;Burkholderiales;Comamonadaceae;Leptothrix	Leptothrix	2	0	0	2	1	0	1	2	0	0	1	0.003	0	0	0.0031	0.0014	0	0.0016	0.0029	0	0	0.0013
Bacteria;Firmicutes;Bacilli;Bacillales;Planococcaceae;Lysinibacillus	Lysinibacillus	2	0	0	0	3	0	0	1	1	1	1	0.003	0	0	0	0.0043	0	0	0.0014	0.0015	0.0016	0.0013
Bacteria;Proteobacteria;Alphaproteobacteria;Rhodospirillales;Rhodospirillaceae;Magnetospirillum	Magnetospirillum	2	0	2	2	6	0	3	3	3	1	8	0.003	0	0.0033	0.0031	0.0086	0	0.0048	0.0043	0.0046	0.0016	0.0105
Bacteria;Chlorobi;Ignavibacteriae;Ignavibacteriales;Ignavibacteriaceae;Melioribacter	Melioribacter	2	2	2	0	1	0	1	0	1	0	0	0.003	0.003	0.0033	0	0.0014	0	0.0016	0	0.0015	0	0
Bacteria;Proteobacteria;Alphaproteobacteria;Rhizobiales;Phyllobacteriaceae;Mesorhizobium	Mesorhizobium	2	2	0	1	0	2	0	0	0	0	0	0.003	0.003	0	0.0016	0	0.003	0	0	0	0	0
Bacteria;Proteobacteria;Alphaproteobacteria;Micropepsales;Micropepsaceae;Micropepsaceae_uc	Micropepsaceae_uc	2	0	0	0	0	0	0	0	0	0	2	0.003	0	0	0	0	0	0	0	0	0	0.0026
Bacteria;Firmicutes;Clostridia;Clostridiales;Mogibacterium_f;Mogibacterium	Mogibacterium	2	0	2	0	2	1	2	3	2	2	0	0.003	0	0.0033	0	0.0029	0.0015	0.0032	0.0043	0.0031	0.0032	0
Bacteria;Bacteroidetes;Flavobacteria;Flavobacteriales;Flavobacteriaceae;Myroides	Myroides	2	0	1	1	0	1	3	2	1	3	0	0.003	0	0.0016	0.0016	0	0.0015	0.0048	0.0029	0.0015	0.0048	0
Bacteria;Proteobacteria;Alphaproteobacteria;Rhodospirillales;Rhodospirillaceae;Novispirillum	Novispirillum	2	1	0	3	2	1	2	2	0	0	1	0.003	0.0015	0	0.0047	0.0029	0.0015	0.0032	0.0029	0	0	0.0013
Bacteria;Proteobacteria;Betaproteobacteria;Burkholderiales;Alcaligenaceae;Oligella	Oligella	2	4	2	1	2	2	1	2	2	1	1	0.003	0.0059	0.0033	0.0016	0.0029	0.003	0.0016	0.0029	0.0031	0.0016	0.0013
Bacteria;Cyanobacteria;PAC000053_c;PAC000053_o;PAC000053_f;PAC000053_g	PAC000053_g	2	1	0	1	0	0	0	1	1	0	0	0.003	0.0015	0	0.0016	0	0	0	0.0014	0.0015	0	0
Bacteria;Proteobacteria;Deltaproteobacteria;Myxococcales;Haliangiaceae;PAC000066_g	PAC000066_g	2	0	0	0	0	0	0	0	0	0	0	0.003	0	0	0	0	0	0	0	0	0	0
Bacteria;Proteobacteria;Alphaproteobacteria;Rhodospirillales;PAC000146_f;PAC000146_f_uc	PAC000146_f_uc	2	0	0	0	0	0	0	0	2	0	0	0.003	0	0	0	0	0	0	0	0.0031	0	0
Bacteria;Firmicutes;Clostridia;Clostridiales;Lachnospiraceae;PAC000194_g	PAC000194_g	2	2	2	4	0	1	3	4	5	0	2	0.003	0.003	0.0033	0.0062	0	0.0015	0.0048	0.0057	0.0077	0	0.0026
Bacteria;TM6;TM6_c;Babela_o;PAC000590_f;PAC000590_f_uc	PAC000590_f_uc	2	0	0	0	0	0	0	0	0	0	0	0.003	0	0	0	0	0	0	0	0	0	0
Bacteria;Firmicutes;Clostridia;Clostridiales;Mogibacterium_f;PAC001236_g	PAC001236_g	2	3	2	4	4	3	6	1	6	3	4	0.003	0.0044	0.0033	0.0062	0.0057	0.0046	0.0096	0.0014	0.0093	0.0048	0.0052
Bacteria;Firmicutes;Clostridia;Clostridiales;Ruminococcaceae;PAC001313_g	PAC001313_g	2	5	0	4	4	1	4	3	1	2	11	0.003	0.0074	0	0.0062	0.0057	0.0015	0.0064	0.0043	0.0015	0.0032	0.0144
Bacteria;Lentisphaerae;Lentisphaeria;Victivallales;PAC001406_f;PAC001406_g	PAC001406_g	2	7	2	3	3	3	4	3	5	5	1	0.003	0.0104	0.0033	0.0047	0.0043	0.0046	0.0064	0.0043	0.0077	0.0081	0.0013
Bacteria;Firmicutes;Clostridia;Clostridiales;Lachnospiraceae;PAC001480_g	PAC001480_g	2	0	0	0	0	0	0	0	0	0	0	0.003	0	0	0	0	0	0	0	0	0	0
Bacteria;Bacteroidetes;Sphingobacteriia;Sphingobacteriales;Chitinophagaceae;PAC001882_g	PAC001882_g	2	0	0	0	0	0	0	0	0	0	0	0.003	0	0	0	0	0	0	0	0	0	0
Bacteria;Firmicutes;Clostridia;Clostridiales;Clostridiaceae;PAC002037_g	PAC002037_g	2	0	0	1	1	1	0	2	2	1	0	0.003	0	0	0.0016	0.0014	0.0015	0	0.0029	0.0031	0.0016	0
Bacteria;Chloroflexi;Anaerolineae;Anaerolinaeles;PAC002118_f;PAC002118_f_uc	PAC002118_f_uc	2	0	0	0	0	0	0	0	0	0	0	0.003	0	0	0	0	0	0	0	0	0	0
Bacteria;Verrucomicrobia;Opitutae;Puniceicoccales;PAC002143_f;PAC002143_f_uc	PAC002143_f_uc	2	0	0	0	0	0	0	0	0	0	2	0.003	0	0	0	0	0	0	0	0	0	0.0026
Bacteria;Proteobacteria;Alphaproteobacteria;Rhizobiales;Parvibaculum_f;Parvibaculum	Parvibaculum	2	3	0	1	0	0	0	0	0	0	0	0.003	0.0044	0	0.0016	0	0	0	0	0	0	0
Bacteria;Proteobacteria;Oligoflexia;Bacteriovoracales;Peredibacteraceae;Peredibacteraceae_uc	Peredibacteraceae_uc	2	0	0	0	0	0	0	0	0	0	0	0.003	0	0	0	0	0	0	0	0	0	0
Bacteria;Firmicutes;Clostridia;Clostridiales;Ruminococcaceae;Phocea	Phocea	2	0	1	2	1	1	2	2	0	1	1	0.003	0	0.0016	0.0031	0.0014	0.0015	0.0032	0.0029	0	0.0016	0.0013
Bacteria;Planctomycetes;Phycisphaerae;Phycisphaerales;Phycisphaeraceae;Phycisphaeraceae_uc	Phycisphaeraceae_uc	2	0	0	0	0	0	0	0	0	0	0	0.003	0	0	0	0	0	0	0	0	0	0
Bacteria;Proteobacteria;Alphaproteobacteria;Rhizobiales;Pleomorphomonas_f;Pleomorphomonas	Pleomorphomonas	2	3	5	17	16	14	9	10	7	6	8	0.003	0.0044	0.0081	0.0265	0.0228	0.0212	0.0145	0.0143	0.0108	0.0097	0.0105
Bacteria;Proteobacteria;Betaproteobacteria;Burkholderiales;Comamonadaceae;Ramlibacter	Ramlibacter	2	1	0	0	0	0	0	0	0	0	0	0.003	0.0015	0	0	0	0	0	0	0	0	0
Bacteria;Chlamydiae;Chlamydiae_c;Chlamydiales;Rhabdochlamydiaceae;Rhabdochlamydia	Rhabdochlamydia	2	6	2	1	0	5	6	8	2	1	2	0.003	0.0089	0.0033	0.0016	0	0.0076	0.0096	0.0114	0.0031	0.0016	0.0026
Bacteria;Proteobacteria;Alphaproteobacteria;Rhizobiales;Rhizobiaceae;Rhizobiaceae_uc	Rhizobiaceae_uc	2	0	0	0	0	1	0	0	0	0	2	0.003	0	0	0	0	0.0015	0	0	0	0	0.0026
Bacteria;Proteobacteria;Betaproteobacteria;Rhodocyclales;Rhodocyclaceae;Rhodocyclus	Rhodocyclus	2	4	5	2	3	7	11	9	15	6	5	0.003	0.0059	0.0081	0.0031	0.0043	0.0106	0.0177	0.0129	0.0232	0.0097	0.0066
Bacteria;Proteobacteria;Alphaproteobacteria;Rhizobiales;Bradyrhizobiaceae;Rhodopseudomonas	Rhodopseudomonas	2	3	1	0	1	2	1	4	1	1	1	0.003	0.0044	0.0016	0	0.0014	0.003	0.0016	0.0057	0.0015	0.0016	0.0013
Bacteria;Proteobacteria;Betaproteobacteria;Burkholderiales;Comamonadaceae;Rubrivivax	Rubrivivax	2	2	1	0	0	0	0	0	1	0	3	0.003	0.003	0.0016	0	0	0	0	0	0.0015	0	0.0039
Bacteria;Planctomycetes;Planctomycetia;Planctomycetales;Planctomycetaceae;Schlesneria	Schlesneria	2	1	0	0	0	0	1	0	0	0	1	0.003	0.0015	0	0	0	0	0.0016	0	0	0	0.0013
Bacteria;Proteobacteria;Oligoflexia;Silvanigrellales;Silvanigrellaceae;Silvanigrellaceae_uc	Silvanigrellaceae_uc	2	0	0	0	0	0	0	0	0	0	0	0.003	0	0	0	0	0	0	0	0	0	0
Bacteria;Bacteroidetes;Sphingobacteriia;Sphingobacteriales;Sphingobacteriaceae;Sphingobacteriaceae_uc	Sphingobacteriaceae_uc	2	2	0	2	3	0	0	4	2	2	0	0.003	0.003	0	0.0031	0.0043	0	0	0.0057	0.0031	0.0032	0
Bacteria;Bacteroidetes;Sphingobacteriia;Sphingobacteriales;Sphingobacteriaceae;Sphingobacterium	Sphingobacterium	2	3	6	8	6	220	21	6	6	7	2	0.003	0.0044	0.0098	0.0125	0.0086	0.3338	0.0338	0.0086	0.0093	0.0113	0.0026
Bacteria;Proteobacteria;Alphaproteobacteria;Sphingomonadales;Sphingomonadaceae;Sphingomonas	Sphingomonas	2	0	0	2	1	2	2	3	0	2	10	0.003	0	0	0.0031	0.0014	0.003	0.0032	0.0043	0	0.0032	0.0131
Bacteria;Proteobacteria;Epsilonproteobacteria;Campylobacterales;Sulfurovum_f;Sulfurovum	Sulfurovum	2	2	0	2	0	0	0	1	0	0	0	0.003	0.003	0	0.0031	0	0	0	0.0014	0	0	0
Bacteria;Proteobacteria;Gammaproteobacteria;Xanthomonadales;Xanthomonadaceae;Thermomonas	Thermomonas	2	4	3	10	10	6	7	4	6	7	16	0.003	0.0059	0.0049	0.0156	0.0143	0.0091	0.0113	0.0057	0.0093	0.0113	0.021
Bacteria;Proteobacteria;Alphaproteobacteria;Rhizobiales;Xanthobacteraceae;Xanthobacter	Xanthobacter	2	3	3	7	7	2	4	3	5	3	8	0.003	0.0044	0.0049	0.0109	0.01	0.003	0.0064	0.0043	0.0077	0.0048	0.0105
Bacteria;Proteobacteria;Gammaproteobacteria;Xanthomonadales;Xanthomonadaceae;Xanthomonas	Xanthomonas	2	7	2	3	15	2	6	6	7	5	17	0.003	0.0104	0.0033	0.0047	0.0214	0.003	0.0096	0.0086	0.0108	0.0081	0.0223
Bacteria;Proteobacteria;Betaproteobacteria;Sterolibacterium_o;Sterolibacteriaceae;AB186832_g	AB186832_g	1	0	0	0	0	0	0	0	0	0	0	0.0015	0	0	0	0	0	0	0	0	0	0
Bacteria;Proteobacteria;Alphaproteobacteria;Rickettsiales;Paracaedibacteraceae;AB198590_g	AB198590_g	1	0	0	1	1	6	4	2	4	5	3	0.0015	0	0	0.0016	0.0014	0.0091	0.0064	0.0029	0.0062	0.0081	0.0039
Bacteria;Bacteroidetes;Bacteroidia;Marinilabiliales;Prolixibacteraceae;AB240481_g	AB240481_g	1	0	1	1	0	0	2	0	4	0	1	0.0015	0	0.0016	0.0016	0	0	0.0032	0	0.0062	0	0.0013
Bacteria;Nitrospirae;Nitrospira_c;Thermodesulfovibrio_o;Thermodesulfovibrio_f;AB262729_g	AB262729_g	1	0	0	0	1	0	0	0	0	0	0	0.0015	0	0	0	0.0014	0	0	0	0	0	0
Bacteria;Firmicutes;Clostridia;Clostridiales;Ruminococcaceae;AB264065_g	AB264065_g	1	0	1	2	4	1	0	0	1	0	3	0.0015	0	0.0016	0.0031	0.0057	0.0015	0	0	0.0015	0	0.0039
Bacteria;WS5;WS5_c;AB286410_o;AB286410_f;AB286410_g	AB286410_g	1	2	2	0	1	3	0	0	1	1	0	0.0015	0.003	0.0033	0	0.0014	0.0046	0	0	0.0015	0.0016	0
Bacteria;Firmicutes;Clostridia;Clostridiales;Christensenellaceae;AB294309_g	AB294309_g	1	0	1	0	0	0	0	0	0	0	0	0.0015	0	0.0016	0	0	0	0	0	0	0	0
Bacteria;Proteobacteria;Betaproteobacteria;Sterolibacterium_o;Sterolibacteriaceae;AB485760_g	AB485760_g	1	0	1	0	0	0	1	0	0	0	0	0.0015	0	0.0016	0	0	0	0.0016	0	0	0	0
Bacteria;Bacteroidetes;Bacteroidia;Bacteroidales;AC160630_f;AB494828_g	AB494828_g	1	1	0	1	0	0	2	0	0	0	0	0.0015	0.0015	0	0.0016	0	0	0.0032	0	0	0	0
Bacteria;Planctomycetes;Planctomycetia;Planctomycetales;Planctomycetaceae;AB506368_g	AB506368_g	1	0	0	2	4	0	1	0	0	2	4	0.0015	0	0	0.0031	0.0057	0	0.0016	0	0	0.0032	0.0052
Bacteria;Microgenomates_OP11;Microgenomatus_c;CP011212_o;CP011212_f;AB510997_g	AB510997_g	1	1	0	0	0	0	0	0	0	0	0	0.0015	0.0015	0	0	0	0	0	0	0	0	0
Bacteria;Firmicutes;Clostridia;Clostridiales;Lachnospiraceae;AB606281_g	AB606281_g	1	3	1	2	1	2	2	0	0	1	4	0.0015	0.0044	0.0016	0.0031	0.0014	0.003	0.0032	0	0	0.0016	0.0052
Bacteria;Proteobacteria;Gammaproteobacteria;Thiotrichales;Beggiatoaceae;AF110275_g	AF110275_g	1	0	0	0	0	0	0	1	2	1	1	0.0015	0	0	0	0	0	0	0.0014	0.0031	0.0016	0.0013
Bacteria;Planctomycetes;Planctomycetia;Planctomycetales;Planctomycetaceae;AF280862_g	AF280862_g	1	0	4	1	0	0	0	0	1	0	0	0.0015	0	0.0065	0.0016	0	0	0	0	0.0015	0	0
Bacteria;Planctomycetes;OM190_c;OM190_o;AF407728_f;AF407728_g	AF407728_g	1	0	0	0	0	0	0	0	0	0	0	0.0015	0	0	0	0	0	0	0	0	0	0
Bacteria;Caldiserica;Caldisericia;Caldisericales;AF507893_f;AF507893_g	AF507893_g	1	1	0	0	0	1	0	0	0	0	0	0.0015	0.0015	0	0	0	0.0015	0	0	0	0	0
Bacteria;Firmicutes;Negativicutes;Selenomonadales;Sporomusaceae;AJ009494_g	AJ009494_g	1	0	0	0	0	0	0	0	0	0	0	0.0015	0	0	0	0	0	0	0	0	0	0
Bacteria;TDNP;TDNP_c;TDNP_o;TDNP_f;AJ536840_g	AJ536840_g	1	1	2	0	3	0	0	0	1	3	1	0.0015	0.0015	0.0033	0	0.0043	0	0	0	0.0015	0.0048	0.0013
Bacteria;Proteobacteria;Deltaproteobacteria;Desulfobacterales;Desulfobacteraceae;AJ704684_g	AJ704684_g	1	0	2	0	0	0	0	0	0	0	0	0.0015	0	0.0033	0	0	0	0	0	0	0	0
Bacteria;Actinobacteria;Coriobacteriia;Coriobacteriales;Coriobacteriaceae;AM278923_g	AM278923_g	1	1	3	1	3	1	1	1	1	0	2	0.0015	0.0015	0.0049	0.0016	0.0043	0.0015	0.0016	0.0014	0.0015	0	0.0026
Bacteria;Proteobacteria;Betaproteobacteria;Burkholderiales;Comamonadaceae;AM411934_g	AM411934_g	1	0	0	0	0	0	0	0	0	0	0	0.0015	0	0	0	0	0	0	0	0	0	0
Bacteria;Parcubacteria_OD1;Paceibacter_c;LBQD_o;LBQD_f;AM745141_g	AM745141_g	1	1	2	0	0	0	0	1	0	1	2	0.0015	0.0015	0.0033	0	0	0	0	0.0014	0	0.0016	0.0026
Bacteria;Proteobacteria;Betaproteobacteria;Burkholderiales;Comamonadaceae;AM777983_g	AM777983_g	1	0	0	0	0	0	0	0	0	0	0	0.0015	0	0	0	0	0	0	0	0	0	0
Bacteria;Kazan;CP011216_c;PAC000573_o;AM991231_f;AM991231_g	AM991231_g	1	0	1	0	0	0	0	0	0	0	0	0.0015	0	0.0016	0	0	0	0	0	0	0	0
Bacteria;Cyanobacteria;Chroobacteria;Oscillatoriales;Planktothrix_f;AY168749_g	AY168749_g	1	0	0	0	0	0	0	0	0	1	0	0.0015	0	0	0	0	0	0	0	0	0.0016	0
Bacteria;Actinobacteria;Rubrobacteria;Rubrobacterales;AY345497_f;AY345497_g	AY345497_g	1	0	0	0	0	0	0	0	0	0	0	0.0015	0	0	0	0	0	0	0	0	0	0
Bacteria;Omnitrophica_OP3;AQSZ_c;GQ143761_o;AY532589_f;AY532589_g	AY532589_g	1	1	0	0	0	0	0	0	0	0	0	0.0015	0.0015	0	0	0	0	0	0	0	0	0
Bacteria;Chlorobi;Ignavibacteriae;Ignavibacteriales;Ignavibacteriaceae;AY548932_g	AY548932_g	1	0	0	0	0	0	0	0	0	0	0	0.0015	0	0	0	0	0	0	0	0	0	0
Bacteria;Chloroflexi;Anaerolineae;Anaerolinaeles;Anaerolinaceae;AY548942_g	AY548942_g	1	0	0	0	0	0	0	0	0	0	0	0.0015	0	0	0	0	0	0	0	0	0	0
Bacteria;Proteobacteria;Betaproteobacteria;Sterolibacterium_o;Sterolibacteriaceae;AY770957_g	AY770957_g	1	0	1	1	0	0	0	1	0	0	0	0.0015	0	0.0016	0.0016	0	0	0	0.0014	0	0	0
Bacteria;Lentisphaerae;Lentisphaeria;Victivallales;GQ347406_f;AY948016_g	AY948016_g	1	3	1	1	0	0	0	0	0	0	0	0.0015	0.0044	0.0016	0.0016	0	0	0	0	0	0	0
Bacteria;Proteobacteria;Alphaproteobacteria;Rhodospirillales;Acetobacteraceae;Acetobacter	Acetobacter	1	4	0	1	0	0	0	1	0	0	2	0.0015	0.0059	0	0.0016	0	0	0	0.0014	0	0	0.0026
Bacteria;Proteobacteria;Betaproteobacteria;Burkholderiales;Alcaligenaceae;Alcaligenes	Alcaligenes	1	1	0	1	1	0	0	0	0	2	0	0.0015	0.0015	0	0.0016	0.0014	0	0	0	0	0.0032	0
Bacteria;Firmicutes;Bacilli;Bacillales;Staphylococcaceae;Aliicoccus	Aliicoccus	1	0	0	0	0	0	0	0	0	0	0	0.0015	0	0	0	0	0	0	0	0	0	0
Bacteria;Proteobacteria;Gammaproteobacteria;Alteromonadales;Alishewanella_f;Alishewanella	Alishewanella	1	0	0	2	4	0	0	1	1	2	0	0.0015	0	0	0.0031	0.0057	0	0	0.0014	0.0015	0.0032	0
Bacteria;Synergistetes;Synergistia;Synergistales;Synergistaceae;Aminomonas	Aminomonas	1	4	3	8	16	4	7	7	8	9	9	0.0015	0.0059	0.0049	0.0125	0.0228	0.0061	0.0113	0.01	0.0124	0.0145	0.0118
Bacteria;Firmicutes;Tissierellia;Tissierellales;Peptoniphilaceae;Anaerococcus	Anaerococcus	1	0	0	0	0	1	0	0	0	0	1	0.0015	0	0	0	0	0.0015	0	0	0	0	0.0013
Bacteria;Firmicutes;Clostridia;Clostridiales;Lachnospiraceae;Anaerotaenia	Anaerotaenia	1	1	0	1	1	0	2	2	0	0	0	0.0015	0.0015	0	0.0016	0.0014	0	0.0032	0.0029	0	0	0
Bacteria;Firmicutes;Negativicutes;Selenomonadales;Selenomonadaceae;Anaerovibrio	Anaerovibrio	1	1	0	0	4	1	0	2	0	0	2	0.0015	0.0015	0	0	0.0057	0.0015	0	0.0029	0	0	0.0026
Bacteria;Proteobacteria;Gammaproteobacteria;Legionellales;Coxiellaceae;Aquicella	Aquicella	1	4	0	0	7	0	2	2	1	0	2	0.0015	0.0059	0	0	0.01	0	0.0032	0.0029	0.0015	0	0.0026
Bacteria;Actinobacteria;Actinobacteria_c;Micrococcales;Intrasporangiaceae;Arsenicicoccus	Arsenicicoccus	1	0	0	0	0	0	0	0	0	1	0	0.0015	0	0	0	0	0	0	0	0	0.0016	0
Bacteria;Proteobacteria;Alphaproteobacteria;Rhodobacterales;Hyphomonadaceae;Asprobacter	Asprobacter	1	0	0	0	0	0	0	0	0	0	0	0.0015	0	0	0	0	0	0	0	0	0	0
Bacteria;Proteobacteria;Oligoflexia;Bdellovibrionales;Bdellovibrionaceae;Bdellovibrio	Bdellovibrio	1	0	1	6	2	4	1	0	2	1	2	0.0015	0	0.0016	0.0093	0.0029	0.0061	0.0016	0	0.0031	0.0016	0.0026
Bacteria;Actinobacteria;Actinobacteria_c;Frankiales;Geodermatophilaceae;Blastococcus	Blastococcus	1	1	0	0	0	0	0	0	0	0	0	0.0015	0.0015	0	0	0	0	0	0	0	0	0
Bacteria;Actinobacteria;Actinobacteria_c;Micrococcales;Dermabacteraceae;Brachybacterium	Brachybacterium	1	0	0	0	1	0	0	0	0	0	0	0.0015	0	0	0	0.0014	0	0	0	0	0	0
Bacteria;Proteobacteria;Alphaproteobacteria;Rhizobiales;Bradyrhizobiaceae;Bradyrhizobium	Bradyrhizobium	1	0	2	2	0	1	0	0	2	1	1	0.0015	0	0.0033	0.0031	0	0.0015	0	0	0.0031	0.0016	0.0013
Bacteria;Firmicutes;Bacilli;Bacillales;Listeriaceae;Brochothrix	Brochothrix	1	0	0	0	0	0	0	0	0	1	0	0.0015	0	0	0	0	0	0	0	0	0.0016	0
Bacteria;Proteobacteria;Gammaproteobacteria;Plasticicumulans_o;CBTK_f;CBTK_g	CBTK_g	1	0	0	0	0	0	0	2	0	0	0	0.0015	0	0	0	0	0	0	0.0029	0	0	0
Bacteria;Firmicutes;Clostridia;Clostridiales;Ruminococcaceae;CCYH_g	CCYH_g	1	0	0	0	4	0	0	0	0	2	0	0.0015	0	0	0	0.0057	0	0	0	0	0.0032	0
Bacteria;Actinobacteria;Acidimicrobiia;Acidimicrobiales;CP011489_f;CP011489_g	CP011489_g	1	2	0	1	0	1	0	0	0	0	0	0.0015	0.003	0	0.0016	0	0.0015	0	0	0	0	0
Bacteria;Proteobacteria;Epsilonproteobacteria;Campylobacterales;Campylobacteraceae;Campylobacter	Campylobacter	1	0	0	0	3	0	0	0	2	0	1	0.0015	0	0	0	0.0043	0	0	0	0.0031	0	0.0013
Bacteria;Proteobacteria;Alphaproteobacteria;Rickettsiales;Paracaedibacteraceae;Captivus	Captivus	1	3	0	0	0	0	0	0	0	0	0	0.0015	0.0044	0	0	0	0	0	0	0	0	0
Bacteria;Firmicutes;Clostridia;Clostridiales;Lachnospiraceae;Cellulosilyticum	Cellulosilyticum	1	0	0	0	0	0	0	0	1	0	0	0.0015	0	0	0	0	0	0	0	0.0015	0	0
Bacteria;Proteobacteria;Gammaproteobacteria;Cellvibrionales;Cellvibrionaceae;Cellvibrio	Cellvibrio	1	1	1	2	0	0	1	0	1	0	0	0.0015	0.0015	0.0016	0.0031	0	0	0.0016	0	0.0015	0	0
Bacteria;Proteobacteria;Betaproteobacteria;Neisseriales;Neisseriaceae;Chitinibacter	Chitinibacter	1	0	0	0	0	0	0	0	0	0	0	0.0015	0	0	0	0	0	0	0	0	0	0
Bacteria;Proteobacteria;Betaproteobacteria;Neisseriales;Neisseriaceae;Chitinivorax	Chitinivorax	1	0	0	0	0	1	0	4	0	0	0	0.0015	0	0	0	0	0.0015	0	0.0057	0	0	0
Bacteria;Synergistetes;Synergistia;Synergistales;Synergistaceae;Cloacibacillus	Cloacibacillus	1	1	2	3	4	7	2	3	1	5	3	0.0015	0.0015	0.0033	0.0047	0.0057	0.0106	0.0032	0.0043	0.0015	0.0081	0.0039
Bacteria;Firmicutes;Clostridia;Clostridiales;Ruminococcaceae;Clostridium_g13	Clostridium_g13	1	0	0	0	3	0	0	0	1	0	1	0.0015	0	0	0	0.0043	0	0	0	0.0015	0	0.0013
Bacteria;Actinobacteria;Actinobacteria_c;Corynebacteriales;Corynebacteriaceae;Corynebacterium	Corynebacterium	1	1	0	0	3	2	0	0	2	1	2	0.0015	0.0015	0	0	0.0043	0.003	0	0	0.0031	0.0016	0.0026
Bacteria;Bacteroidetes;Flavobacteria;Flavobacteriales;Crocinitomicaceae;Crocinitomicaceae_uc	Crocinitomicaceae_uc	1	0	0	0	0	0	0	0	0	0	0	0.0015	0	0	0	0	0	0	0	0	0	0
Bacteria;Proteobacteria;Deltaproteobacteria;EU246214_o;EU246214_f;DQ394922_g	DQ394922_g	1	0	0	1	0	2	4	2	2	0	5	0.0015	0	0	0.0016	0	0.003	0.0064	0.0029	0.0031	0	0.0066
Bacteria;Acidobacteria;Vicinamibacter_c;Vicinamibacter_o;Vicinamibacter_f;DQ787713_g	DQ787713_g	1	0	0	0	0	0	1	0	0	1	0	0.0015	0	0	0	0	0	0.0016	0	0	0.0016	0
Bacteria;Acidobacteria;DQ833472_c;DQ833472_o;DQ833472_f;DQ833472_g	DQ833472_g	1	0	0	0	0	0	0	0	0	0	0	0.0015	0	0	0	0	0	0	0	0	0	0
Bacteria;Proteobacteria;Deltaproteobacteria;Myxococcales;Archangiaceae;DQ906827_g	DQ906827_g	1	0	0	0	0	0	0	0	0	0	0	0.0015	0	0	0	0	0	0	0	0	0	0
Bacteria;Proteobacteria;Deltaproteobacteria;Syntrophobacterales;Syntrophobacteraceae;Desulforhabdus	Desulforhabdus	1	1	0	0	0	1	0	1	0	0	0	0.0015	0.0015	0	0	0	0.0015	0	0.0014	0	0	0
Bacteria;Proteobacteria;Alphaproteobacteria;Rhodospirillales;Rhodospirillaceae;Dongia	Dongia	1	0	0	0	0	1	0	0	0	0	0	0.0015	0	0	0	0	0.0015	0	0	0	0	0
Bacteria;Planctomycetes;EU385896_c;EU385896_o;EF019689_f;EF019689_g	EF019689_g	1	0	0	0	0	0	0	0	0	0	0	0.0015	0	0	0	0	0	0	0	0	0	0
Bacteria;Parcubacteria_OD1;Paceibacter_c;CP011215_o;CP011215_f;EF516764_g	EF516764_g	1	0	0	0	0	0	0	0	0	0	0	0.0015	0	0	0	0	0	0	0	0	0	0
Bacteria;Actinobacteria;Rubrobacteria;Gaiellales;PAC000097_f;EF520360_g	EF520360_g	1	0	2	0	0	0	0	0	0	0	0	0.0015	0	0.0033	0	0	0	0	0	0	0	0
Bacteria;Actinobacteria;Actinobacteria_c;Planktophila_o;Planktophila_f;EF520366_g	EF520366_g	1	1	0	0	0	0	0	0	0	0	0	0.0015	0.0015	0	0	0	0	0	0	0	0	0
Bacteria;Chlorobi;OPB56_c;OPB56_o;EF648021_f;EF648021_g	EF648021_g	1	0	0	0	0	0	0	0	1	0	0	0.0015	0	0	0	0	0	0	0	0.0015	0	0
Bacteria;Proteobacteria;Betaproteobacteria;Burkholderiales;Comamonadaceae;EU104128_g	EU104128_g	1	3	1	3	0	1	0	1	2	1	3	0.0015	0.0044	0.0016	0.0047	0	0.0015	0	0.0014	0.0031	0.0016	0.0039
Bacteria;Nitrospirae;Nitrospira_c;EU335197_o;EU335197_f;EU335197_g	EU335197_g	1	0	0	0	0	0	0	0	0	0	0	0.0015	0	0	0	0	0	0	0	0	0	0
Bacteria;Firmicutes;Clostridia;Clostridiales;Lachnospiraceae;EU358714_g	EU358714_g	1	1	1	0	1	0	0	0	1	0	0	0.0015	0.0015	0.0016	0	0.0014	0	0	0	0.0015	0	0
Bacteria;Proteobacteria;Alphaproteobacteria;Sphingomonadales;Sphingomonadaceae;EU580479_g	EU580479_g	1	1	2	3	1	0	0	0	0	0	0	0.0015	0.0015	0.0033	0.0047	0.0014	0	0	0	0	0	0
Bacteria;Proteobacteria;Betaproteobacteria;Burkholderiales;OM156_f;EU803579_g	EU803579_g	1	1	0	0	0	0	0	0	0	0	0	0.0015	0.0015	0	0	0	0	0	0	0	0	0
Bacteria;TM6;TM6_c;Babela_o;Babela_f;EU834773_g	EU834773_g	1	0	0	0	0	0	0	0	0	0	0	0.0015	0	0	0	0	0	0	0	0	0	0
Bacteria;Firmicutes;Clostridia;Clostridiales;Lachnospiraceae;EU844681_g	EU844681_g	1	0	0	0	0	0	2	0	0	0	0	0.0015	0	0	0	0	0	0.0032	0	0	0	0
Bacteria;Firmicutes;Erysipelotrichi;Erysipelotrichales;Erysipelotrichaceae;Erysipelothrix	Erysipelothrix	1	1	0	2	1	2	2	2	3	1	4	0.0015	0.0015	0	0.0031	0.0014	0.003	0.0032	0.0029	0.0046	0.0016	0.0052
Bacteria;Firmicutes;Clostridia;Clostridiales;Ruminococcaceae;Ethanoligenens	Ethanoligenens	1	0	0	0	0	0	0	0	2	0	0	0.0015	0	0	0	0	0	0	0	0.0031	0	0
Bacteria;Firmicutes;Tissierellia;Tissierellales;Peptoniphilaceae;Ezakiella	Ezakiella	1	0	0	0	1	0	0	0	0	0	0	0.0015	0	0	0	0.0014	0	0	0	0	0	0
Bacteria;Bacteroidetes;Sphingobacteriia;Saprospirales;Saprospiraceae;FJ230926_g	FJ230926_g	1	0	0	0	0	0	0	0	0	0	0	0.0015	0	0	0	0	0	0	0	0	0	0
Bacteria;FJ437850_p;FJ437850_c;FJ437850_o;FJ437850_f;FJ437850_g	FJ437850_g	1	0	0	0	0	0	0	0	0	0	0	0.0015	0	0	0	0	0	0	0	0	0	0
Bacteria;Bacteroidetes;Sphingobacteriia;FJ612278_o;FJ612278_f;FJ612278_g	FJ612278_g	1	0	0	0	0	0	0	0	0	0	0	0.0015	0	0	0	0	0	0	0	0	0	0
Bacteria;Lentisphaerae;Oligosphaeria;Oligosphaerales;FJ716308_f;FJ716308_g	FJ716308_g	1	0	0	0	0	0	0	0	0	0	0	0.0015	0	0	0	0	0	0	0	0	0	0
Bacteria;Bacteroidetes;Sphingobacteriia;NVQB_o;PAC000134_f;FJ793180_g	FJ793180_g	1	0	0	0	0	0	0	0	0	0	0	0.0015	0	0	0	0	0	0	0	0	0	0
Bacteria;Verrucomicrobia;Verrucomicrobiae;Pedosphaera_o;Pedosphaera_f;FJ800525_g	FJ800525_g	1	0	0	0	0	0	0	0	0	0	0	0.0015	0	0	0	0	0	0	0	0	0	0
Bacteria;Firmicutes;Clostridia;Clostridiales;Ruminococcaceae;FJ880790_g	FJ880790_g	1	0	0	5	8	6	2	1	6	4	10	0.0015	0	0	0.0078	0.0114	0.0091	0.0032	0.0014	0.0093	0.0064	0.0131
Bacteria;Elusimicrobia;Elusimicrobia_c;Elusimicrobiales;FM204952_f;FM204952_g	FM204952_g	1	3	2	0	1	0	0	1	1	0	3	0.0015	0.0044	0.0033	0	0.0014	0	0	0.0014	0.0015	0	0.0039
Bacteria;Chloroflexi;Caldilineae;Caldilineales;FN563196_f;FN563196_g	FN563196_g	1	0	0	0	0	0	1	0	0	0	0	0.0015	0	0	0	0	0	0.0016	0	0	0	0
Bacteria;Proteobacteria;Gammaproteobacteria;FP929140_o;FP929140_f;FP929140_g	FP929140_g	1	0	0	0	0	0	0	0	0	0	0	0.0015	0	0	0	0	0	0	0	0	0	0
Bacteria;Bacteroidetes;Flavobacteria;Flavobacteriales;FQ032823_f;FQ032823_g	FQ032823_g	1	0	0	0	0	0	0	0	0	0	0	0.0015	0	0	0	0	0	0	0	0	0	0
Bacteria;Proteobacteria;Alphaproteobacteria;Rhodobacterales;Rhodobacteraceae;Falsirhodobacter	Falsirhodobacter	1	0	0	0	0	0	0	0	0	2	0	0.0015	0	0	0	0	0	0	0	0	0.0032	0
Bacteria;Proteobacteria;Betaproteobacteria;Rhodocyclales;Azonexaceae;Ferribacterium	Ferribacterium	1	0	2	0	0	0	0	0	0	1	0	0.0015	0	0.0033	0	0	0	0	0	0	0.0016	0
Bacteria;Bacteroidetes;Sphingobacteriia;Sphingobacteriales;Chitinophagaceae;Flavitalea	Flavitalea	1	0	0	0	0	0	0	0	0	0	0	0.0015	0	0	0	0	0	0	0	0	0	0
Bacteria;Bacteroidetes;Bacteroidia;Marinilabiliales;Prolixibacteraceae;GQ133418_g	GQ133418_g	1	2	0	0	6	0	1	4	0	1	1	0.0015	0.003	0	0	0.0086	0	0.0016	0.0057	0	0.0016	0.0013
Bacteria;Parcubacteria_OD1;LCGL_c;LCGL_o;LCGL_f;GQ246297_g	GQ246297_g	1	0	0	0	0	0	0	0	0	0	0	0.0015	0	0	0	0	0	0	0	0	0	0
Bacteria;Lentisphaerae;Oligosphaeria;Oligosphaerales;AJ431235_f;GQ348400_g	GQ348400_g	1	0	0	0	0	0	0	0	0	0	1	0.0015	0	0	0	0	0	0	0	0	0	0.0013
Bacteria;Proteobacteria;Oligoflexia;Bdellovibrionales;GQ354944_f;GQ354944_g	GQ354944_g	1	4	0	0	0	0	0	0	0	0	0	0.0015	0.0059	0	0	0	0	0	0	0	0	0
Bacteria;Parcubacteria_OD1;LCGL_c;LCGL_o;LCGL_f;GQ355041_g	GQ355041_g	1	2	0	0	0	0	0	0	0	0	0	0.0015	0.003	0	0	0	0	0	0	0	0	0
Bacteria;Proteobacteria;Betaproteobacteria;GQ396817_o;GQ396817_f;GQ396817_g	GQ396817_g	1	0	0	2	0	0	0	0	0	0	0	0.0015	0	0	0.0031	0	0	0	0	0	0	0
Bacteria;Saccharibacteria_TM7;Saccharimonas_c;Saccharimonas_o;GQ396872_f;GQ396872_g	GQ396872_g	1	0	1	0	0	0	0	4	0	1	0	0.0015	0	0.0016	0	0	0	0	0.0057	0	0.0016	0
Bacteria;Firmicutes;Clostridia;Clostridiales;Ruminococcaceae;GQ451199_g	GQ451199_g	1	0	3	4	2	3	1	1	0	3	6	0.0015	0	0.0049	0.0062	0.0029	0.0046	0.0016	0.0014	0	0.0048	0.0079
Bacteria;TDNP;TDNP_c;TDNP_o;TDNP_f;GQ844343_g	GQ844343_g	1	0	2	1	1	2	2	1	1	8	1	0.0015	0	0.0033	0.0016	0.0014	0.003	0.0032	0.0014	0.0015	0.0129	0.0013
Bacteria;Verrucomicrobia;Verrucomicrobiae;Pedosphaera_o;Pedosphaera_f;GU196205_g	GU196205_g	1	2	1	2	6	1	2	1	3	7	7	0.0015	0.003	0.0016	0.0031	0.0086	0.0015	0.0032	0.0014	0.0046	0.0113	0.0092
Bacteria;Actinobacteria;Rubrobacteria;Gaiellales;Gaiellaceae;Gaiella	Gaiella	1	0	0	0	0	0	0	0	0	0	0	0.0015	0	0	0	0	0	0	0	0	0	0
Bacteria;Proteobacteria;Alphaproteobacteria;Rhodobacterales;Rhodobacteraceae;Gemmobacter	Gemmobacter	1	4	11	11	7	5	6	3	16	3	15	0.0015	0.0059	0.0179	0.0171	0.01	0.0076	0.0096	0.0043	0.0248	0.0048	0.0197
Bacteria;Firmicutes;Bacilli;Lactobacillales;Aerococcaceae;Globicatella	Globicatella	1	0	0	0	0	0	0	0	0	0	0	0.0015	0	0	0	0	0	0	0	0	0	0
Bacteria;Firmicutes;Clostridia;Clostridiales;Ruminococcaceae;HM124225_g	HM124225_g	1	1	1	0	1	0	0	1	0	2	1	0.0015	0.0015	0.0016	0	0.0014	0	0	0.0014	0	0.0032	0.0013
Bacteria;Omnitrophica_OP3;HM243796_c;HM243796_o;HM243796_f;HM243796_g	HM243796_g	1	4	1	1	0	2	0	0	1	0	0	0.0015	0.0059	0.0016	0.0016	0	0.003	0	0	0.0015	0	0
Bacteria;Proteobacteria;Betaproteobacteria;Burkholderiales;Comamonadaceae;HM445266_g	HM445266_g	1	0	0	7	0	1	0	2	0	0	0	0.0015	0	0	0.0109	0	0.0015	0	0.0029	0	0	0
Bacteria;Planctomycetes;Phycisphaerae;Phycisphaerales;Phycisphaeraceae;HM446087_g	HM446087_g	1	0	0	0	0	0	0	0	0	0	0	0.0015	0	0	0	0	0	0	0	0	0	0
Bacteria;Bacteroidetes;Sphingobacteriia;Sphingobacteriales;Chitinophagaceae;HM459717_g	HM459717_g	1	0	0	0	0	0	0	0	0	0	0	0.0015	0	0	0	0	0	0	0	0	0	0
Bacteria;Acidobacteria;Acidobacteriia;Acidobacteriales;Acidobacteriaceae;HM748754_g	HM748754_g	1	0	0	0	0	0	0	0	0	0	0	0.0015	0	0	0	0	0	0	0	0	0	0
Bacteria;Aminicenantes_OP8;AQSP_c;AQSP_o;AQSP_f;HQ183973_g	HQ183973_g	1	0	0	0	0	0	0	0	0	0	0	0.0015	0	0	0	0	0	0	0	0	0	0
Bacteria;Bacteroidetes;Sphingobacteriia;NVQB_o;PAC000134_f;HQ324879_g	HQ324879_g	1	0	0	0	0	0	0	0	0	0	0	0.0015	0	0	0	0	0	0	0	0	0	0
Bacteria;Proteobacteria;Gammaproteobacteria;Oceanospirillales;Halomonadaceae;Halomonas	Halomonas	1	0	1	0	1	0	0	2	1	1	3	0.0015	0	0.0016	0	0.0014	0	0	0.0029	0.0015	0.0016	0.0039
Bacteria;Bacteroidetes;Sphingobacteriia;Sphingobacteriales;Chitinophagaceae;Haoranjiania	Haoranjiania	1	0	0	1	0	0	0	0	0	0	0	0.0015	0	0	0.0016	0	0	0	0	0	0	0
Bacteria;Firmicutes;Erysipelotrichi;Erysipelotrichales;Erysipelotrichaceae;Holdemania	Holdemania	1	0	3	0	1	1	1	6	4	1	1	0.0015	0	0.0049	0	0.0014	0.0015	0.0016	0.0086	0.0062	0.0016	0.0013
Bacteria;Fusobacteria;Fusobacteria_c;Fusobacteriales;Fusobacteriaceae;Hypnocyclicus	Hypnocyclicus	1	0	0	0	0	0	0	0	0	0	0	0.0015	0	0	0	0	0	0	0	0	0	0
Bacteria;Proteobacteria;Gammaproteobacteria;Ignatzschineria_o;Ignatzschineria_f;Ignatzschineria	Ignatzschineria	1	0	0	0	2	1	0	1	0	0	0	0.0015	0	0	0	0.0029	0.0015	0	0.0014	0	0	0
Bacteria;Actinobacteria;Acidimicrobiia;Acidimicrobiales;Ilumatobacter_f;Ilumatobacter_f_uc	Ilumatobacter_f_uc	1	0	0	0	0	0	0	0	0	0	0	0.0015	0	0	0	0	0	0	0	0	0	0
Bacteria;Proteobacteria;Betaproteobacteria;Burkholderiales;Comamonadaceae;Inhella	Inhella	1	0	0	0	0	0	1	0	0	0	0	0.0015	0	0	0	0	0	0.0016	0	0	0	0
Bacteria;WS5;WS5_c;AB286410_o;JF922429_f;JF922429_g	JF922429_g	1	0	0	0	0	0	0	0	0	0	0	0.0015	0	0	0	0	0	0	0	0	0	0
Bacteria;Lentisphaerae;Lentisphaeria;Victivallales;GQ347406_f;JN398079_g	JN398079_g	1	0	0	0	0	0	0	0	0	0	0	0.0015	0	0	0	0	0	0	0	0	0	0
Bacteria;Proteobacteria;Gammaproteobacteria;Legionellales;Coxiellaceae;JN656793_g	JN656793_g	1	0	1	15	2	14	59	12	19	8	30	0.0015	0	0.0016	0.0234	0.0029	0.0212	0.0949	0.0172	0.0294	0.0129	0.0393
Bacteria;Fibrobacteres;JN697815_c;JN697815_o;JN697815_f;JN697815_g	JN697815_g	1	0	1	0	0	0	0	0	0	0	0	0.0015	0	0.0016	0	0	0	0	0	0	0	0
Bacteria;Planctomycetes;Phycisphaerae;Phycisphaerales;Phycisphaeraceae;JN825585_g	JN825585_g	1	0	0	0	0	0	0	0	0	0	0	0.0015	0	0	0	0	0	0	0	0	0	0
Bacteria;Bacteroidetes;Bacteroidia;Bacteroidales;Muribaculaceae;JQ085646_g	JQ085646_g	1	0	0	0	4	0	1	0	0	0	2	0.0015	0	0	0	0.0057	0	0.0016	0	0	0	0.0026
Bacteria;Proteobacteria;Betaproteobacteria;Burkholderiales;Comamonadaceae;JZUE_g	JZUE_g	1	1	0	0	0	0	0	0	0	0	0	0.0015	0.0015	0	0	0	0	0	0	0	0	0
Bacteria;Proteobacteria;Betaproteobacteria;Burkholderiales;Oxalobacteraceae;Janthinobacterium	Janthinobacterium	1	0	1	2	1	3	4	4	1	3	6	0.0015	0	0.0016	0.0031	0.0014	0.0046	0.0064	0.0057	0.0015	0.0048	0.0079
Bacteria;Firmicutes;Clostridia;Clostridiales;Ruminococcaceae;KE993550_g	KE993550_g	1	1	1	2	0	2	2	1	2	0	1	0.0015	0.0015	0.0016	0.0031	0	0.003	0.0032	0.0014	0.0031	0	0.0013
Bacteria;Proteobacteria;Gammaproteobacteria;Enterobacterales;Enterobacteriaceae;Kosakonia	Kosakonia	1	0	0	1	4	1	9	6	3	2	4	0.0015	0	0	0.0016	0.0057	0.0015	0.0145	0.0086	0.0046	0.0032	0.0052
Bacteria;Firmicutes;Bacilli;Bacillales;Planococcaceae;Kurthia	Kurthia	1	0	0	5	1	3	2	5	3	1	5	0.0015	0	0	0.0078	0.0014	0.0046	0.0032	0.0072	0.0046	0.0016	0.0066
Bacteria;Parcubacteria_OD1;Paceibacter_c;LBQD_o;LBQD_f;LBQD_g	LBQD_g	1	0	0	0	0	0	0	0	0	0	0	0.0015	0	0	0	0	0	0	0	0	0	0
Bacteria;Nitrospirae;Nitrospira_c;Thermodesulfovibrio_o;Thermodesulfovibrio_f;LCP-6_g	LCP-6_g	1	0	0	0	0	0	0	0	0	0	0	0.0015	0	0	0	0	0	0	0	0	0	0
Bacteria;Firmicutes;Clostridia;Clostridiales;Lachnospiraceae;LLKB_g	LLKB_g	1	1	4	5	25	3	3	4	2	2	3	0.0015	0.0015	0.0065	0.0078	0.0356	0.0046	0.0048	0.0057	0.0031	0.0032	0.0039
Bacteria;Firmicutes;Negativicutes;Selenomonadales;Selenomonadaceae;LT575483_g	LT575483_g	1	1	1	2	4	0	2	6	4	1	6	0.0015	0.0015	0.0016	0.0031	0.0057	0	0.0032	0.0086	0.0062	0.0016	0.0079
Bacteria;Actinobacteria;Coriobacteriia;Coriobacteriales;Coriobacteriaceae;LT821227_g	LT821227_g	1	2	1	4	1	5	3	4	0	1	3	0.0015	0.003	0.0016	0.0062	0.0014	0.0076	0.0048	0.0057	0	0.0016	0.0039
Bacteria;Proteobacteria;Betaproteobacteria;Neisseriales;Neisseriaceae;Leeia	Leeia	1	1	0	0	0	0	0	0	1	0	0	0.0015	0.0015	0	0	0	0	0	0	0.0015	0	0
Bacteria;Spirochaetes;Spirochaetia;Leptospirales;Leptospiraceae;Leptospira	Leptospira	1	0	0	0	0	0	0	0	0	0	0	0.0015	0	0	0	0	0	0	0	0	0	0
Bacteria;Proteobacteria;Gammaproteobacteria;Xanthomonadales;Xanthomonadaceae;Luteimonas	Luteimonas	1	1	0	1	5	3	1	2	1	0	2	0.0015	0.0015	0	0.0016	0.0071	0.0046	0.0016	0.0029	0.0015	0	0.0026
Bacteria;Actinobacteria;Actinobacteria_c;Propionibacteriales;Nocardioidaceae;Marmoricola	Marmoricola	1	1	0	0	0	0	0	0	0	0	0	0.0015	0.0015	0	0	0	0	0	0	0	0	0
Bacteria;Proteobacteria;Gammaproteobacteria;Methylococcales;Methylococcaceae;Methylomagnum	Methylomagnum	1	1	0	0	0	0	0	0	0	0	0	0.0015	0.0015	0	0	0	0	0	0	0	0	0
Bacteria;Proteobacteria;Alphaproteobacteria;Micropepsales;Micropepsaceae;Micropepsis	Micropepsis	1	0	0	0	0	0	0	0	0	0	0	0.0015	0	0	0	0	0	0	0	0	0	0
Bacteria;Proteobacteria;Gammaproteobacteria;Enterobacterales;Morganellaceae;Morganella	Morganella	1	0	1	1	4	6	2	4	1	2	2	0.0015	0	0.0016	0.0016	0.0057	0.0091	0.0032	0.0057	0.0015	0.0032	0.0026
Bacteria;Proteobacteria;Betaproteobacteria;Gallionellales;Gallionellaceae;Nitrotoga	Nitrotoga	1	14	0	2	0	0	3	0	6	7	0	0.0015	0.0207	0	0.0031	0	0	0.0048	0	0.0093	0.0113	0
Bacteria;Actinobacteria;Actinobacteria_c;Propionibacteriales;Nocardioidaceae;Nocardioides	Nocardioides	1	0	0	0	0	0	0	0	0	0	0	0.0015	0	0	0	0	0	0	0	0	0	0
Bacteria;Aminicenantes_OP8;AQSP_c;AQSP_o;AQSP_f;OPB95_g	OPB95_g	1	0	0	0	0	0	0	0	0	0	0	0.0015	0	0	0	0	0	0	0	0	0	0
Bacteria;Proteobacteria;Gammaproteobacteria;Pseudomonadales;Pseudomonadaceae;Oblitimonas	Oblitimonas	1	0	0	1	1	1	1	1	1	3	0	0.0015	0	0	0.0016	0.0014	0.0015	0.0016	0.0014	0.0015	0.0048	0
Bacteria;Proteobacteria;Betaproteobacteria;Burkholderiales;Oxalobacteraceae;Oxalobacter	Oxalobacter	1	4	0	1	3	2	0	2	0	0	2	0.0015	0.0059	0	0.0016	0.0043	0.003	0	0.0029	0	0	0.0026
Bacteria;TM6;TM6_c;Babela_o;PAC000234_f;PAC000370_g	PAC000370_g	1	0	0	1	0	0	0	1	0	0	1	0.0015	0	0	0.0016	0	0	0	0.0014	0	0	0.0013
Bacteria;Elusimicrobia;Elusimicrobia_c;Elusimicrobiales;PAC000391_f;PAC000391_g	PAC000391_g	1	0	0	0	0	0	0	0	0	0	0	0.0015	0	0	0	0	0	0	0	0	0	0
Bacteria;Proteobacteria;Alphaproteobacteria;Rhodospirillales;PAC000428_f;PAC000428_g	PAC000428_g	1	2	3	2	3	2	3	1	3	0	3	0.0015	0.003	0.0049	0.0031	0.0043	0.003	0.0048	0.0014	0.0046	0	0.0039
Bacteria;Proteobacteria;Gammaproteobacteria;Legionellales;Coxiellaceae;PAC000737_g	PAC000737_g	1	0	0	0	0	0	0	0	0	0	0	0.0015	0	0	0	0	0	0	0	0	0	0
Bacteria;Firmicutes;Clostridia;Clostridiales;Lachnospiraceae;PAC001043_g	PAC001043_g	1	7	9	16	25	15	18	25	23	11	19	0.0015	0.0104	0.0146	0.0249	0.0356	0.0228	0.0289	0.0358	0.0356	0.0177	0.0249
Bacteria;Firmicutes;Clostridia;Clostridiales;Lachnospiraceae;PAC001137_g	PAC001137_g	1	0	0	2	0	0	5	1	0	2	0	0.0015	0	0	0.0031	0	0	0.008	0.0014	0	0.0032	0
Bacteria;Firmicutes;Clostridia;Clostridiales;Ruminococcaceae;PAC001144_g	PAC001144_g	1	1	1	1	5	1	4	2	3	5	2	0.0015	0.0015	0.0016	0.0016	0.0071	0.0015	0.0064	0.0029	0.0046	0.0081	0.0026
Bacteria;Firmicutes;Clostridia;Clostridiales;Ruminococcaceae;PAC001241_g	PAC001241_g	1	5	3	2	5	3	1	2	6	4	2	0.0015	0.0074	0.0049	0.0031	0.0071	0.0046	0.0016	0.0029	0.0093	0.0064	0.0026
Bacteria;Firmicutes;Clostridia;Clostridiales;Lachnospiraceae;PAC001270_g	PAC001270_g	1	2	0	1	0	2	0	2	3	0	0	0.0015	0.003	0	0.0016	0	0.003	0	0.0029	0.0046	0	0
Bacteria;Tenericutes;Mollicutes;PAC001057_o;PAC000197_f;PAC001323_g	PAC001323_g	1	1	8	5	3	5	3	13	2	3	5	0.0015	0.0015	0.013	0.0078	0.0043	0.0076	0.0048	0.0186	0.0031	0.0048	0.0066
Bacteria;TM6;TM6_c;Babela_o;PAC000589_f;PAC001336_g	PAC001336_g	1	2	0	0	0	0	0	0	0	0	0	0.0015	0.003	0	0	0	0	0	0	0	0	0
Bacteria;Firmicutes;Clostridia;Clostridiales;Christensenellaceae;PAC001446_g	PAC001446_g	1	2	0	1	3	0	1	3	2	1	1	0.0015	0.003	0	0.0016	0.0043	0	0.0016	0.0043	0.0031	0.0016	0.0013
Bacteria;Firmicutes;Clostridia;Clostridiales;Lachnospiraceae;PAC001457_g	PAC001457_g	1	1	0	0	0	0	2	1	0	0	1	0.0015	0.0015	0	0	0	0	0.0032	0.0014	0	0	0.0013
Bacteria;Firmicutes;Clostridia;Clostridiales;Lachnospiraceae;PAC001600_g	PAC001600_g	1	1	0	0	0	1	0	0	2	2	0	0.0015	0.0015	0	0	0	0.0015	0	0	0.0031	0.0032	0
Bacteria;Firmicutes;Clostridia;Clostridiales;Mogibacterium_f;PAC001609_g	PAC001609_g	1	1	5	1	18	4	4	8	6	0	7	0.0015	0.0015	0.0081	0.0016	0.0257	0.0061	0.0064	0.0114	0.0093	0	0.0092
Bacteria;Chloroflexi;Anaerolineae;Anaerolinaeles;PAC002118_f;PAC002118_g	PAC002118_g	1	1	1	2	0	0	0	4	3	1	0	0.0015	0.0015	0.0016	0.0031	0	0	0	0.0057	0.0046	0.0016	0
Bacteria;Firmicutes;Clostridia;Clostridiales;Ruminococcaceae;PAC002148_g	PAC002148_g	1	0	0	0	2	1	0	1	1	1	0	0.0015	0	0	0	0.0029	0.0015	0	0.0014	0.0015	0.0016	0
Bacteria;Firmicutes;Clostridia;Clostridiales;Ruminococcaceae;PAC002160_g	PAC002160_g	1	0	0	1	2	2	1	1	0	2	1	0.0015	0	0	0.0016	0.0029	0.003	0.0016	0.0014	0	0.0032	0.0013
Bacteria;Firmicutes;Clostridia;Clostridiales;Peptococcaceae;PAC002181_g	PAC002181_g	1	0	1	0	3	1	1	2	0	2	1	0.0015	0	0.0016	0	0.0043	0.0015	0.0016	0.0029	0	0.0032	0.0013
Bacteria;Acidobacteria;Vicinamibacter_c;Vicinamibacter_o;PAC002281_f;PAC002281_g	PAC002281_g	1	0	0	0	0	0	0	0	0	0	0	0.0015	0	0	0	0	0	0	0	0	0	0
Bacteria;Proteobacteria;Betaproteobacteria;PAC002541_o;PAC002541_f;PAC002541_g	PAC002541_g	1	1	0	0	0	0	0	0	0	0	0	0.0015	0.0015	0	0	0	0	0	0	0	0	0
Bacteria;Proteobacteria;Betaproteobacteria;Neisseriales;Neisseriaceae;Paludibacterium	Paludibacterium	1	1	0	0	1	0	1	1	0	0	0	0.0015	0.0015	0	0	0.0014	0	0.0016	0.0014	0	0	0
Bacteria;Firmicutes;Clostridia;Clostridiales;Ruminococcaceae;Paludicola	Paludicola	1	3	2	2	4	1	3	1	5	3	4	0.0015	0.0044	0.0033	0.0031	0.0057	0.0015	0.0048	0.0014	0.0077	0.0048	0.0052
Bacteria;Proteobacteria;Alphaproteobacteria;Rickettsiales;Paracaedibacteraceae;Paracaedibacter	Paracaedibacter	1	4	6	6	4	11	8	3	7	2	4	0.0015	0.0059	0.0098	0.0093	0.0057	0.0167	0.0129	0.0043	0.0108	0.0032	0.0052
Bacteria;Bacteroidetes;Sphingobacteriia;Sphingobacteriales;Sphingobacteriaceae;Pedobacter	Pedobacter	1	2	0	0	0	1	1	0	1	0	0	0.0015	0.003	0	0	0	0.0015	0.0016	0	0.0015	0	0
Bacteria;Proteobacteria;Alphaproteobacteria;Rhizobiales;Devosia_f;Pelagibacterium	Pelagibacterium	1	0	0	0	0	0	0	0	0	0	0	0.0015	0	0	0	0	0	0	0	0	0	0
Bacteria;Chloroflexi;Anaerolineae;Anaerolinaeles;Anaerolinaceae;Pelolinea	Pelolinea	1	1	1	0	1	0	0	0	0	1	0	0.0015	0.0015	0.0016	0	0.0014	0	0	0	0	0.0016	0
Bacteria;Proteobacteria;Alphaproteobacteria;Rhodospirillales;Rhodospirillaceae;Phaeospirillum	Phaeospirillum	1	2	0	0	3	0	0	0	0	0	0	0.0015	0.003	0	0	0.0043	0	0	0	0	0	0
Bacteria;Proteobacteria;Betaproteobacteria;Burkholderiales;Comamonadaceae;Piscinibacter	Piscinibacter	1	0	0	0	0	0	0	0	0	0	0	0.0015	0	0	0	0	0	0	0	0	0	0
Bacteria;Proteobacteria;Betaproteobacteria;Burkholderiales;Piscinibacterium_f;Piscinibacterium	Piscinibacterium	1	0	0	0	0	0	0	0	0	0	0	0.0015	0	0	0	0	0	0	0	0	0	0
Bacteria;Proteobacteria;Alphaproteobacteria;Sphingomonadales;Erythrobacteraceae;Porphyrobacter	Porphyrobacter	1	1	0	2	1	1	0	1	0	2	0	0.0015	0.0015	0	0.0031	0.0014	0.0015	0	0.0014	0	0.0032	0
Bacteria;Firmicutes;Clostridia;Clostridiales;Ruminococcaceae;Pseudobacteroides	Pseudobacteroides	1	0	0	0	0	0	0	0	0	0	0	0.0015	0	0	0	0	0	0	0	0	0	0
Bacteria;Firmicutes;Clostridia;Clostridiales;Lachnospiraceae;Pseudobutyrivibrio	Pseudobutyrivibrio	1	0	2	0	0	6	3	0	0	0	9	0.0015	0	0.0033	0	0	0.0091	0.0048	0	0	0	0.0118
Bacteria;Proteobacteria;Alphaproteobacteria;Rhizobiales;Chelatococcaceae;Pseudochelatococcus	Pseudochelatococcus	1	2	5	1	12	9	3	4	7	3	6	0.0015	0.003	0.0081	0.0016	0.0171	0.0137	0.0048	0.0057	0.0108	0.0048	0.0079
Bacteria;Proteobacteria;Gammaproteobacteria;Xanthomonadales;Xanthomonadaceae;Pseudoxanthomonas	Pseudoxanthomonas	1	2	2	4	3	2	3	1	0	2	6	0.0015	0.003	0.0033	0.0062	0.0043	0.003	0.0048	0.0014	0	0.0032	0.0079
Bacteria;Proteobacteria;Gammaproteobacteria;Pseudomonadales;Moraxellaceae;Psychrobacter	Psychrobacter	1	2	2	2	5	3	2	8	7	3	7	0.0015	0.003	0.0033	0.0031	0.0071	0.0046	0.0032	0.0114	0.0108	0.0048	0.0092
Bacteria;Proteobacteria;Alphaproteobacteria;Rhizobiales;Beijerinckiaceae;Roseiarcus	Roseiarcus	1	0	0	0	0	0	0	0	0	0	0	0.0015	0	0	0	0	0	0	0	0	0	0
Bacteria;Proteobacteria;Gammaproteobacteria;Enterobacterales;Yersiniaceae;Serratia	Serratia	1	0	1	1	4	0	3	4	0	1	1	0.0015	0	0.0016	0.0016	0.0057	0	0.0048	0.0057	0	0.0016	0.0013
Bacteria;Proteobacteria;Oligoflexia;Silvanigrellales;Silvanigrellaceae;Silvanigrella	Silvanigrella	1	0	0	0	0	0	0	0	0	0	0	0.0015	0	0	0	0	0	0	0	0	0	0
Bacteria;Proteobacteria;Alphaproteobacteria;Rhodobacterales;Rhodobacteraceae;Sinorhodobacter	Sinorhodobacter	1	6	3	4	3	5	3	3	6	2	1	0.0015	0.0089	0.0049	0.0062	0.0043	0.0076	0.0048	0.0043	0.0093	0.0032	0.0013
Bacteria;Firmicutes;Tissierellia;Tissierellales;Tissierellaceae;Soehngenia	Soehngenia	1	0	0	0	0	0	0	0	0	0	0	0.0015	0	0	0	0	0	0	0	0	0	0
Bacteria;Acidobacteria;Solibacteres;Solibacterales;Solibacteraceae;Solibacter	Solibacter	1	0	0	0	0	0	0	0	0	0	0	0.0015	0	0	0	0	0	0	0	0	0	0
Bacteria;Proteobacteria;Oligoflexia;Silvanigrellales;Silvanigrellaceae;Spirobacillus	Spirobacillus	1	0	0	0	0	0	0	0	0	0	0	0.0015	0	0	0	0	0	0	0	0	0	0
Bacteria;Proteobacteria;Alphaproteobacteria;Rhodospirillales;Rhodospirillaceae;Stella	Stella	1	0	0	0	0	0	0	0	0	0	0	0.0015	0	0	0	0	0	0	0	0	0	0
Bacteria;Proteobacteria;Gammaproteobacteria;Acidiferrobacterales;Acidiferrobacteraceae;Sulfuricaulis	Sulfuricaulis	1	0	0	0	0	0	0	0	0	0	0	0.0015	0	0	0	0	0	0	0	0	0	0
Bacteria;Proteobacteria;Deltaproteobacteria;Syntrophobacterales;Syntrophobacteraceae;Syntrophobacter	Syntrophobacter	1	0	0	1	0	0	0	0	0	0	0	0.0015	0	0	0.0016	0	0	0	0	0	0	0
Bacteria;Firmicutes;Clostridia;Clostridiales;Lachnospiraceae;Syntrophococcus	Syntrophococcus	1	3	3	1	1	1	0	3	2	2	0	0.0015	0.0044	0.0049	0.0016	0.0014	0.0015	0	0.0043	0.0031	0.0032	0
Bacteria;Proteobacteria;Alphaproteobacteria;Sneathiellales;Ferrovibrio_f;Taonella	Taonella	1	0	0	0	0	0	0	0	0	0	0	0.0015	0	0	0	0	0	0	0	0	0	0
Bacteria;Firmicutes;Clostridia;Clostridiales;Peptostreptococcaceae;Terrisporobacter	Terrisporobacter	1	0	1	1	2	2	0	0	0	0	1	0.0015	0	0.0016	0.0016	0.0029	0.003	0	0	0	0	0.0013
Bacteria;Actinobacteria;Actinobacteria_c;Micrococcales;Intrasporangiaceae;Tetrasphaera	Tetrasphaera	1	0	0	1	1	1	1	1	0	0	1	0.0015	0	0	0.0016	0.0014	0.0015	0.0016	0.0014	0	0	0.0013
Bacteria;Firmicutes;Erysipelotrichi;Erysipelotrichales;Erysipelotrichaceae;Turicibacter	Turicibacter	1	9	4	3	14	10	8	8	3	6	9	0.0015	0.0133	0.0065	0.0047	0.02	0.0152	0.0129	0.0114	0.0046	0.0097	0.0118
Bacteria;Proteobacteria;Betaproteobacteria;Burkholderiales;Oxalobacteraceae;Undibacterium	Undibacterium	1	1	0	1	0	0	0	2	0	1	0	0.0015	0.0015	0	0.0016	0	0	0	0.0029	0	0.0016	0
Bacteria;Firmicutes;Bacilli;Lactobacillales;Enterococcaceae;Vagococcus	Vagococcus	1	0	1	2	0	6	3	0	2	3	2	0.0015	0	0.0016	0.0031	0	0.0091	0.0048	0	0.0031	0.0048	0.0026
Bacteria;Lentisphaerae;Lentisphaeria;Victivallales;Victivallaceae;Victivallis	Victivallis	1	10	2	2	4	2	2	1	7	6	3	0.0015	0.0148	0.0033	0.0031	0.0057	0.003	0.0032	0.0014	0.0108	0.0097	0.0039
Bacteria;Proteobacteria;Betaproteobacteria;Burkholderiales;Comamonadaceae;Zhizhongheella	Zhizhongheella	1	0	0	0	0	0	0	0	0	0	0	0.0015	0	0	0	0	0	0	0	0	0	0
Bacteria;SR1;CP006913_c;CP006913_o;CP006913_f;AB015542_g	AB015542_g	0	4	0	0	0	0	0	0	2	0	2	0	0.0059	0	0	0	0	0	0	0.0031	0	0.0026
Bacteria;Actinobacteria;Actinobacteria_c;Frankiales;AB021325_f;AB021325_f_uc	AB021325_f_uc	0	0	0	0	0	0	2	0	0	0	0	0	0	0	0	0	0	0.0032	0	0	0	0
Bacteria;Proteobacteria;Betaproteobacteria;Burkholderiales;Comamonadaceae;AB076847_g	AB076847_g	0	0	0	0	0	0	1	0	1	0	1	0	0	0	0	0	0	0.0016	0	0.0015	0	0.0013
Bacteria;Bacteroidetes;Bacteroidia;Bacteroidales;AB088925_f;AB088925_f_uc	AB088925_f_uc	0	0	0	2	0	0	0	0	0	0	0	0	0	0	0.0031	0	0	0	0	0	0	0
Bacteria;Planctomycetes;Planctomycetia;Planctomycetales;Gemmataceae;AB179519_g	AB179519_g	0	0	0	0	1	0	0	0	0	0	0	0	0	0	0	0.0014	0	0	0	0	0	0
Bacteria;Parcubacteria_OD1;Paceibacter_c;CP011209_o;AB179664_f;AB179664_g	AB179664_g	0	0	0	0	0	0	0	0	0	1	0	0	0	0	0	0	0	0	0	0	0.0016	0
Bacteria;Proteobacteria;Deltaproteobacteria;Bradymonadales;AB185724_f;AB185724_g	AB185724_g	0	0	0	0	0	0	0	0	1	0	1	0	0	0	0	0	0	0	0	0.0015	0	0.0013
Bacteria;Bacteroidetes;Bacteroidia;Bacteroidales;AB191985_f;AB191985_f_uc	AB191985_f_uc	0	3	17	2	3	4	2	16	4	3	6	0	0.0044	0.0276	0.0031	0.0043	0.0061	0.0032	0.0229	0.0062	0.0048	0.0079
Bacteria;Firmicutes;Clostridia;Clostridiales;Ruminococcaceae;AB218327_g	AB218327_g	0	2	0	0	1	0	0	3	2	1	1	0	0.003	0	0	0.0014	0	0	0.0043	0.0031	0.0016	0.0013
Bacteria;Firmicutes;Clostridia;Clostridiales;Clostridiaceae;AB218342_g	AB218342_g	0	0	0	0	0	0	2	2	0	0	0	0	0	0	0	0	0	0.0032	0.0029	0	0	0
Bacteria;Omnitrophica_OP3;FP245540_c;GU472720_o;GU472720_f;AB232814_g	AB232814_g	0	1	0	0	0	0	0	0	0	1	0	0	0.0015	0	0	0	0	0	0	0	0.0016	0
Bacteria;Verrucomicrobia;Verrucomicrobiae;Pedosphaera_o;Pedosphaera_f;AB234284_g	AB234284_g	0	0	0	1	0	0	1	0	0	0	0	0	0	0	0.0016	0	0	0.0016	0	0	0	0
Bacteria;SR1;CP006913_c;CP006913_o;AB247481_f;AB247481_g	AB247481_g	0	0	0	1	1	1	1	1	3	1	1	0	0	0	0.0016	0.0014	0.0015	0.0016	0.0014	0.0046	0.0016	0.0013
Bacteria;Firmicutes;Clostridia;Clostridiales;Lachnospiraceae;AB255081_g	AB255081_g	0	0	0	1	0	0	1	1	1	0	0	0	0	0	0.0016	0	0	0.0016	0.0014	0.0015	0	0
Bacteria;Proteobacteria;Gammaproteobacteria;Xanthomonadales;Xanthomonadaceae;AB274846_g	AB274846_g	0	0	0	0	0	1	0	1	0	0	0	0	0	0	0	0	0.0015	0	0.0014	0	0	0
Bacteria;Proteobacteria;Deltaproteobacteria;Myxococcales;Haliangiaceae;AB286332_g	AB286332_g	0	0	0	0	0	0	0	1	0	0	0	0	0	0	0	0	0	0	0.0014	0	0	0
Bacteria;Firmicutes;Clostridia;Clostridiales;Lachnospiraceae;AB377176_g	AB377176_g	0	0	0	0	0	1	0	0	0	0	0	0	0	0	0	0	0.0015	0	0	0	0	0
Bacteria;TM6;TM6_c;Babela_o;HM480205_f;AB425065_g	AB425065_g	0	0	0	0	0	0	0	0	0	0	1	0	0	0	0	0	0	0	0	0	0	0.0013
Bacteria;Proteobacteria;Alphaproteobacteria;Caulobacterales;Caulobacteraceae;AB473919_g	AB473919_g	0	0	0	0	0	0	0	1	0	0	0	0	0	0	0	0	0	0	0.0014	0	0	0
Bacteria;Firmicutes;Clostridia;Clostridiales;Ruminococcaceae;AB506348_g	AB506348_g	0	0	0	0	3	0	0	0	1	3	0	0	0	0	0	0.0043	0	0	0	0.0015	0.0048	0
Bacteria;Cyanobacteria;PAC002560_c;PAC000393_o;GU174155_f;AB506418_g	AB506418_g	0	0	0	0	1	0	0	2	1	0	1	0	0	0	0	0.0014	0	0	0.0029	0.0015	0	0.0013
Bacteria;Firmicutes;Negativicutes;Selenomonadales;Sporomusaceae;AB513436_g	AB513436_g	0	1	0	1	2	2	2	4	1	3	3	0	0.0015	0	0.0016	0.0029	0.003	0.0032	0.0057	0.0015	0.0048	0.0039
Bacteria;Firmicutes;Clostridia;Clostridiales;Lachnospiraceae;AB606290_g	AB606290_g	0	0	0	0	0	0	0	1	0	0	0	0	0	0	0	0	0	0	0.0014	0	0	0
Bacteria;Firmicutes;Clostridia;Clostridiales;Ruminococcaceae;AB630534_g	AB630534_g	0	0	0	0	0	1	1	0	0	0	0	0	0	0	0	0	0.0015	0.0016	0	0	0	0
Bacteria;Bacteroidetes;Bacteroidia;Bacteroidales;Porphyromonadaceae;AB630795_g	AB630795_g	0	0	0	0	0	0	0	0	0	1	0	0	0	0	0	0	0	0	0	0	0.0016	0
Bacteria;Planctomycetes;Planctomycetia;Planctomycetales;Gemmataceae;AB630876_g	AB630876_g	0	0	0	0	0	0	0	0	0	0	1	0	0	0	0	0	0	0	0	0	0	0.0013
Bacteria;Firmicutes;Clostridia;Clostridiales;Lachnospiraceae;AB730688_g	AB730688_g	0	1	0	2	3	3	1	1	1	1	0	0	0.0015	0	0.0031	0.0043	0.0046	0.0016	0.0014	0.0015	0.0016	0
Bacteria;Parcubacteria_OD1;LCGL_c;LCGL_o;AC160099_f;AC160099_f_uc	AC160099_f_uc	0	0	0	2	0	0	0	0	0	0	0	0	0	0	0.0031	0	0	0	0	0	0	0
Bacteria;Verrucomicrobia;Kiritimatiellae;EF436358_o;AF050559_f;AF050559_f_uc	AF050559_f_uc	0	0	0	0	0	0	3	0	0	0	10	0	0	0	0	0	0	0.0048	0	0	0	0.0131
Bacteria;Actinobacteria;OPB41;EU385697_o;EU385697_f;AF050572_g	AF050572_g	0	0	0	0	0	5	1	0	0	1	0	0	0	0	0	0	0.0076	0.0016	0	0	0.0016	0
Bacteria;Parcubacteria_OD1;LCGL_c;LCGL_o;LCBG_f;AF050610_g	AF050610_g	0	0	2	0	0	0	0	0	0	0	0	0	0	0.0033	0	0	0	0	0	0	0	0
Bacteria;Planctomycetes;Planctomycetia;Planctomycetales;Planctomycetaceae;AF234702_g	AF234702_g	0	0	0	1	0	0	0	0	0	0	0	0	0	0	0.0016	0	0	0	0	0	0	0
Bacteria;Hydrogenedentes_NKB19;Hydrogenedens_c;Hydrogenedens_o;Hydrogenedens_f;AF268995_g	AF268995_g	0	0	0	0	0	1	0	0	0	0	0	0	0	0	0	0	0.0015	0	0	0	0	0
Bacteria;Saccharibacteria_TM7;Saccharimonas_c;Saccharimonas_o;AF269001_f;AF269001_f_uc	AF269001_f_uc	0	0	0	0	0	0	2	0	0	0	0	0	0	0	0	0	0	0.0032	0	0	0	0
Bacteria;Saccharibacteria_TM7;Saccharimonas_c;Saccharimonas_o;AF269001_f;AF269001_g	AF269001_g	0	1	0	0	0	0	0	0	0	0	0	0	0.0015	0	0	0	0	0	0	0	0	0
Bacteria;Firmicutes;Clostridia;Clostridiales;Ruminococcaceae;AF286038_g	AF286038_g	0	1	0	0	0	0	0	0	1	0	0	0	0.0015	0	0	0	0	0	0	0.0015	0	0
Bacteria;Cyanobacteria;FJ810552_c;FJ810552_o;AF445731_f;AF445731_f_uc	AF445731_f_uc	0	0	2	0	0	0	0	0	0	0	0	0	0	0.0033	0	0	0	0	0	0	0	0
Bacteria;Chlorobi;HQ014634_c;HQ014634_o;HQ014634_f;AJ009458_g	AJ009458_g	0	0	0	0	1	0	1	0	0	0	0	0	0	0	0	0.0014	0	0.0016	0	0	0	0
Bacteria;Firmicutes;Negativicutes;Selenomonadales;Sporomusaceae;AJ009486_g	AJ009486_g	0	0	0	0	0	0	0	0	0	1	0	0	0	0	0	0	0	0	0	0	0.0016	0
Bacteria;Planctomycetes;Planctomycetia;Planctomycetales;Planctomycetaceae;AJ231186_g	AJ231186_g	0	0	0	1	0	0	0	0	0	0	0	0	0	0	0.0016	0	0	0	0	0	0	0
Bacteria;Firmicutes;Bacilli;Lactobacillales;Aerococcaceae;AJ279038_g	AJ279038_g	0	3	1	3	3	3	4	2	2	2	0	0	0.0044	0.0016	0.0047	0.0043	0.0046	0.0064	0.0029	0.0031	0.0032	0
Bacteria;Proteobacteria;Alphaproteobacteria;Rhodospirillales;Micavibrio_f;AJ292610_g	AJ292610_g	0	0	0	0	2	4	0	0	3	1	1	0	0	0	0	0.0029	0.0061	0	0	0.0046	0.0016	0.0013
Bacteria;Proteobacteria;Alphaproteobacteria;Rhodospirillales;Acetobacteraceae;AJ292611_g	AJ292611_g	0	0	0	0	1	0	0	0	0	0	0	0	0	0	0	0.0014	0	0	0	0	0	0
Bacteria;Chloroflexi;Anaerolineae;Anaerolinaeles;Anaerolinaceae;AJ306747_g	AJ306747_g	0	0	1	1	0	0	1	0	0	1	0	0	0	0.0016	0.0016	0	0	0.0016	0	0	0.0016	0
Bacteria;Planctomycetes;Planctomycetia;Planctomycetales;Planctomycetaceae;AJ306765_g	AJ306765_g	0	0	0	1	0	0	1	0	0	0	0	0	0	0	0.0016	0	0	0.0016	0	0	0	0
Bacteria;Cyanobacteria;PAC002560_c;PAC000393_o;AJ306783_f;AJ306783_f_uc	AJ306783_f_uc	0	2	2	0	4	7	8	4	4	0	0	0	0.003	0.0033	0	0.0057	0.0106	0.0129	0.0057	0.0062	0	0
Bacteria;Bacteroidetes;Bacteroidia;Bacteroidales;Porphyromonadaceae;AJ318147_g	AJ318147_g	0	0	0	1	3	0	0	0	0	0	1	0	0	0	0.0016	0.0043	0	0	0	0	0	0.0013
Bacteria;Proteobacteria;Alphaproteobacteria;Rhodospirillales;Micavibrio_f;AJ318201_g	AJ318201_g	0	0	0	0	0	0	0	1	0	0	0	0	0	0	0	0	0	0	0.0014	0	0	0
Bacteria;TM6;TM6_c;Babela_o;AJ387898_f;AJ387898_f_uc	AJ387898_f_uc	0	0	0	0	0	0	2	0	0	0	0	0	0	0	0	0	0	0.0032	0	0	0	0
Bacteria;TM6;TM6_c;Babela_o;AJ387898_f;AJ387898_g	AJ387898_g	0	0	2	0	0	0	0	0	0	0	0	0	0	0.0033	0	0	0	0	0	0	0	0
Bacteria;Firmicutes;Negativicutes;Acidaminococcales;Acidaminococcaceae;AJ488084_g	AJ488084_g	0	4	4	19	28	18	10	33	9	15	27	0	0.0059	0.0065	0.0296	0.0399	0.0273	0.0161	0.0472	0.0139	0.0242	0.0354
Bacteria;Proteobacteria;Betaproteobacteria;Burkholderiales;Comamonadaceae;AJ565430_g	AJ565430_g	0	0	0	0	0	0	0	0	0	1	0	0	0	0	0	0	0	0	0	0	0.0016	0
Bacteria;Firmicutes;Clostridia;Clostridiales;Lachnospiraceae;AJ576354_g	AJ576354_g	0	0	0	1	0	1	0	0	0	0	0	0	0	0	0.0016	0	0.0015	0	0	0	0	0
Bacteria;BRC1;FP245541_c;FP245541_o;AJ604544_f;AJ604544_g	AJ604544_g	0	0	0	0	1	1	0	0	0	0	0	0	0	0	0	0.0014	0.0015	0	0	0	0	0
Bacteria;Firmicutes;Clostridia;Clostridiales;Lachnospiraceae;AJ629068_g	AJ629068_g	0	0	0	0	0	1	0	0	0	0	0	0	0	0	0	0	0.0015	0	0	0	0	0
Bacteria;Parcubacteria_OD1;Paceibacter_c;CP011215_o;CP011215_f;AJ853574_g	AJ853574_g	0	0	0	0	0	1	0	0	1	0	0	0	0	0	0	0	0.0015	0	0	0.0015	0	0
Bacteria;Cyanobacteria;DQ520188_c;DQ520188_o;AM086116_f;AM086116_g	AM086116_g	0	0	2	0	0	0	0	0	0	0	0	0	0	0.0033	0	0	0	0	0	0	0	0
Bacteria;Chloroflexi;Dehalococcoidia;Dehalococcoidales;AF407200_f;AM086125_g	AM086125_g	0	2	2	1	2	1	0	1	0	0	0	0	0.003	0.0033	0.0016	0.0029	0.0015	0	0.0014	0	0	0
Bacteria;Proteobacteria;Alphaproteobacteria;Rickettsiales;Rickettsiaceae;AM086142_g	AM086142_g	0	4	2	0	0	0	0	0	2	0	0	0	0.0059	0.0033	0	0	0	0	0	0.0031	0	0
Bacteria;Acidobacteria;CP011806_c;CP011806_o;AM086150_f;AM086150_f_uc	AM086150_f_uc	0	0	3	0	0	2	6	0	0	0	6	0	0	0.0049	0	0	0.003	0.0096	0	0	0	0.0079
Bacteria;Acidobacteria;CP011806_c;CP011806_o;AM086150_f;AM086150_g	AM086150_g	0	1	0	0	0	0	0	0	0	0	0	0	0.0015	0	0	0	0	0	0	0	0	0
Bacteria;Acidobacteria;PAC001813_c;PAC001813_o;PAC001813_f;AM180888_g	AM180888_g	0	2	0	0	0	0	0	1	0	0	0	0	0.003	0	0	0	0	0	0.0014	0	0	0
Bacteria;Firmicutes;Clostridia;Clostridiales;Lachnospiraceae;AM405126_g	AM405126_g	0	0	0	0	1	0	0	0	0	0	0	0	0	0	0	0.0014	0	0	0	0	0	0
Bacteria;Bacteroidetes;Bacteroidia;Bacteroidales;Prevotellaceae;AM405230_g	AM405230_g	0	0	0	2	0	0	0	0	0	0	0	0	0	0	0.0031	0	0	0	0	0	0	0
Bacteria;Caldiserica;Caldisericia;Caldisericales;AM490691_f;AM490691_g	AM490691_g	0	1	2	0	1	1	1	0	0	2	2	0	0.0015	0.0033	0	0.0014	0.0015	0.0016	0	0	0.0032	0.0026
Bacteria;Proteobacteria;Deltaproteobacteria;Desulfobacterales;Desulfobacteraceae;AM490755_g	AM490755_g	0	0	0	3	3	0	3	2	0	0	0	0	0	0	0.0047	0.0043	0	0.0048	0.0029	0	0	0
Bacteria;Firmicutes;Tissierellia;Tissierellales;Peptoniphilaceae;AM500745_g	AM500745_g	0	0	0	0	2	0	0	1	0	0	0	0	0	0	0	0.0029	0	0	0.0014	0	0	0
Bacteria;Firmicutes;Clostridia;Clostridiales;Lachnospiraceae;AM500849_g	AM500849_g	0	0	0	0	0	0	0	0	1	0	0	0	0	0	0	0	0	0	0	0.0015	0	0
Bacteria;Chloroflexi;Anaerolineae;Anaerolinaeles;GCA004_f;AM745150_g	AM745150_g	0	1	0	0	0	0	0	0	0	0	0	0	0.0015	0	0	0	0	0	0	0	0	0
Bacteria;Verrucomicrobia;Verrucomicrobiae;Verrucomicrobiales;GU230460_f;AM889150_g	AM889150_g	0	0	0	0	1	0	1	0	0	0	0	0	0	0	0	0.0014	0	0.0016	0	0	0	0
Bacteria;Firmicutes;Clostridia;Clostridiales;Mogibacterium_f;AM982556_g	AM982556_g	0	0	0	92	91	71	0	72	95	0	106	0	0	0	0.1433	0.1297	0.1077	0	0.103	0.1472	0	0.139
Bacteria;Firmicutes;Erysipelotrichi;Erysipelotrichales;Erysipelotrichaceae;AM982586_g	AM982586_g	0	0	0	0	0	0	0	0	1	0	0	0	0	0	0	0	0	0	0	0.0015	0	0
Bacteria;Firmicutes;Erysipelotrichi;Erysipelotrichales;Erysipelotrichaceae;AM982588_g	AM982588_g	0	3	0	0	1	0	1	0	0	0	1	0	0.0044	0	0	0.0014	0	0.0016	0	0	0	0.0013
Bacteria;Bacteroidetes;Bacteroidia;Bacteroidales;AM982614_f;AM982614_f_uc	AM982614_f_uc	0	0	0	0	0	0	0	2	0	0	0	0	0	0	0	0	0	0	0.0029	0	0	0
Bacteria;Proteobacteria;Gammaproteobacteria;Legionellales;Coxiellaceae;AM991172_g	AM991172_g	0	1	0	0	0	2	0	0	0	0	0	0	0.0015	0	0	0	0.003	0	0	0	0	0
Bacteria;Microgenomates_OP11;Microgenomatus_c;AQSF_o;AQSF_f;AQSF_f_uc	AQSF_f_uc	0	0	0	0	0	0	2	0	0	0	0	0	0	0	0	0	0	0.0032	0	0	0	0
Bacteria;Proteobacteria;Betaproteobacteria;Burkholderiales;Alcaligenaceae;ATZQ_g	ATZQ_g	0	0	0	0	0	0	2	0	0	0	0	0	0	0	0	0	0	0.0032	0	0	0	0
Bacteria;Parcubacteria_OD1;Paceibacter_c;CP011215_o;CP011215_f;AY168743_g	AY168743_g	0	0	0	0	0	0	0	0	1	0	0	0	0	0	0	0	0	0	0	0.0015	0	0
Bacteria;Firmicutes;Clostridia;Clostridiales;Lachnospiraceae;AY212760_g	AY212760_g	0	0	0	0	0	1	0	0	0	0	0	0	0	0	0	0	0.0015	0	0	0	0	0
Bacteria;Firmicutes;Clostridia;Thermoanaerobacterales;AY221604_f;AY221604_g	AY221604_g	0	0	0	0	0	0	2	0	0	0	0	0	0	0	0	0	0	0.0032	0	0	0	0
Bacteria;Bacteroidetes;Bacteroidia;Bacteroidales;AY244965_f;AY244965_f_uc	AY244965_f_uc	0	0	0	0	2	0	0	0	0	0	0	0	0	0	0	0.0029	0	0	0	0	0	0
Bacteria;Proteobacteria;Alphaproteobacteria;Rhodospirillales;Rhodospirillaceae;AY344369_g	AY344369_g	0	0	0	0	0	0	0	2	0	0	0	0	0	0	0	0	0	0	0.0029	0	0	0
Bacteria;AY345499_p;AY345499_c;AY345499_o;AY345499_f;AY345499_g	AY345499_g	0	1	1	1	0	1	1	0	0	0	0	0	0.0015	0.0016	0.0016	0	0.0015	0.0016	0	0	0	0
Bacteria;Microgenomates_OP11;Microgenomatus_c;CP011212_o;LCHZ_f;AY371185_g	AY371185_g	0	0	1	0	0	0	0	0	0	0	0	0	0	0.0016	0	0	0	0	0	0	0	0
Bacteria;Firmicutes;Clostridia;Clostridiales;Christensenellaceae;AY442821_g	AY442821_g	0	4	0	4	3	1	1	1	0	0	4	0	0.0059	0	0.0062	0.0043	0.0015	0.0016	0.0014	0	0	0.0052
Bacteria;Peregrinibacteria;Peribacteria;AY532580_o;AY532580_f;AY532580_g	AY532580_g	0	0	0	0	0	0	1	1	0	0	0	0	0	0	0	0	0	0.0016	0.0014	0	0	0
Bacteria;Chloroflexi;Caldilineae;Caldilineales;AY548939_f;AY548939_g	AY548939_g	0	0	0	0	0	0	0	0	0	0	1	0	0	0	0	0	0	0	0	0	0	0.0013
Bacteria;Firmicutes;Clostridia;Clostridiales;AY570566_f;AY570566_g	AY570566_g	0	0	0	0	0	0	1	1	0	0	0	0	0	0	0	0	0	0.0016	0.0014	0	0	0
Bacteria;Firmicutes;Bacilli;Lactobacillales;Carnobacteriaceae;AY581816_g	AY581816_g	0	0	1	1	0	1	0	0	0	1	0	0	0	0.0016	0.0016	0	0.0015	0	0	0	0.0016	0
Bacteria;Spirochaetes;Spirochaetia;Spirochaetales;AY605129_f;AY605129_f_uc	AY605129_f_uc	0	0	0	0	0	0	2	0	0	0	0	0	0	0	0	0	0	0.0032	0	0	0	0
Bacteria;Proteobacteria;Gammaproteobacteria;Pasteurellales;Pasteurellaceae;AY749153_g	AY749153_g	0	0	0	0	3	0	0	0	0	0	0	0	0	0	0	0.0043	0	0	0	0	0	0
Bacteria;Proteobacteria;Deltaproteobacteria;Desulfobulbaceae_o;Desulfobulbaceae;AY771958_g	AY771958_g	0	0	0	2	0	0	0	0	0	0	0	0	0	0	0.0031	0	0	0	0	0	0	0
Bacteria;Firmicutes;Clostridia;Clostridiales;Christensenellaceae;AY858448_g	AY858448_g	0	0	0	0	0	0	1	0	0	0	0	0	0	0	0	0	0	0.0016	0	0	0	0
Bacteria;Firmicutes;Clostridia;Clostridiales;Ruminococcaceae;AY858456_g	AY858456_g	0	0	0	0	0	0	0	0	0	1	3	0	0	0	0	0	0	0	0	0	0.0016	0.0039
Bacteria;Proteobacteria;Alphaproteobacteria;Rhizobiales;AY945869_f;AY945869_g	AY945869_g	0	1	3	1	4	0	1	3	1	0	1	0	0.0015	0.0049	0.0016	0.0057	0	0.0016	0.0043	0.0015	0	0.0013
Bacteria;Proteobacteria;Alphaproteobacteria;Rhodospirillales;AY957891_f;AY957891_g	AY957891_g	0	0	1	0	0	0	0	0	0	1	0	0	0	0.0016	0	0	0	0	0	0	0.0016	0
Bacteria;Firmicutes;Bacilli;Lactobacillales;Aerococcaceae;Abiotrophia	Abiotrophia	0	0	0	0	0	0	1	0	0	0	1	0	0	0	0	0	0	0.0016	0	0	0	0.0013
Bacteria;Firmicutes;Clostridia;Clostridiales;Ruminococcaceae;Acetanaerobacterium	Acetanaerobacterium	0	0	1	2	0	2	0	0	1	3	0	0	0	0.0016	0.0031	0	0.003	0	0	0.0015	0.0048	0
Bacteria;Firmicutes;Clostridia;Clostridiales;Lachnospiraceae;Acetitomaculum	Acetitomaculum	0	0	0	1	0	0	0	0	0	0	0	0	0	0	0.0016	0	0	0	0	0	0	0
Bacteria;Firmicutes;Clostridia;Clostridiales;Ruminococcaceae;Acetivibrio	Acetivibrio	0	0	0	2	2	0	0	6	5	3	1	0	0	0	0.0031	0.0029	0	0	0.0086	0.0077	0.0048	0.0013
Bacteria;Proteobacteria;Alphaproteobacteria;Rhodospirillales;Acetobacteraceae;Acetobacteraceae_uc	Acetobacteraceae_uc	0	2	0	1	0	0	0	0	0	0	1	0	0.003	0	0.0016	0	0	0	0	0	0	0.0013
Bacteria;Proteobacteria;Betaproteobacteria;Burkholderiales;Alcaligenaceae;Achromobacter	Achromobacter	0	0	0	0	0	1	1	0	0	0	0	0	0	0	0	0	0.0015	0.0016	0	0	0	0
Bacteria;Firmicutes;Clostridia;Clostridiales;Acidaminobacter_f;Acidaminobacter_f_uc	Acidaminobacter_f_uc	0	2	0	0	0	4	0	0	0	0	0	0	0.003	0	0	0	0.0061	0	0	0	0	0
Bacteria;Proteobacteria;Alphaproteobacteria;Rhodospirillales;Acetobacteraceae;Acidocella	Acidocella	0	0	0	1	0	0	0	0	0	0	0	0	0	0	0.0016	0	0	0	0	0	0	0
Bacteria;Proteobacteria;Gammaproteobacteria;Pasteurellales;Pasteurellaceae;Actinobacillus	Actinobacillus	0	1	0	4	1	0	0	1	1	0	4	0	0.0015	0	0.0062	0.0014	0	0	0.0014	0.0015	0	0.0052
Bacteria;Actinobacteria;MarineActino_c;Actinomarinales;Actinomarinaceae;Actinomarina	Actinomarina	0	0	1	0	0	0	0	0	0	0	0	0	0	0.0016	0	0	0	0	0	0	0	0
Bacteria;Actinobacteria;Actinobacteria_c;Actinomycetales;Actinomycetaceae;Actinomycetaceae_uc	Actinomycetaceae_uc	0	0	3	0	0	23	4	6	0	0	7	0	0	0.0049	0	0	0.0349	0.0064	0.0086	0	0	0.0092
Bacteria;Firmicutes;Clostridia;Clostridiales;Ruminococcaceae;Acutalibacter	Acutalibacter	0	1	2	0	1	0	1	2	3	1	0	0	0.0015	0.0033	0	0.0014	0	0.0016	0.0029	0.0046	0.0016	0
Bacteria;Proteobacteria;Betaproteobacteria;Burkholderiales;Alcaligenaceae;Advenella	Advenella	0	2	0	0	0	0	0	0	0	0	0	0	0.003	0	0	0	0	0	0	0	0	0
Bacteria;Firmicutes;Bacilli;Lactobacillales;Aerococcaceae;Aerococcaceae_uc	Aerococcaceae_uc	0	0	0	2	0	0	2	0	2	0	0	0	0	0	0.0031	0	0	0.0032	0	0.0031	0	0
Bacteria;Firmicutes;Bacilli;Lactobacillales;Aerococcaceae;Aerococcus	Aerococcus	0	1	1	0	0	3	0	3	0	0	0	0	0.0015	0.0016	0	0	0.0046	0	0.0043	0	0	0
Bacteria;Proteobacteria;Alphaproteobacteria;Rhizobiales;Afifella_f;Afifella_f_uc	Afifella_f_uc	0	2	0	0	0	0	0	0	0	0	0	0	0.003	0	0	0	0	0	0	0	0	0
Bacteria;Proteobacteria;Gammaproteobacteria;Pasteurellales;Pasteurellaceae;Aggregatibacter	Aggregatibacter	0	0	0	0	0	1	0	0	0	0	0	0	0	0	0	0	0.0015	0	0	0	0	0
Bacteria;Proteobacteria;Betaproteobacteria;Burkholderiales;Alcaligenaceae;Alcaligenaceae_uc	Alcaligenaceae_uc	0	0	0	0	2	3	0	0	0	0	0	0	0	0	0	0.0029	0.0046	0	0	0	0	0
Bacteria;Bacteroidetes;Cytophagia;Cytophagales;Cyclobacteriaceae;Algoriphagus	Algoriphagus	0	0	0	0	0	0	0	0	0	1	0	0	0	0	0	0	0	0	0	0	0.0016	0
Bacteria;Proteobacteria;Betaproteobacteria;Burkholderiales;Comamonadaceae;Alicycliphilus	Alicycliphilus	0	0	0	2	0	0	0	0	0	0	0	0	0	0	0.0031	0	0	0	0	0	0	0
Bacteria;Proteobacteria;Gammaproteobacteria;Pseudomonadales;Moraxellaceae;Alkanindiges	Alkanindiges	0	0	0	0	0	0	0	2	2	0	0	0	0	0	0	0	0	0	0.0029	0.0031	0	0
Bacteria;Firmicutes;Erysipelotrichi;Erysipelotrichales;Erysipelotrichaceae;Allobaculum	Allobaculum	0	0	0	0	3	2	1	0	0	0	1	0	0	0	0	0.0043	0.003	0.0016	0	0	0	0.0013
Bacteria;Proteobacteria;Gammaproteobacteria;Chromatiales;Chromatiaceae;Allochromatium	Allochromatium	0	0	0	0	0	0	0	0	2	0	0	0	0	0	0	0	0	0	0	0.0031	0	0
Bacteria;Proteobacteria;Alphaproteobacteria;Rhizobiales;Rhizobiaceae;Allorhizobium	Allorhizobium	0	1	1	1	0	0	1	2	2	0	1	0	0.0015	0.0016	0.0016	0	0	0.0016	0.0029	0.0031	0	0.0013
Bacteria;Actinobacteria;Actinobacteria_c;Bifidobacteriales;Bifidobacteriaceae;Alloscardovia	Alloscardovia	0	0	1	0	0	0	0	0	0	0	0	0	0	0.0016	0	0	0	0	0	0	0	0
Bacteria;Proteobacteria;Alphaproteobacteria;Sphingomonadales;Erythrobacteraceae;Altererythrobacter	Altererythrobacter	0	0	0	0	0	0	0	0	1	0	0	0	0	0	0	0	0	0	0	0.0015	0	0
Bacteria;Proteobacteria;Alphaproteobacteria;Rhodobacterales;Rhodobacteraceae;Amaricoccus	Amaricoccus	0	1	1	1	0	0	0	0	0	1	0	0	0.0015	0.0016	0.0016	0	0	0	0	0	0.0016	0
Bacteria;Firmicutes;Clostridia;Clostridiales;Mogibacterium_f;Aminicella	Aminicella	0	1	1	0	1	0	1	0	1	2	0	0	0.0015	0.0016	0	0.0014	0	0.0016	0	0.0015	0.0032	0
Bacteria;Synergistetes;Synergistia;Synergistales;Synergistaceae;Aminivibrio	Aminivibrio	0	0	1	0	3	1	1	1	1	1	2	0	0	0.0016	0	0.0043	0.0015	0.0016	0.0014	0.0015	0.0016	0.0026
Bacteria;Proteobacteria;Gammaproteobacteria;Aeromonadales;Succinivibrionaceae;Anaerobiospirillum	Anaerobiospirillum	0	0	0	0	0	1	0	0	1	0	0	0	0	0	0	0	0.0015	0	0	0.0015	0	0
Bacteria;Firmicutes;Clostridia;Clostridiales;Ruminococcaceae;Anaerofilum	Anaerofilum	0	5	16	17	43	48	28	29	20	19	53	0	0.0074	0.026	0.0265	0.0613	0.0728	0.045	0.0415	0.031	0.0306	0.0695
Bacteria;Firmicutes;Clostridia;Clostridiales;Lachnospiraceae;Anaerosporobacter	Anaerosporobacter	0	0	0	1	0	0	0	0	1	1	0	0	0	0	0.0016	0	0	0	0	0.0015	0.0016	0
Bacteria;Firmicutes;Clostridia;Clostridiales;Ruminococcaceae;Angelakisella	Angelakisella	0	0	0	0	1	0	0	0	0	0	0	0	0	0	0	0.0014	0	0	0	0	0	0
Bacteria;Proteobacteria;Gammaproteobacteria;Xanthomonadales;Xanthomonadaceae;Aquimonas	Aquimonas	0	0	0	0	0	0	0	1	0	0	1	0	0	0	0	0	0	0	0.0014	0	0	0.0013
Bacteria;Planctomycetes;Planctomycetia;Planctomycetales;Isosphaeraceae;Aquisphaera	Aquisphaera	0	0	0	0	1	0	0	0	0	0	0	0	0	0	0	0.0014	0	0	0	0	0	0
Bacteria;Proteobacteria;Betaproteobacteria;Neisseriales;Neisseriaceae;Aquitalea	Aquitalea	0	0	0	0	0	0	0	3	2	0	3	0	0	0	0	0	0	0	0.0043	0.0031	0	0.0039
Bacteria;Actinobacteria;Actinobacteria_c;Micrococcales;Micrococcaceae;Arthrobacter	Arthrobacter	0	0	0	1	1	0	0	0	1	1	0	0	0	0	0.0016	0.0014	0	0	0	0.0015	0.0016	0
Bacteria;Firmicutes;Bacilli;Lactobacillales;Carnobacteriaceae;Atopostipes	Atopostipes	0	2	0	0	1	3	0	1	0	0	0	0	0.003	0	0	0.0014	0.0046	0	0.0014	0	0	0
Bacteria;Proteobacteria;Alphaproteobacteria;Rhizobiales;Aurantimonadaceae;Aureimonas	Aureimonas	0	0	0	0	1	1	0	1	0	1	0	0	0	0	0	0.0014	0.0015	0	0.0014	0	0.0016	0
Bacteria;Proteobacteria;Alphaproteobacteria;Rhodospirillales;Rhodospirillaceae;Azospirillum	Azospirillum	0	1	1	0	4	0	0	2	1	0	0	0	0.0015	0.0016	0	0.0057	0	0	0.0029	0.0015	0	0
Bacteria;TM6;TM6_c;Babela_o;Babela_f;Babela_f_uc	Babela_f_uc	0	0	2	0	0	0	0	2	2	0	0	0	0	0.0033	0	0	0	0	0.0029	0.0031	0	0
Bacteria;Proteobacteria;Oligoflexia;Bacteriovoracales;Bacteriovoracaceae;Bacteriovorax	Bacteriovorax	0	0	0	2	0	0	1	0	0	0	0	0	0	0	0.0031	0	0	0.0016	0	0	0	0
Bacteria;Bacteroidetes;Bacteroidia;Bacteroidales;Barnesiellaceae;Barnesiellaceae_uc	Barnesiellaceae_uc	0	0	0	0	0	0	0	0	0	2	0	0	0	0	0	0	0	0	0	0	0.0032	0
Bacteria;Proteobacteria;Alphaproteobacteria;Rhizobiales;Bartonellaceae;Bartonella	Bartonella	0	0	0	0	0	2	0	0	0	0	0	0	0	0	0	0	0.003	0	0	0	0	0
Bacteria;Proteobacteria;Gammaproteobacteria;Thiotrichales;Beggiatoaceae;Beggiatoaceae_uc	Beggiatoaceae_uc	0	0	4	2	0	0	0	0	4	0	0	0	0	0.0065	0.0031	0	0	0	0	0.0062	0	0
Bacteria;Proteobacteria;Alphaproteobacteria;Rhizobiales;Beijerinckiaceae;Beijerinckia	Beijerinckia	0	0	0	0	0	1	0	0	0	1	0	0	0	0	0	0	0.0015	0	0	0	0.0016	0
Bacteria;Proteobacteria;Betaproteobacteria;Neisseriales;Neisseriaceae;Bergeriella	Bergeriella	0	0	0	0	0	0	0	0	0	0	4	0	0	0	0	0	0	0	0	0	0	0.0052
Bacteria;Actinobacteria;Actinobacteria_c;Bifidobacteriales;Bifidobacteriaceae;Bifidobacteriaceae_uc	Bifidobacteriaceae_uc	0	0	0	2	0	0	0	0	0	0	0	0	0	0	0.0031	0	0	0	0	0	0	0
Bacteria;Proteobacteria;Alphaproteobacteria;Sphingomonadales;Sphingomonadaceae;Blastomonas	Blastomonas	0	1	0	1	0	0	1	0	0	1	0	0	0.0015	0	0.0016	0	0	0.0016	0	0	0.0016	0
Bacteria;Planctomycetes;Planctomycetia;Planctomycetales;Planctomycetaceae;Blastopirellula	Blastopirellula	0	1	0	0	0	0	0	0	0	0	0	0	0.0015	0	0	0	0	0	0	0	0	0
Bacteria;Proteobacteria;Betaproteobacteria;Burkholderiales;Alcaligenaceae;Bordetella	Bordetella	0	0	0	0	0	0	1	0	1	0	0	0	0	0	0	0	0	0.0016	0	0.0015	0	0
Bacteria;Proteobacteria;Alphaproteobacteria;Rhizobiales;Bosea_f;Bosea	Bosea	0	2	1	3	5	1	4	2	3	3	1	0	0.003	0.0016	0.0047	0.0071	0.0015	0.0064	0.0029	0.0046	0.0048	0.0013
Bacteria;Actinobacteria;Actinobacteria_c;Micrococcales;Brevibacteriaceae;Brevibacterium	Brevibacterium	0	1	0	0	0	1	0	0	0	0	0	0	0.0015	0	0	0	0.0015	0	0	0	0	0
Bacteria;Actinobacteria;Actinobacteria_c;Propionibacteriales;Propionibacteriaceae;Brooklawnia	Brooklawnia	0	0	0	1	0	0	0	0	0	0	0	0	0	0	0.0016	0	0	0	0	0	0	0
Bacteria;Proteobacteria;Alphaproteobacteria;Rhizobiales;Brucellaceae;Brucellaceae_uc	Brucellaceae_uc	0	0	0	0	0	0	0	1	0	0	0	0	0	0	0	0	0	0	0.0014	0	0	0
Bacteria;Proteobacteria;Betaproteobacteria;Burkholderiales;Burkholderiaceae;Burkholderiaceae_uc	Burkholderiaceae_uc	0	0	0	0	0	0	0	2	0	0	0	0	0	0	0	0	0	0	0.0029	0	0	0
Bacteria;Proteobacteria;Gammaproteobacteria;Enterobacterales;Enterobacteriaceae;Buttiauxella	Buttiauxella	0	0	0	0	0	1	0	0	0	0	0	0	0	0	0	0	0.0015	0	0	0	0	0
Bacteria;Firmicutes;Clostridia;Clostridiales;Ruminococcaceae;Butyricicoccus	Butyricicoccus	0	0	1	0	0	0	0	0	0	0	0	0	0	0.0016	0	0	0	0	0	0	0	0
Bacteria;Planctomycetes;Planctomycetia;Planctomycetales;Planctomycetaceae;Bythopirellula	Bythopirellula	0	0	0	0	0	0	0	0	0	0	1	0	0	0	0	0	0	0	0	0	0	0.0013
Bacteria;Proteobacteria;Gammaproteobacteria;Plasticicumulans_o;CBTK_f;CBTK_f_uc	CBTK_f_uc	0	0	0	0	0	0	0	0	0	0	3	0	0	0	0	0	0	0	0	0	0	0.0039
Bacteria;Firmicutes;Erysipelotrichi;Erysipelotrichales;Erysipelotrichaceae;CDPP_g	CDPP_g	0	0	1	0	0	0	0	0	0	0	0	0	0	0.0016	0	0	0	0	0	0	0	0
Bacteria;WWE3;CP006914_c;CP006914_o;CP006914_f;CP006914_g	CP006914_g	0	0	0	2	0	0	0	0	0	0	0	0	0	0	0.0031	0	0	0	0	0	0	0
Bacteria;Microgenomates_OP11;Microgenomatus_c;CP011212_o;CP011212_f;CP011212_g	CP011212_g	0	0	0	0	0	0	1	2	1	0	0	0	0	0	0	0	0	0.0016	0.0029	0.0015	0	0
Bacteria;Berkelbacteria;CP011213_c;CP011213_o;CP011213_f;CP011213_g	CP011213_g	0	0	0	0	0	0	0	0	0	0	1	0	0	0	0	0	0	0	0	0	0	0.0013
Bacteria;Planctomycetes;Planctomycetia;Planctomycetales;Planctomycetaceae;CP011270_g	CP011270_g	0	0	0	1	0	0	0	0	1	0	0	0	0	0	0.0016	0	0	0	0	0.0015	0	0
Bacteria;Firmicutes;Clostridia;Clostridiales;Ruminococcaceae;CP020705_g	CP020705_g	0	0	0	1	0	0	0	0	0	0	0	0	0	0	0.0016	0	0	0	0	0	0	0
Bacteria;Chlorobi;OPB56_c;OPB56_o;EF648021_f;CU920204_g	CU920204_g	0	0	0	0	1	0	0	0	0	0	0	0	0	0	0	0.0014	0	0	0	0	0	0
Bacteria;Synergistetes;Synergistia;Synergistales;Synergistaceae;CU920256_g	CU920256_g	0	4	0	3	9	11	4	9	2	5	14	0	0.0059	0	0.0047	0.0128	0.0167	0.0064	0.0129	0.0031	0.0081	0.0184
Bacteria;Proteobacteria;Oligoflexia;Bdellovibrionales;CU925466_f;CU925466_f_uc	CU925466_f_uc	0	0	0	2	4	2	4	4	4	0	0	0	0	0	0.0031	0.0057	0.003	0.0064	0.0057	0.0062	0	0
Bacteria;Firmicutes;Tissierellia;Tissierellales;Peptoniphilaceae;CYUJ_g	CYUJ_g	0	0	0	3	3	3	1	1	2	2	2	0	0	0	0.0047	0.0043	0.0046	0.0016	0.0014	0.0031	0.0032	0.0026
Bacteria;Proteobacteria;Gammaproteobacteria;Thiotrichales;Francisellaceae;Caedibacter	Caedibacter	0	0	0	0	0	0	0	0	0	1	0	0	0	0	0	0	0	0	0	0	0.0016	0
Bacteria;Proteobacteria;Alphaproteobacteria;Rickettsiales;Holosporaceae;Caedibacter_g1	Caedibacter_g1	0	0	0	0	0	1	0	4	3	0	1	0	0	0	0	0	0.0015	0	0.0057	0.0046	0	0.0013
Bacteria;Firmicutes;Clostridia;Clostridiales;Caldicoprobacteraceae;Caldicoprobacteraceae_uc	Caldicoprobacteraceae_uc	0	0	0	0	0	2	0	0	0	0	0	0	0	0	0	0	0.003	0	0	0	0	0
Bacteria;Proteobacteria;Alphaproteobacteria;Rhizobiales;Chelatococcaceae;Camelimonas	Camelimonas	0	0	1	0	2	1	0	0	1	0	0	0	0	0.0016	0	0.0029	0.0015	0	0	0.0015	0	0
Bacteria;Bacteroidetes;Flavobacteria;Flavobacteriales;Flavobacteriaceae;Capnocytophaga	Capnocytophaga	0	0	0	0	0	1	0	0	0	0	0	0	0	0	0	0	0.0015	0	0	0	0	0
Bacteria;Firmicutes;Bacilli;Lactobacillales;Carnobacteriaceae;Carnobacterium	Carnobacterium	0	0	1	1	2	0	0	1	0	1	1	0	0	0.0016	0.0016	0.0029	0	0	0.0014	0	0.0016	0.0013
Bacteria;Firmicutes;Bacilli;Bacillales;Planococcaceae;Caryophanon	Caryophanon	0	1	0	0	0	0	0	0	0	0	0	0	0.0015	0	0	0	0	0	0	0	0	0
Bacteria;Proteobacteria;Betaproteobacteria;Burkholderiales;Alcaligenaceae;Castellaniella	Castellaniella	0	0	0	0	2	1	0	1	1	0	0	0	0	0	0	0.0029	0.0015	0	0.0014	0.0015	0	0
Bacteria;Firmicutes;Clostridia;Clostridiales;Christensenellaceae;Catabacter	Catabacter	0	0	0	0	0	0	1	0	0	0	0	0	0	0	0	0	0	0.0016	0	0	0	0
Bacteria;Proteobacteria;Alphaproteobacteria;Caulobacterales;Caulobacteraceae;Caulobacteraceae_uc	Caulobacteraceae_uc	0	0	0	0	0	0	1	0	0	0	0	0	0	0	0	0	0	0.0016	0	0	0	0
Bacteria;Proteobacteria;Gammaproteobacteria;Pseudomonadales;Moraxellaceae;Cavicella	Cavicella	0	0	0	0	0	1	0	0	0	0	0	0	0	0	0	0	0.0015	0	0	0	0	0
Bacteria;Actinobacteria;Actinobacteria_c;Micrococcales;Cellulomonadaceae;Cellulomonas	Cellulomonas	0	0	0	1	0	0	1	0	0	0	0	0	0	0	0.0016	0	0	0.0016	0	0	0	0
Bacteria;Bacteroidetes;Flavobacteria;Flavobacteriales;Flavobacteriaceae;Chishuiella	Chishuiella	0	0	1	0	0	0	0	0	0	0	0	0	0	0.0016	0	0	0	0	0	0	0	0
Bacteria;Proteobacteria;Betaproteobacteria;Neisseriales;Neisseriaceae;Chitiniphilus	Chitiniphilus	0	0	0	0	0	0	0	2	0	0	0	0	0	0	0	0	0	0	0.0029	0	0	0
Bacteria;Chlorobi;Chlorobia;Chlorobiales;Chlorobiaceae;Chlorobaculum	Chlorobaculum	0	0	1	1	1	0	0	0	0	0	1	0	0	0.0016	0.0016	0.0014	0	0	0	0	0	0.0013
Bacteria;Proteobacteria;Gammaproteobacteria;Chromatiales;Chromatiaceae;Chromatiaceae_uc	Chromatiaceae_uc	0	0	0	0	2	0	2	0	0	0	0	0	0	0	0	0.0029	0	0.0032	0	0	0	0
Bacteria;Proteobacteria;Betaproteobacteria;Neisseriales;Neisseriaceae;Chromobacterium	Chromobacterium	0	0	0	0	3	0	0	2	2	0	1	0	0	0	0	0.0043	0	0	0.0029	0.0031	0	0.0013
Bacteria;Cyanobacteria;Chroobacteria;Pleurocapsales;Chroococcidiopsis_f;Chroococcidiopsis	Chroococcidiopsis	0	0	0	0	0	1	0	2	0	0	0	0	0	0	0	0	0.0015	0	0.0029	0	0	0
Bacteria;Firmicutes;Bacilli;Bacillales;Planococcaceae;Chryseomicrobium	Chryseomicrobium	0	0	0	0	0	0	0	0	0	0	1	0	0	0	0	0	0	0	0	0	0	0.0013
Bacteria;Proteobacteria;Gammaproteobacteria;Xanthomonadales;Xanthomonadaceae;Chujaibacter	Chujaibacter	0	0	0	0	0	0	0	1	0	0	0	0	0	0	0	0	0	0	0.0014	0	0	0
Bacteria;Actinobacteria;Actinobacteria_c;Micrococcales;Micrococcaceae;Citricoccus	Citricoccus	0	0	0	0	1	0	0	0	0	0	0	0	0	0	0	0.0014	0	0	0	0	0	0
Bacteria;Firmicutes;Clostridia;Clostridiales;Peptostreptococcaceae;Clostridioides	Clostridioides	0	0	0	0	0	0	1	1	0	0	1	0	0	0	0	0	0	0.0016	0.0014	0	0	0.0013
Bacteria;Firmicutes;Clostridia;Clostridiales;Lachnospiraceae;Clostridium_g21	Clostridium_g21	0	0	0	2	1	0	0	1	1	0	0	0	0	0	0.0031	0.0014	0	0	0.0014	0.0015	0	0
Bacteria;Firmicutes;Clostridia;Clostridiales;Ruminococcaceae;Clostridium_g26	Clostridium_g26	0	0	0	0	0	0	0	0	0	1	4	0	0	0	0	0	0	0	0	0	0.0016	0.0052
Bacteria;Firmicutes;Clostridia;Clostridiales;Lachnospiraceae;Clostridium_g31	Clostridium_g31	0	0	0	0	1	0	0	0	0	0	0	0	0	0	0	0.0014	0	0	0	0	0	0
Bacteria;Firmicutes;Clostridia;Clostridiales;Lachnospiraceae;Clostridium_g34	Clostridium_g34	0	2	1	2	10	13	3	12	4	4	7	0	0.003	0.0016	0.0031	0.0143	0.0197	0.0048	0.0172	0.0062	0.0064	0.0092
Bacteria;Firmicutes;Clostridia;Clostridiales;Lachnospiraceae;Clostridium_g35	Clostridium_g35	0	0	0	1	1	1	0	4	1	0	2	0	0	0	0.0016	0.0014	0.0015	0	0.0057	0.0015	0	0.0026
Bacteria;Firmicutes;Erysipelotrichi;Erysipelotrichales;Erysipelotrichaceae;Coprobacillus	Coprobacillus	0	0	0	0	1	1	2	1	0	0	0	0	0	0	0	0.0014	0.0015	0.0032	0.0014	0	0	0
Bacteria;Bacteroidetes;Bacteroidia;Bacteroidales;Barnesiellaceae;Coprobacter	Coprobacter	0	1	1	2	1	0	0	0	1	0	0	0	0.0015	0.0016	0.0031	0.0014	0	0	0	0.0015	0	0
Bacteria;Firmicutes;Clostridia;Thermoanaerobacterales;Thermodesulfobiaceae;Coprothermobacter	Coprothermobacter	0	0	0	0	1	0	0	0	0	0	0	0	0	0	0	0.0014	0	0	0	0	0	0
Bacteria;Actinobacteria;Coriobacteriia;Coriobacteriales;Coriobacteriaceae;Coriobacteriaceae_uc	Coriobacteriaceae_uc	0	0	0	0	0	0	2	0	0	0	0	0	0	0	0	0	0	0.0032	0	0	0	0
Bacteria;Actinobacteria;Actinobacteria_c;Micromonosporales;Micromonosporaceae;Couchioplanes	Couchioplanes	0	0	2	0	0	0	0	0	0	0	0	0	0	0.0033	0	0	0	0	0	0	0	0
Bacteria;Chlamydiae;Chlamydiae_c;Chlamydiales;Criblamydiaceae;Criblamydia	Criblamydia	0	1	0	0	0	0	0	0	0	0	0	0	0.0015	0	0	0	0	0	0	0	0	0
Bacteria;Firmicutes;Clostridia;Clostridiales;Peptostreptococcaceae;Criibacterium	Criibacterium	0	0	0	0	0	0	1	0	0	0	0	0	0	0	0	0	0	0.0016	0	0	0	0
Bacteria;Actinobacteria;Coriobacteriia;Coriobacteriales;Coriobacteriaceae;Cryptobacterium	Cryptobacterium	0	0	0	0	0	0	0	0	0	0	1	0	0	0	0	0	0	0	0	0	0	0.0013
Bacteria;Proteobacteria;Betaproteobacteria;Burkholderiales;Ralstonia_f;Cupriavidus	Cupriavidus	0	0	0	0	0	1	0	0	0	0	0	0	0	0	0	0	0.0015	0	0	0	0	0
Bacteria;Actinobacteria;Actinobacteria_c;Propionibacteriales;Propionibacteriaceae;Cutibacterium	Cutibacterium	0	0	0	0	1	0	0	0	0	0	0	0	0	0	0	0.0014	0	0	0	0	0	0
Bacteria;Cyanobacteria;Chroobacteria;Chroococcales;Cyanobacteriaceae;Cyanobacterium	Cyanobacterium	0	1	0	0	0	0	1	0	0	0	0	0	0.0015	0	0	0	0	0.0016	0	0	0	0
Bacteria;Proteobacteria;Deltaproteobacteria;Nitrospinales;DF820460_f;DF820460_g	DF820460_g	0	0	0	0	1	0	0	0	0	1	0	0	0	0	0	0.0014	0	0	0	0	0.0016	0
Bacteria;Proteobacteria;Alphaproteobacteria;Rhodospirillales;Micavibrio_f;DQ001628_g	DQ001628_g	0	1	0	0	0	0	0	0	0	0	0	0	0.0015	0	0	0	0	0	0	0	0	0
Bacteria;Bacteroidetes;Bacteroidia;Bacteroidales;DQ080187_f;DQ080187_f_uc	DQ080187_f_uc	0	0	0	0	0	0	0	0	0	0	2	0	0	0	0	0	0	0	0	0	0	0.0026
Bacteria;Bacteroidetes;Bacteroidia;Bacteroidales;DQ080187_f;DQ080187_g	DQ080187_g	0	5	5	1	1	0	5	1	2	1	1	0	0.0074	0.0081	0.0016	0.0014	0	0.008	0.0014	0.0031	0.0016	0.0013
Bacteria;TM6;TM6_c;Babela_o;ARQD_f;DQ129127_g	DQ129127_g	0	0	0	0	0	0	0	0	0	0	1	0	0	0	0	0	0	0	0	0	0	0.0013
Bacteria;Chloroflexi;Thermomicrobia;DQ129389_o;DQ129389_f;DQ129389_g	DQ129389_g	0	0	0	0	0	0	1	0	0	0	0	0	0	0	0	0	0	0.0016	0	0	0	0
Bacteria;Microgenomates_OP11;Microgenomatus_c;CP011212_o;DQ298007_f;DQ298007_g	DQ298007_g	0	0	0	0	0	1	0	0	0	0	0	0	0	0	0	0	0.0015	0	0	0	0	0
Bacteria;Peregrinibacteria;Peribacteria;DQ329575_o;DQ329575_f;DQ329575_f_uc	DQ329575_f_uc	0	0	2	0	0	2	3	0	0	0	0	0	0	0.0033	0	0	0.003	0.0048	0	0	0	0
Bacteria;Proteobacteria;Gammaproteobacteria;Ignatzschineria_o;Ignatzschineria_f;DQ337536_g	DQ337536_g	0	1	0	0	0	0	0	0	0	0	0	0	0.0015	0	0	0	0	0	0	0	0	0
Bacteria;Proteobacteria;Gammaproteobacteria;Chromatiales;EF157132_f;DQ378269_g	DQ378269_g	0	0	0	0	0	1	0	0	0	0	0	0	0	0	0	0	0.0015	0	0	0	0	0
Bacteria;Proteobacteria;Betaproteobacteria;Gallionellales;Gallionellaceae;DQ386858_g	DQ386858_g	0	0	2	0	0	0	0	0	2	0	0	0	0	0.0033	0	0	0	0	0	0.0031	0	0
Bacteria;Proteobacteria;Gammaproteobacteria;Legionellales;Coxiellaceae;DQ404604_g	DQ404604_g	0	1	0	0	0	0	0	0	0	0	0	0	0.0015	0	0	0	0	0	0	0	0	0
Bacteria;Proteobacteria;Deltaproteobacteria;Desulfobacca_o;Desulfobacca_f;DQ404843_g	DQ404843_g	0	0	0	0	0	0	0	0	0	0	2	0	0	0	0	0	0	0	0	0	0	0.0026
Bacteria;WS6;LBWK_c;DQ415748_o;DQ415748_f;DQ415748_g	DQ415748_g	0	0	1	0	1	0	0	1	1	2	0	0	0	0.0016	0	0.0014	0	0	0.0014	0.0015	0.0032	0
Bacteria;Firmicutes;Clostridia;Clostridiales;Lachnospiraceae;DQ456197_g	DQ456197_g	0	0	0	1	0	1	0	0	0	0	0	0	0	0	0.0016	0	0.0015	0	0	0	0	0
Bacteria;Actinobacteria;OPB41;EU385697_o;EU385697_f;DQ463692_g	DQ463692_g	0	0	0	0	1	0	0	0	0	1	0	0	0	0	0	0.0014	0	0	0	0	0.0016	0
Bacteria;Bacteroidetes;Bacteroidia;Bacteroidales;GQ354920_f;DQ676308_g	DQ676308_g	0	1	0	0	0	0	0	0	0	0	0	0	0.0015	0	0	0	0	0	0	0	0	0
Bacteria;Proteobacteria;Deltaproteobacteria;HQ114032_o;DQ676342_f;DQ676342_g	DQ676342_g	0	0	0	3	0	0	0	1	0	0	0	0	0	0	0.0047	0	0	0	0.0014	0	0	0
Bacteria;Verrucomicrobia;Kiritimatiellae;Kiritimatiellales;Kiritimatiellaceae;DQ676362_g	DQ676362_g	0	1	0	0	0	2	0	0	0	0	0	0	0.0015	0	0	0	0.003	0	0	0	0	0
Bacteria;Parcubacteria_OD1;LCGL_c;LCGL_o;LCGL_f;DQ676449_g	DQ676449_g	0	0	0	1	0	0	0	0	0	0	0	0	0	0	0.0016	0	0	0	0	0	0	0
Bacteria;Bacteroidetes;Bacteroidia;Bacteroidales;Muribaculaceae;DQ777914_g	DQ777914_g	0	0	1	1	2	0	0	0	1	2	1	0	0	0.0016	0.0016	0.0029	0	0	0	0.0015	0.0032	0.0013
Bacteria;Firmicutes;Clostridia;Clostridiales;Lachnospiraceae;DQ800447_g	DQ800447_g	0	0	0	0	1	1	0	1	0	0	0	0	0	0	0	0.0014	0.0015	0	0.0014	0	0	0
Bacteria;Proteobacteria;Alphaproteobacteria;Rhodospirillales;Rhodospirillaceae;DQ811855_g	DQ811855_g	0	1	0	0	0	0	0	1	0	0	0	0	0.0015	0	0	0	0	0	0.0014	0	0	0
Bacteria;Bacteroidetes;Bacteroidia;Bacteroidales;Muribaculaceae;DQ824211_g	DQ824211_g	0	0	0	1	0	0	0	0	0	0	0	0	0	0	0.0016	0	0	0	0	0	0	0
Bacteria;Proteobacteria;Alphaproteobacteria;Rickettsiales;Rickettsiaceae;DQ833504_g	DQ833504_g	0	0	0	2	0	1	0	1	2	0	4	0	0	0	0.0031	0	0.0015	0	0.0014	0.0031	0	0.0052
Bacteria;Verrucomicrobia;Verrucomicrobiae;Verrucomicrobiales;DQ856525_f;DQ856525_g	DQ856525_g	0	0	0	0	0	0	0	0	0	1	0	0	0	0	0	0	0	0	0	0	0.0016	0
Bacteria;Firmicutes;Clostridia;Thermoanaerobacterales;DQ887944_f;DQ887944_g	DQ887944_g	0	2	0	0	0	0	0	0	0	0	0	0	0.003	0	0	0	0	0	0	0	0	0
Bacteria;Chlamydiae;Chlamydiae_c;Chlamydiales;DQ903996_f;DQ903996_f_uc	DQ903996_f_uc	0	0	5	2	3	5	7	4	4	3	2	0	0	0.0081	0.0031	0.0043	0.0076	0.0113	0.0057	0.0062	0.0048	0.0026
Bacteria;Proteobacteria;Betaproteobacteria;Rhodocyclales;Zoogloeaceae;Dactylopiibacterium	Dactylopiibacterium	0	0	0	0	0	0	2	0	0	0	0	0	0	0	0	0	0	0.0032	0	0	0	0
Bacteria;Proteobacteria;Betaproteobacteria;Neisseriales;Neisseriaceae;Deefgea	Deefgea	0	0	0	0	0	0	1	1	0	0	0	0	0	0	0	0	0	0.0016	0.0014	0	0	0
Bacteria;Proteobacteria;Betaproteobacteria;Burkholderiales;Comamonadaceae;Delftia	Delftia	0	0	0	10	2	645	31	48	16	6	6	0	0	0	0.0156	0.0029	0.9786	0.0498	0.0687	0.0248	0.0097	0.0079
Bacteria;Actinobacteria;Actinobacteria_c;Micrococcales;Demequinaceae;Demequinaceae_uc	Demequinaceae_uc	0	0	0	0	0	0	0	0	0	1	1	0	0	0	0	0	0	0	0	0	0.0016	0.0013
Bacteria;Firmicutes;Negativicutes;Selenomonadales;Sporomusaceae;Dendrosporobacter	Dendrosporobacter	0	1	0	0	0	0	0	0	1	0	0	0	0.0015	0	0	0	0	0	0	0.0015	0	0
Bacteria;Actinobacteria;Actinobacteria_c;Micrococcales;Dermacoccaceae;Dermacoccus	Dermacoccus	0	0	0	0	0	1	0	0	0	0	0	0	0	0	0	0	0.0015	0	0	0	0	0
Bacteria;Proteobacteria;Deltaproteobacteria;Desulfobacterales;Desulfobacteraceae;Desulfobotulus	Desulfobotulus	0	0	0	0	2	0	0	0	0	0	0	0	0	0	0	0.0029	0	0	0	0	0	0
Bacteria;Proteobacteria;Deltaproteobacteria;Desulfovibrionales;Desulfomicrobiaceae;Desulfomicrobiaceae_uc	Desulfomicrobiaceae_uc	0	2	2	0	0	0	2	0	0	0	0	0	0.003	0.0033	0	0	0	0.0032	0	0	0	0
Bacteria;Proteobacteria;Deltaproteobacteria;Desulfomonile_o;Desulfomonile_f;Desulfomonile_f_uc	Desulfomonile_f_uc	0	0	5	4	0	0	2	0	4	2	0	0	0	0.0081	0.0062	0	0	0.0032	0	0.0062	0.0032	0
Bacteria;Firmicutes;Clostridia;Clostridiales;Desulfitobacterium_f;Desulfosporosinus	Desulfosporosinus	0	0	1	0	0	0	0	0	0	0	0	0	0	0.0016	0	0	0	0	0	0	0	0
Bacteria;Proteobacteria;Deltaproteobacteria;Desulfovibrionales;Desulfovibrionaceae;Desulfovibrio_g1	Desulfovibrio_g1	0	1	4	2	6	2	0	10	4	0	4	0	0.0015	0.0065	0.0031	0.0086	0.003	0	0.0143	0.0062	0	0.0052
Bacteria;Proteobacteria;Deltaproteobacteria;Desulfovibrionales;Desulfovibrionaceae;Desulfovibrio_g10	Desulfovibrio_g10	0	0	0	0	1	0	0	0	0	0	1	0	0	0	0	0.0014	0	0	0	0	0	0.0013
Bacteria;Proteobacteria;Deltaproteobacteria;Desulfovibrionales;Desulfovibrionaceae;Desulfovibrio_g2	Desulfovibrio_g2	0	1	0	6	5	1	0	7	1	3	6	0	0.0015	0	0.0093	0.0071	0.0015	0	0.01	0.0015	0.0048	0.0079
Bacteria;Proteobacteria;Deltaproteobacteria;Syntrophobacterales;Syntrophobacteraceae;Desulfovirga	Desulfovirga	0	6	4	0	0	0	0	0	0	0	3	0	0.0089	0.0065	0	0	0	0	0	0	0	0.0039
Bacteria;Proteobacteria;Deltaproteobacteria;Desulfuromonadales;Desulfuromonadaceae;Desulfuromonadaceae_uc	Desulfuromonadaceae_uc	0	0	0	0	0	2	0	0	0	0	0	0	0	0	0	0	0.003	0	0	0	0	0
Bacteria;Firmicutes;Erysipelotrichi;Erysipelotrichales;Erysipelotrichaceae;Dielma	Dielma	0	1	1	0	0	0	0	0	0	1	1	0	0.0015	0.0016	0	0	0	0	0	0	0.0016	0.0013
Bacteria;Actinobacteria;Actinobacteria_c;Corynebacteriales;Dietziaceae;Dietzia	Dietzia	0	1	0	0	1	0	0	0	0	0	0	0	0.0015	0	0	0.0014	0	0	0	0	0	0
Bacteria;Firmicutes;Bacilli;Lactobacillales;Aerococcaceae;Dolosicoccus	Dolosicoccus	0	0	0	0	0	0	0	0	2	0	0	0	0	0	0	0	0	0	0	0.0031	0	0
Bacteria;Proteobacteria;Betaproteobacteria;Burkholderiales;Oxalobacteraceae;Duganella	Duganella	0	0	0	0	0	1	0	0	0	0	0	0	0	0	0	0	0.0015	0	0	0	0	0
Bacteria;Actinobacteria;Acidimicrobiia;Acidimicrobiales;Iamiaceae;EF018137_g	EF018137_g	0	1	1	0	0	0	0	0	0	0	0	0	0.0015	0.0016	0	0	0	0	0	0	0	0
Bacteria;Kazan;CP011216_c;PAC000573_o;AM991231_f;EF018817_g	EF018817_g	0	0	1	0	0	0	0	0	0	0	1	0	0	0.0016	0	0	0	0	0	0	0	0.0013
Bacteria;Kazan;CP011216_c;PAC000573_o;AM991231_f;EF019223_g	EF019223_g	0	0	0	0	2	2	0	0	0	0	0	0	0	0	0	0.0029	0.003	0	0	0	0	0
Bacteria;EF019318_p;EF019318_c;EF019318_o;EF019318_f;EF019318_f_uc	EF019318_f_uc	0	0	0	0	0	2	0	0	0	0	0	0	0	0	0	0	0.003	0	0	0	0	0
Bacteria;Firmicutes;Clostridia;Clostridiales;Lachnospiraceae;EF025282_g	EF025282_g	0	0	0	0	0	1	0	0	0	0	1	0	0	0	0	0	0.0015	0	0	0	0	0.0013
Bacteria;WS6;PAC000380_c;PAC000380_o;PAC000380_f;EF032771_g	EF032771_g	0	1	1	0	1	0	0	1	0	0	0	0	0.0015	0.0016	0	0.0014	0	0	0.0014	0	0	0
Bacteria;Firmicutes;Clostridia;Clostridiales;Ruminococcaceae;EF404387_g	EF404387_g	0	1	3	2	1	5	0	1	0	4	2	0	0.0015	0.0049	0.0031	0.0014	0.0076	0	0.0014	0	0.0064	0.0026
Bacteria;Verrucomicrobia;Kiritimatiellae;EF436358_o;EF436358_f;EF436358_g	EF436358_g	0	3	6	0	0	0	2	1	2	5	0	0	0.0044	0.0098	0	0	0	0.0032	0.0014	0.0031	0.0081	0
Bacteria;Spirochaetes;Spirochaetia;Spirochaetales;EF453883_f;EF453883_f_uc	EF453883_f_uc	0	4	2	2	0	0	0	0	0	2	11	0	0.0059	0.0033	0.0031	0	0	0	0	0	0.0032	0.0144
Bacteria;Proteobacteria;Gammaproteobacteria;Legionellales;Coxiellaceae;EF492925_g	EF492925_g	0	0	0	0	0	1	0	0	0	0	0	0	0	0	0	0	0.0015	0	0	0	0	0
Bacteria;Parcubacteria_OD1;LCGL_c;LCGL_o;EF515247_f;EF515247_f_uc	EF515247_f_uc	0	2	0	0	0	0	0	3	2	0	0	0	0.003	0	0	0	0	0	0.0043	0.0031	0	0
Bacteria;Acidobacteria;CP011806_c;CP011806_o;EF515323_f;EF515323_g	EF515323_g	0	0	0	0	0	0	0	0	2	0	0	0	0	0	0	0	0	0	0	0.0031	0	0
Bacteria;Actinobacteria;Acidimicrobiia;Acidimicrobiales;Iamiaceae;EF516779_g	EF516779_g	0	0	0	1	0	0	0	0	0	0	0	0	0	0	0.0016	0	0	0	0	0	0	0
Bacteria;Proteobacteria;Alphaproteobacteria;Rickettsiales;AY344373_f;EF516885_g	EF516885_g	0	0	2	0	0	0	0	0	0	0	0	0	0	0.0033	0	0	0	0	0	0	0	0
Bacteria;Proteobacteria;Alphaproteobacteria;Rickettsiales;EF520427_f;EF520427_f_uc	EF520427_f_uc	0	0	0	0	0	0	0	0	0	2	0	0	0	0	0	0	0	0	0	0	0.0032	0
Bacteria;Bacteroidetes;Bacteroidia;Bacteroidales;Porphyromonadaceae;EF559086_g	EF559086_g	0	0	0	0	2	0	0	0	0	0	1	0	0	0	0	0.0029	0	0	0	0	0	0.0013
Bacteria;Firmicutes;Clostridia;Clostridiales;Ruminococcaceae;EF559154_g	EF559154_g	0	0	0	0	1	0	3	0	0	0	0	0	0	0	0	0.0014	0	0.0048	0	0	0	0
Bacteria;Planctomycetes;Planctomycetia;Planctomycetales;Gemmataceae;EF580943_g	EF580943_g	0	0	0	0	0	0	1	0	0	0	0	0	0	0	0	0	0	0.0016	0	0	0	0
Bacteria;Microgenomates_OP11;Microgenomatus_c;CP011212_o;EF648163_f;EF648163_f_uc	EF648163_f_uc	0	0	2	0	0	0	0	0	0	2	0	0	0	0.0033	0	0	0	0	0	0	0.0032	0
Bacteria;Proteobacteria;Gammaproteobacteria;Steroidobacter_o;Steroidobacter_f;EF999376_g	EF999376_g	0	0	0	0	0	0	0	0	1	0	0	0	0	0	0	0	0	0	0	0.0015	0	0
Bacteria;Proteobacteria;Betaproteobacteria;Sterolibacterium_o;Sterolibacteriaceae;EF999377_g	EF999377_g	0	0	0	1	0	0	0	0	0	0	0	0	0	0	0.0016	0	0	0	0	0	0	0
Bacteria;Proteobacteria;Gammaproteobacteria;Thiotrichales;Beggiatoaceae;EU015402_g	EU015402_g	0	1	0	0	0	0	0	0	0	0	0	0	0.0015	0	0	0	0	0	0	0	0	0
Bacteria;Saccharibacteria_TM7;EU043224_c;EU043224_o;EU043224_f;EU043224_f_uc	EU043224_f_uc	0	0	0	0	0	0	0	0	2	0	0	0	0	0	0	0	0	0	0	0.0031	0	0
Bacteria;Proteobacteria;Gammaproteobacteria;Xanthomonadales;Xanthomonadaceae;EU104217_g	EU104217_g	0	0	0	0	0	0	0	0	1	0	0	0	0	0	0	0	0	0	0	0.0015	0	0
Bacteria;Proteobacteria;Oligoflexia;Bdellovibrionales;Bdellovibrionaceae;EU104230_g	EU104230_g	0	0	1	0	0	0	0	0	0	0	0	0	0	0.0016	0	0	0	0	0	0	0	0
Bacteria;Chlorobi;OPB56_c;OPB56_o;EU245114_f;EU245114_f_uc	EU245114_f_uc	0	0	2	0	0	0	0	0	0	0	0	0	0	0.0033	0	0	0	0	0	0	0	0
Bacteria;WS6;LBWK_c;LBWK_o;LBWK_f;EU245419_g	EU245419_g	0	0	3	0	0	0	0	0	2	0	0	0	0	0.0049	0	0	0	0	0	0.0031	0	0
Bacteria;Peregrinibacteria;Peribacteria;LBOR_o;EU246208_f;EU246208_f_uc	EU246208_f_uc	0	0	0	0	0	2	0	0	0	0	0	0	0	0	0	0	0.003	0	0	0	0	0
Bacteria;Armatimonadetes;EU266864_c;EU266864_o;EU266864_f;EU266864_g	EU266864_g	0	1	0	4	2	3	1	1	2	0	1	0	0.0015	0	0.0062	0.0029	0.0046	0.0016	0.0014	0.0031	0	0.0013
Bacteria;Proteobacteria;Alphaproteobacteria;Rhizobiales;Aurantimonadaceae;EU289426_g	EU289426_g	0	0	0	1	0	0	0	0	0	0	0	0	0	0	0.0016	0	0	0	0	0	0	0
Bacteria;Proteobacteria;Alphaproteobacteria;Rhodospirillales;Micavibrio_f;EU328098_g	EU328098_g	0	0	0	0	1	0	0	0	0	0	0	0	0	0	0	0.0014	0	0	0	0	0	0
Bacteria;TM6;TM6_c;Babela_o;LBTE_f;EU335169_g	EU335169_g	0	0	0	0	0	0	0	0	0	0	2	0	0	0	0	0	0	0	0	0	0	0.0026
Bacteria;Bacteroidetes;Bacteroidia;Bacteroidales;RF16_f;EU358691_g	EU358691_g	0	1	1	0	2	0	0	0	2	0	0	0	0.0015	0.0016	0	0.0029	0	0	0	0.0031	0	0
Bacteria;Chlamydiae;Chlamydiae_c;Chlamydiales;EU363464_f;EU363464_g	EU363464_g	0	1	0	0	1	0	0	0	1	0	0	0	0.0015	0	0	0.0014	0	0	0	0.0015	0	0
Bacteria;BRC1;FP245541_c;FP245541_o;EU385897_f;EU385897_f_uc	EU385897_f_uc	0	0	4	0	3	0	4	0	0	0	4	0	0	0.0065	0	0.0043	0	0.0064	0	0	0	0.0052
Bacteria;Bacteroidetes;Bacteroidia;Bacteroidales;EF148839_f;EU407205_g	EU407205_g	0	0	0	0	0	0	0	0	0	1	0	0	0	0	0	0	0	0	0	0	0.0016	0
Bacteria;Actinobacteria;Rubrobacteria;Rubrobacterales;EU407208_f;EU407208_g	EU407208_g	0	0	0	0	0	0	2	0	0	0	0	0	0	0	0	0	0	0.0032	0	0	0	0
Bacteria;Firmicutes;Tissierellia;Tissierellales;Peptoniphilaceae;EU407217_g	EU407217_g	0	4	2	3	3	2	2	5	3	0	7	0	0.0059	0.0033	0.0047	0.0043	0.003	0.0032	0.0072	0.0046	0	0.0092
Bacteria;Actinobacteria;Coriobacteriia;Coriobacteriales;Coriobacteriaceae;EU462431_g	EU462431_g	0	0	0	1	0	0	0	0	0	0	0	0	0	0	0.0016	0	0	0	0	0	0	0
Bacteria;Actinobacteria;Coriobacteriia;Coriobacteriales;Coriobacteriaceae;EU462737_g	EU462737_g	0	0	10	2	3	2	1	0	0	0	0	0	0	0.0163	0.0031	0.0043	0.003	0.0016	0	0	0	0
Bacteria;Synergistetes;Synergistia;Synergistales;Synergistaceae;EU463241_g	EU463241_g	0	2	2	0	0	3	5	12	0	3	21	0	0.003	0.0033	0	0	0.0046	0.008	0.0172	0	0.0048	0.0275
Bacteria;Bacteroidetes;Bacteroidia;Bacteroidales;AC160630_f;EU464332_g	EU464332_g	0	0	0	0	0	0	0	0	0	1	0	0	0	0	0	0	0	0	0	0	0.0016	0
Bacteria;Firmicutes;Clostridia;Clostridiales;Lachnospiraceae;EU472017_g	EU472017_g	0	0	0	0	1	1	0	0	0	1	0	0	0	0	0	0.0014	0.0015	0	0	0	0.0016	0
Bacteria;Chlamydiae;Chlamydiae_c;Chlamydiales;EU488135_f;EU488135_f_uc	EU488135_f_uc	0	0	2	0	0	0	0	0	0	2	0	0	0	0.0033	0	0	0	0	0	0	0.0032	0
Bacteria;Chlamydiae;Chlamydiae_c;Chlamydiales;EU491566_f;EU491566_f_uc	EU491566_f_uc	0	2	0	0	0	0	0	0	0	0	0	0	0.003	0	0	0	0	0	0	0	0	0
Bacteria;Firmicutes;Clostridia;Clostridiales;Clostridiaceae;EU517557_g	EU517557_g	0	0	0	1	0	0	1	0	0	1	1	0	0	0	0.0016	0	0	0.0016	0	0	0.0016	0.0013
Bacteria;Firmicutes;Clostridia;Clostridiales;Eubacteriaceae;EU542464_g	EU542464_g	0	0	0	0	0	2	2	0	1	0	0	0	0	0	0	0	0.003	0.0032	0	0.0015	0	0
Bacteria;Hydrogenedentes_NKB19;Hydrogenedens_c;Hydrogenedens_o;Hydrogenedens_f;EU662593_g	EU662593_g	0	3	0	3	0	0	4	3	0	0	0	0	0.0044	0	0.0047	0	0	0.0064	0.0043	0	0	0
Bacteria;Proteobacteria;Betaproteobacteria;Burkholderiales;Comamonadaceae;EU735703_g	EU735703_g	0	0	0	1	0	0	0	0	2	0	0	0	0	0	0.0016	0	0	0	0	0.0031	0	0
Bacteria;Firmicutes;Clostridia;Clostridiales;Ruminococcaceae;EU775066_g	EU775066_g	0	0	1	0	0	0	0	0	1	0	1	0	0	0.0016	0	0	0	0	0	0.0015	0	0.0013
Bacteria;Bacteroidetes;Flavobacteria;Flavobacteriales;Flavobacteriaceae;EU779437_g	EU779437_g	0	0	0	1	0	0	0	0	0	0	0	0	0	0	0.0016	0	0	0	0	0	0	0
Bacteria;Firmicutes;Clostridia;Clostridiales;Ruminococcaceae;EU794292_g	EU794292_g	0	1	1	7	2	4	3	4	1	3	0	0	0.0015	0.0016	0.0109	0.0029	0.0061	0.0048	0.0057	0.0015	0.0048	0
Bacteria;Firmicutes;Clostridia;Clostridiales;Ruminococcaceae;EU843993_g	EU843993_g	0	0	0	2	0	0	4	0	4	3	2	0	0	0	0.0031	0	0	0.0064	0	0.0062	0.0048	0.0026
Bacteria;Saccharibacteria_TM7;Saccharimonas_c;Saccharimonas_o;EU861856_f;EU861856_g	EU861856_g	0	1	2	0	0	0	0	0	0	0	0	0	0.0015	0.0033	0	0	0	0	0	0	0	0
Bacteria;Firmicutes;Negativicutes;Hydrogenispora_o;Hydrogenispora_f;EU878324_g	EU878324_g	0	1	0	0	0	0	0	0	0	0	0	0	0.0015	0	0	0	0	0	0	0	0	0
Bacteria;Proteobacteria;Betaproteobacteria;Burkholderiales;Comamonadaceae;EU937973_g	EU937973_g	0	0	1	0	0	0	0	0	0	0	0	0	0	0.0016	0	0	0	0	0	0	0	0
Bacteria;Proteobacteria;Betaproteobacteria;Burkholderiales;Comamonadaceae;EU978826_g	EU978826_g	0	0	0	0	2	0	0	0	0	0	0	0	0	0	0	0.0029	0	0	0	0	0	0
Bacteria;Saccharibacteria_TM7;Saccharimonas_c;Saccharimonas_o;Saccharimonas_f;EU979068_g	EU979068_g	0	0	1	0	0	0	0	0	0	0	0	0	0	0.0016	0	0	0	0	0	0	0	0
Bacteria;Actinobacteria;Coriobacteriia;Coriobacteriales;Coriobacteriaceae;Eggerthella	Eggerthella	0	0	2	0	0	0	1	1	2	1	0	0	0	0.0033	0	0	0	0.0016	0.0014	0.0031	0.0016	0
Bacteria;Bacteroidetes;Flavobacteria;Flavobacteriales;Flavobacteriaceae;Elizabethkingia	Elizabethkingia	0	0	0	0	0	3	1	0	2	0	1	0	0	0	0	0	0.0046	0.0016	0	0.0031	0	0.0013
Bacteria;Proteobacteria;Alphaproteobacteria;Rhodospirillales;Rhodospirillaceae;Elstera	Elstera	0	0	0	0	2	0	0	1	0	0	1	0	0	0	0	0.0029	0	0	0.0014	0	0	0.0013
Bacteria;Firmicutes;Clostridia;Clostridiales;Mogibacterium_f;Emergencia	Emergencia	0	0	0	0	1	0	0	0	0	0	1	0	0	0	0	0.0014	0	0	0	0	0	0.0013
Bacteria;Elusimicrobia;Endomicrobia;Endomicrobiales;Endomicrobiaceae;Endomicrobiaceae_uc	Endomicrobiaceae_uc	0	2	2	0	0	0	0	0	0	0	0	0	0.003	0.0033	0	0	0	0	0	0	0	0
Bacteria;Proteobacteria;Alphaproteobacteria;Rhizobiales;Rhizobiaceae;Ensifer	Ensifer	0	0	0	1	0	0	2	0	1	0	1	0	0	0	0.0016	0	0	0.0032	0	0.0015	0	0.0013
Bacteria;Actinobacteria;Actinobacteria_c;Micrococcales;Yaniellaceae;Enteractinococcus	Enteractinococcus	0	0	0	0	0	0	0	0	0	0	1	0	0	0	0	0	0	0	0	0	0	0.0013
Bacteria;Firmicutes;Bacilli;Lactobacillales;Aerococcaceae;Eremococcus	Eremococcus	0	0	1	0	0	0	0	0	0	0	0	0	0	0.0016	0	0	0	0	0	0	0	0
Bacteria;Proteobacteria;Gammaproteobacteria;Enterobacterales;Erwiniaceae;Erwinia	Erwinia	0	0	0	0	2	0	0	2	0	0	1	0	0	0	0	0.0029	0	0	0.0029	0	0	0.0013
Bacteria;Proteobacteria;Alphaproteobacteria;Sphingomonadales;Erythrobacteraceae;Erythrobacter	Erythrobacter	0	0	0	0	0	0	0	1	0	0	1	0	0	0	0	0	0	0	0.0014	0	0	0.0013
Bacteria;Proteobacteria;Alphaproteobacteria;Sphingomonadales;Erythrobacteraceae;Erythrobacteraceae_uc	Erythrobacteraceae_uc	0	0	0	1	0	0	0	0	0	0	0	0	0	0	0.0016	0	0	0	0	0	0	0
Bacteria;Firmicutes;Clostridia;Clostridiales;Eubacteriaceae;Eubacteriaceae_uc	Eubacteriaceae_uc	0	0	0	0	0	4	0	0	0	2	2	0	0	0	0	0	0.0061	0	0	0	0.0032	0.0026
Bacteria;Firmicutes;Clostridia;Clostridiales;Lachnospiraceae;Eubacterium_g17	Eubacterium_g17	0	1	3	6	0	3	1	1	4	3	0	0	0.0015	0.0049	0.0093	0	0.0046	0.0016	0.0014	0.0062	0.0048	0
Bacteria;Firmicutes;Clostridia;Clostridiales;Lachnospiraceae;Eubacterium_g4	Eubacterium_g4	0	0	2	4	2	5	2	3	3	5	5	0	0	0.0033	0.0062	0.0029	0.0076	0.0032	0.0043	0.0046	0.0081	0.0066
Bacteria;Firmicutes;Clostridia;Clostridiales;Ruminococcaceae;Eubacterium_g8	Eubacterium_g8	0	2	6	6	6	5	4	4	6	5	9	0	0.003	0.0098	0.0093	0.0086	0.0076	0.0064	0.0057	0.0093	0.0081	0.0118
Bacteria;Firmicutes;Bacilli;Bacillales;Exiguobacteriaceae;Exiguobacterium	Exiguobacterium	0	0	0	0	1	0	1	0	2	0	0	0	0	0	0	0.0014	0	0.0016	0	0.0031	0	0
Bacteria;Proteobacteria;Alphaproteobacteria;Rhodospirillales;Rhodospirillaceae;FJ202881_g	FJ202881_g	0	0	0	1	0	0	0	1	0	0	0	0	0	0	0.0016	0	0	0	0.0014	0	0	0
Bacteria;TM6;TM6_c;FJ230912_o;FJ230912_f;FJ230912_f_uc	FJ230912_f_uc	0	0	0	0	0	0	0	3	0	2	0	0	0	0	0	0	0	0	0.0043	0	0.0032	0
Bacteria;TM6;TM6_c;FJ230912_o;FJ230912_f;FJ230912_g	FJ230912_g	0	2	0	1	1	1	0	0	0	2	1	0	0.003	0	0.0016	0.0014	0.0015	0	0	0	0.0032	0.0013
Bacteria;Bacteroidetes;Bacteroidia;Bacteroidales;GQ441294_f;FJ269056_g	FJ269056_g	0	0	0	0	0	0	0	0	1	0	0	0	0	0	0	0	0	0	0	0.0015	0	0
Bacteria;Firmicutes;Clostridia;Clostridiales;Thermincola_f;FJ269091_g	FJ269091_g	0	0	0	0	0	0	0	0	0	1	0	0	0	0	0	0	0	0	0	0	0.0016	0
Bacteria;Bacteroidetes;Bacteroidia;Bacteroidales;Prevotellaceae;FJ363576_g	FJ363576_g	0	0	2	0	0	0	0	0	0	0	1	0	0	0.0033	0	0	0	0	0	0	0	0.0013
Bacteria;Firmicutes;Clostridia;Clostridiales;Lachnospiraceae;FJ367817_g	FJ367817_g	0	0	0	0	0	0	0	0	0	1	0	0	0	0	0	0	0	0	0	0	0.0016	0
Bacteria;Bacteroidetes;Bacteroidia;Bacteroidales;GQ357022_f;FJ437930_g	FJ437930_g	0	0	0	0	0	0	0	0	2	0	0	0	0	0	0	0	0	0	0	0.0031	0	0
Bacteria;Verrucomicrobia;Kiritimatiellae;Kiritimatiellales;GQ259262_f;FJ437974_g	FJ437974_g	0	0	0	1	0	0	0	0	0	0	0	0	0	0	0.0016	0	0	0	0	0	0	0
Bacteria;Saccharibacteria_TM7;Saccharimonas_c;Saccharimonas_o;Saccharimonas_f;FJ470493_g	FJ470493_g	0	0	0	0	0	1	0	0	0	0	2	0	0	0	0	0	0.0015	0	0	0	0	0.0026
Bacteria;Chloroflexi;Thermomicrobia;DQ129389_o;DQ129389_f;FJ478561_g	FJ478561_g	0	0	0	1	0	0	0	0	0	0	0	0	0	0	0.0016	0	0	0	0	0	0	0
Bacteria;Firmicutes;Clostridia;Clostridiales;Lachnospiraceae;FJ534957_g	FJ534957_g	0	0	0	0	0	0	0	3	0	2	3	0	0	0	0	0	0	0	0.0043	0	0.0032	0.0039
Bacteria;Firmicutes;Clostridia;Clostridiales;Lachnospiraceae;FJ535038_g	FJ535038_g	0	0	0	0	0	0	0	0	1	0	0	0	0	0	0	0	0	0	0	0.0015	0	0
Bacteria;Firmicutes;Clostridia;Clostridiales;Ruminococcaceae;FJ535043_g	FJ535043_g	0	0	0	0	0	0	0	1	0	0	1	0	0	0	0	0	0	0	0.0014	0	0	0.0013
Bacteria;Planctomycetes;Planctomycetia;Planctomycetales;Planctomycetaceae;FJ542882_g	FJ542882_g	0	0	0	1	0	0	0	0	0	0	0	0	0	0	0.0016	0	0	0	0	0	0	0
Bacteria;Verrucomicrobia;Spartobacteria;Chthoniobacterales;Chthoniobacteraceae;FJ542927_g	FJ542927_g	0	0	0	0	0	1	0	0	0	0	0	0	0	0	0	0	0.0015	0	0	0	0	0
Bacteria;Verrucomicrobia;Spartobacteria;Chthoniobacterales;Chthoniobacteraceae;FJ542958_g	FJ542958_g	0	0	0	0	0	0	0	0	0	2	0	0	0	0	0	0	0	0	0	0	0.0032	0
Bacteria;Verrucomicrobia;Spartobacteria;Chthoniobacterales;Chthoniobacteraceae;FJ543046_g	FJ543046_g	0	0	0	0	1	0	0	0	1	0	0	0	0	0	0	0.0014	0	0	0	0.0015	0	0
Bacteria;Planctomycetes;Planctomycetia;Planctomycetales;Planctomycetaceae;FJ543048_g	FJ543048_g	0	0	0	0	1	0	0	0	0	0	0	0	0	0	0	0.0014	0	0	0	0	0	0
Bacteria;BRC1;EU246057_c;EU246057_o;FJ577893_f;FJ577893_f_uc	FJ577893_f_uc	0	0	2	0	0	0	0	0	0	0	0	0	0	0.0033	0	0	0	0	0	0	0	0
Bacteria;BRC1;EU246057_c;EU246057_o;FJ577893_f;FJ577893_g	FJ577893_g	0	0	0	9	0	5	0	1	0	0	3	0	0	0	0.014	0	0.0076	0	0.0014	0	0	0.0039
Bacteria;Chloroflexi;Caldilineae;Caldilineales;Caldilineaceae;FJ623297_g	FJ623297_g	0	0	0	1	0	0	0	0	0	0	0	0	0	0	0.0016	0	0	0	0	0	0	0
Bacteria;Firmicutes;Erysipelotrichi;Erysipelotrichales;Erysipelotrichaceae;FJ677212_g	FJ677212_g	0	0	0	0	0	0	0	0	1	0	0	0	0	0	0	0	0	0	0	0.0015	0	0
Bacteria;Proteobacteria;Hydrogenophilalia;Hydrogenophilales;FJ715977_f;FJ715977_f_uc	FJ715977_f_uc	0	0	0	0	0	0	2	0	0	0	0	0	0	0	0	0	0	0.0032	0	0	0	0
Bacteria;Firmicutes;Bacilli;Lactobacillales;Carnobacteriaceae;FJ825559_g	FJ825559_g	0	0	0	1	1	0	0	0	0	0	2	0	0	0	0.0016	0.0014	0	0	0	0	0	0.0026
Bacteria;Firmicutes;Clostridia;Clostridiales;Lachnospiraceae;FJ832175_g	FJ832175_g	0	0	0	2	3	0	0	3	0	0	2	0	0	0	0.0031	0.0043	0	0	0.0043	0	0	0.0026
Bacteria;Firmicutes;Clostridia;Clostridiales;Ruminococcaceae;FJ848395_g	FJ848395_g	0	0	0	0	0	0	2	0	0	1	0	0	0	0	0	0	0	0.0032	0	0	0.0016	0
Bacteria;Proteobacteria;Alphaproteobacteria;Rhizobiales;Brucellaceae;FJ950566_g	FJ950566_g	0	0	0	2	0	0	1	0	3	0	1	0	0	0	0.0031	0	0	0.0016	0	0.0046	0	0.0013
Bacteria;Peregrinibacteria;Peribacteria;FM207940_o;FM207940_f;FM207940_g	FM207940_g	0	1	0	0	0	0	0	0	0	0	0	0	0.0015	0	0	0	0	0	0	0	0	0
Bacteria;Proteobacteria;Alphaproteobacteria;Micropepsales;Micropepsaceae;FM212999_g	FM212999_g	0	0	0	2	0	0	0	0	0	0	0	0	0	0	0.0031	0	0	0	0	0	0	0
Bacteria;Firmicutes;Clostridia;Clostridiales;Lachnospiraceae;FMWZ_g	FMWZ_g	0	0	0	1	0	0	0	0	0	1	0	0	0	0	0.0016	0	0	0	0	0	0.0016	0
Bacteria;Bacteroidetes;Sphingobacteriia;Sphingobacteriales;Chitinophagaceae;FN428761_g	FN428761_g	0	0	0	0	1	0	0	0	0	0	0	0	0	0	0	0.0014	0	0	0	0	0	0
Bacteria;Firmicutes;Clostridia;Clostridiales;Lachnospiraceae;FN436095_g	FN436095_g	0	0	0	0	0	0	0	0	1	0	0	0	0	0	0	0	0	0	0	0.0015	0	0
Bacteria;Saccharibacteria_TM7;Saccharimonas_c;Saccharimonas_o;Saccharimonas_f;FN811240_g	FN811240_g	0	1	0	0	0	0	0	0	0	0	1	0	0.0015	0	0	0	0	0	0	0	0	0.0013
Bacteria;Cyanobacteria;Vampirovibrio_c;FR888536_o;FR888536_f;FR888536_f_uc	FR888536_f_uc	0	0	0	0	0	0	4	2	0	0	0	0	0	0	0	0	0	0.0064	0.0029	0	0	0
Bacteria;Firmicutes;Bacilli;Lactobacillales;Aerococcaceae;Facklamia	Facklamia	0	1	0	0	3	1	0	2	1	0	0	0	0.0015	0	0	0.0043	0.0015	0	0.0029	0.0015	0	0
Bacteria;Firmicutes;Clostridia;Clostridiales;Lachnospiraceae;Faecalicatena	Faecalicatena	0	0	0	0	0	0	1	0	1	0	1	0	0	0	0	0	0	0.0016	0	0.0015	0	0.0013
Bacteria;Firmicutes;Erysipelotrichi;Erysipelotrichales;Erysipelotrichaceae;Faecalicoccus	Faecalicoccus	0	0	0	0	1	0	0	0	0	0	0	0	0	0	0	0.0014	0	0	0	0	0	0
Bacteria;Firmicutes;Clostridia;Clostridiales;Lachnospiraceae;Faecalimonas	Faecalimonas	0	1	1	0	0	2	2	3	1	0	1	0	0.0015	0.0016	0	0	0.003	0.0032	0.0043	0.0015	0	0.0013
Bacteria;Firmicutes;Erysipelotrichi;Erysipelotrichales;Erysipelotrichaceae;Faecalitalea	Faecalitalea	0	0	0	1	0	1	0	0	0	0	0	0	0	0	0.0016	0	0.0015	0	0	0	0	0
Bacteria;Proteobacteria;Alphaproteobacteria;Rhizobiales;Brucellaceae;Falsochrobactrum	Falsochrobactrum	0	0	1	0	0	0	0	0	0	0	0	0	0	0.0016	0	0	0	0	0	0	0	0
Bacteria;Firmicutes;Tissierellia;Tissierellales;Peptoniphilaceae;Fenollaria	Fenollaria	0	0	0	0	0	1	0	0	0	0	0	0	0	0	0	0	0.0015	0	0	0	0	0
Bacteria;Fibrobacteres;Fibrobacteria;Fibrobacterales;Fibrobacteraceae;Fibrobacteraceae_uc	Fibrobacteraceae_uc	0	0	0	2	0	0	0	2	0	0	0	0	0	0	0.0031	0	0	0	0.0029	0	0	0
Bacteria;Armatimonadetes;Fimbriimonadia;Fimbriimonadales;Fimbriimonadaceae;Fimbriimonas	Fimbriimonas	0	0	1	0	0	0	0	0	0	0	0	0	0	0.0016	0	0	0	0	0	0	0	0
Bacteria;Firmicutes;Tissierellia;Tissierellales;Peptoniphilaceae;Finegoldia	Finegoldia	0	0	0	0	0	0	2	1	0	0	0	0	0	0	0	0	0	0.0032	0.0014	0	0	0
Bacteria;Actinobacteria;Actinobacteria_c;Actinomycetales;Actinomycetaceae;Flaviflexus	Flaviflexus	0	0	0	0	0	0	4	0	0	0	0	0	0	0	0	0	0	0.0064	0	0	0	0
Bacteria;Bacteroidetes;Sphingobacteriia;Sphingobacteriales;Chitinophagaceae;Flavihumibacter	Flavihumibacter	0	0	0	0	0	0	1	0	0	0	0	0	0	0	0	0	0	0.0016	0	0	0	0
Bacteria;Firmicutes;Clostridia;Clostridiales;Ruminococcaceae;Fournierella	Fournierella	0	0	0	0	0	0	1	0	1	0	1	0	0	0	0	0	0	0.0016	0	0.0015	0	0.0013
Bacteria;Synergistetes;Synergistia;Synergistales;Synergistaceae;Fretibacterium	Fretibacterium	0	0	0	1	3	0	0	0	2	4	2	0	0	0	0.0016	0.0043	0	0	0	0.0031	0.0064	0.0026
Bacteria;Chlamydiae;Chlamydiae_c;Chlamydiales;Simkaniaceae;Fritschea	Fritschea	0	0	0	0	0	1	0	0	0	0	0	0	0	0	0	0	0.0015	0	0	0	0	0
Bacteria;Bacteroidetes;Bacteroidia;Bacteroidales;AC160630_f;GQ138380_g	GQ138380_g	0	0	1	1	2	0	0	1	0	0	1	0	0	0.0016	0.0016	0.0029	0	0	0.0014	0	0	0.0013
Bacteria;Hydrogenedentes_NKB19;Hydrogenedens_c;Hydrogenedens_o;Hydrogenedens_f;GQ246427_g	GQ246427_g	0	0	0	0	0	0	0	2	0	0	0	0	0	0	0	0	0	0	0.0029	0	0	0
Bacteria;Proteobacteria;Betaproteobacteria;Burkholderiales;Alcaligenaceae;GQ249353_g	GQ249353_g	0	0	0	0	0	0	0	0	1	0	1	0	0	0	0	0	0	0	0	0.0015	0	0.0013
Bacteria;Spirochaetes;Spirochaetia;Spirochaetales;GQ249604_f;GQ249604_f_uc	GQ249604_f_uc	0	7	0	5	0	0	4	0	4	0	2	0	0.0104	0	0.0078	0	0	0.0064	0	0.0062	0	0.0026
Bacteria;Parcubacteria_OD1;LCGL_c;LCGL_o;GQ347230_f;GQ347230_f_uc	GQ347230_f_uc	0	2	0	0	0	0	0	0	0	0	0	0	0.003	0	0	0	0	0	0	0	0	0
Bacteria;Peregrinibacteria;Peribacteria;ASND_o;ASND_f;GQ354937_g	GQ354937_g	0	1	1	0	2	0	2	1	3	4	1	0	0.0015	0.0016	0	0.0029	0	0.0032	0.0014	0.0046	0.0064	0.0013
Bacteria;Proteobacteria;GQ354939_c;GQ354939_o;GQ354939_f;GQ354939_g	GQ354939_g	0	0	0	0	0	0	0	0	0	0	1	0	0	0	0	0	0	0	0	0	0	0.0013
Bacteria;Proteobacteria;Oligoflexia;Bdellovibrionales;GQ354944_f;GQ354944_f_uc	GQ354944_f_uc	0	0	0	0	0	0	2	0	2	0	0	0	0	0	0	0	0	0.0032	0	0.0031	0	0
Bacteria;Cyanobacteria;DQ520188_c;DQ520188_o;EF454781_f;GQ354992_g	GQ354992_g	0	2	0	0	0	0	0	0	0	0	0	0	0.003	0	0	0	0	0	0	0	0	0
Bacteria;Peregrinibacteria;Peribacteria;ASND_o;GQ355005_f;GQ355005_g	GQ355005_g	0	0	0	0	0	0	0	0	0	0	1	0	0	0	0	0	0	0	0	0	0	0.0013
Bacteria;Peregrinibacteria;Peribacteria;GQ355048_o;GQ355048_f;GQ355048_g	GQ355048_g	0	0	0	0	0	0	0	0	0	1	0	0	0	0	0	0	0	0	0	0	0.0016	0
Bacteria;Proteobacteria;Deltaproteobacteria;AY214193_o;GQ356959_f;GQ356959_g	GQ356959_g	0	1	0	0	1	0	0	0	0	1	0	0	0.0015	0	0	0.0014	0	0	0	0	0.0016	0
Bacteria;Chloroflexi;Anaerolineae;Anaerolinaeles;GQ396824_f;GQ396824_f_uc	GQ396824_f_uc	0	6	0	0	0	0	0	0	0	0	0	0	0.0089	0	0	0	0	0	0	0	0	0
Bacteria;Saccharibacteria_TM7;Saccharimonas_c;Saccharimonas_o;GQ396872_f;GQ396872_f_uc	GQ396872_f_uc	0	2	0	0	0	0	0	0	2	0	0	0	0.003	0	0	0	0	0	0	0.0031	0	0
Bacteria;Saccharibacteria_TM7;Saccharimonas_c;Saccharimonas_o;PAC000016_f;GQ396914_g	GQ396914_g	0	0	0	0	0	0	0	0	0	1	0	0	0	0	0	0	0	0	0	0	0.0016	0
Bacteria;Proteobacteria;Gammaproteobacteria;Xanthomonadales;Xanthomonadaceae;GQ441248_g	GQ441248_g	0	0	0	0	0	0	0	0	0	0	1	0	0	0	0	0	0	0	0	0	0	0.0013
Bacteria;Firmicutes;Clostridia;Clostridiales;Lachnospiraceae;GQ458226_g	GQ458226_g	0	0	0	0	1	0	0	0	0	0	0	0	0	0	0	0.0014	0	0	0	0	0	0
Bacteria;Planctomycetes;Planctomycetia;Planctomycetales;Isosphaeraceae;GQ480109_g	GQ480109_g	0	0	0	0	0	0	0	1	0	0	0	0	0	0	0	0	0	0	0.0014	0	0	0
Bacteria;Planctomycetes;Planctomycetia;Planctomycetales;Planctomycetaceae;GQ487921_g	GQ487921_g	0	1	1	0	0	1	0	0	0	0	0	0	0.0015	0.0016	0	0	0.0015	0	0	0	0	0
Bacteria;Bacteroidetes;Sphingobacteriia;Saprospirales;Saprospiraceae;GQ488015_g	GQ488015_g	0	0	0	0	0	0	0	0	0	1	0	0	0	0	0	0	0	0	0	0	0.0016	0
Bacteria;Proteobacteria;Deltaproteobacteria;GU112205_o;GU112205_f;GU112205_g	GU112205_g	0	1	0	0	0	0	0	0	0	0	0	0	0.0015	0	0	0	0	0	0	0	0	0
Bacteria;Lentisphaerae;Oligosphaeria;Oligosphaerales;Oligosphaeraceae;GU196208_g	GU196208_g	0	0	0	0	0	0	0	0	0	0	1	0	0	0	0	0	0	0	0	0	0	0.0013
Bacteria;Verrucomicrobia;Kiritimatiellae;Kiritimatiellales;Kiritimatiellaceae;GU196224_g	GU196224_g	0	3	3	5	8	7	13	9	7	11	10	0	0.0044	0.0049	0.0078	0.0114	0.0106	0.0209	0.0129	0.0108	0.0177	0.0131
Bacteria;Proteobacteria;Oligoflexia;Bdellovibrionales;CU925466_f;GU208387_g	GU208387_g	0	0	0	0	0	1	0	0	0	0	0	0	0	0	0	0	0.0015	0	0	0	0	0
Bacteria;Bacteroidetes;Sphingobacteriia;CP012155_o;CP012155_f;GU208440_g	GU208440_g	0	0	0	2	0	0	0	0	0	0	0	0	0	0	0.0031	0	0	0	0	0	0	0
Bacteria;Bacteroidetes;Bacteroidia;Bacteroidales;AC160630_f;GU302773_g	GU302773_g	0	1	0	0	0	0	0	0	0	0	0	0	0.0015	0	0	0	0	0	0	0	0	0
Bacteria;Firmicutes;Clostridia;Clostridiales;Lachnospiraceae;GU302778_g	GU302778_g	0	1	0	0	0	1	2	1	1	1	2	0	0.0015	0	0	0	0.0015	0.0032	0.0014	0.0015	0.0016	0.0026
Bacteria;Firmicutes;Clostridia;Clostridiales;Lachnospiraceae;GU324393_g	GU324393_g	0	0	0	0	1	0	0	0	0	0	2	0	0	0	0	0.0014	0	0	0	0	0	0.0026
[truncated: 382 more rows]

## Sheet: species
Table S1. Bacterial sequence reads and abundances of full bacterial OTUs identified at species level in each sample in the Pineiros River.
[truncated: 4,557 more rows]
