# Supplementary material for: Bacterial community composition and potential pathogens along the Pinheiros River in the southeast of Brazil
Source: Sci Rep. 2020 Jun 9;10:9331. doi: 10.1038/s41598-020-66386-y (PMC7283273; doi:10.1038/s41598-020-66386-y)
Supplement: Supplementary file 3 — Supplementary Table 2. [file 41598_2020_66386_MOESM3_ESM.xlsx]

## Sheet: Biomarker_LEfSe
	Table S2. Taxonomic biomarkers discovered the LEfSe analysis (LDA score > 2)
	Taxon name	Taxon rank	Taxonomy	LDA effect size	p-value	p-value (FDR)	Pinheiros River	Billings
	Hormogoneae	Class	Bacteria: Cyanobacteria	3.48004	0.00015	0.00015	0.00000	0.60383
	PAC000043_c	Class	Bacteria: Planctomycetes	2.17271	0.00015	0.00015	0.00000	0.02910
	SM1A07_c	Class	Bacteria: Bacteroidetes	2.92392	0.00015	0.00015	0.00000	0.16760
	Nostocales	Order	Bacteria: Cyanobacteria: Hormogoneae	3.48004	0.00015	0.00015	0.00000	0.60383
	JQ739004_o	Order	Bacteria: Bacteroidetes: SM1A07_c	2.92392	0.00015	0.00015	0.00000	0.16760
	PAC000043_o	Order	Bacteria: Planctomycetes: PAC000043_c	2.17271	0.00015	0.00015	0.00000	0.02910
	Nostocaceae	Family	Bacteria: Cyanobacteria: Hormogoneae: Nostocales	3.48004	0.00015	0.00015	0.00000	0.60383
	EF126251_f	Family	Bacteria: Bacteroidetes: SM1A07_c: JQ739004_o	2.92392	0.00015	0.00015	0.00000	0.16760
	PAC000043_f	Family	Bacteria: Planctomycetes: PAC000043_c: PAC000043_o	2.11592	0.00015	0.00015	0.00000	0.02543
	Cytophagales_uc	Family	Bacteria: Bacteroidetes: Cytophagia: Cytophagales	2.27410	0.00015	0.00015	0.00000	0.03706
	Albidiferax	Genus	Bacteria: Proteobacteria: Betaproteobacteria: Burkholderiales: Comamonadaceae	2.46144	0.00015	0.00015	0.00000	0.05762
	Anabaena	Genus	Bacteria: Cyanobacteria: Hormogoneae: Nostocales: Nostocaceae	3.47926	0.00015	0.00015	0.00000	0.60274
	Labilithrix	Genus	Bacteria: Proteobacteria: Deltaproteobacteria: Myxococcales: Polyangiaceae	2.04440	0.00015	0.00015	0.00000	0.02173
	Turneriella	Genus	Bacteria: Spirochaetes: Spirochaetia: Leptospirales: Leptospiraceae	2.37845	0.00015	0.00015	0.00000	0.04735
	AJ867897_g	Genus	Bacteria: Proteobacteria: Deltaproteobacteria: Myxococcales: Archangiaceae	2.17943	0.00015	0.00015	0.00000	0.02995
	AP014683_g	Genus	Bacteria: Proteobacteria: Betaproteobacteria: Burkholderiales: Sutterellaceae	2.46437	0.00015	0.00015	0.00000	0.05779
	AY509376_g	Genus	Bacteria: Bacteroidetes: Cytophagia: Cytophagales: Cytophagaceae	2.51233	0.00015	0.00015	0.00000	0.06469
	DQ648914_g	Genus	Bacteria: Acidobacteria: Solibacteres: Solibacterales: Bryobacteraceae	3.67274	0.00015	0.00015	0.00000	0.94119
	FJ572037_g	Genus	Bacteria: Planctomycetes: Phycisphaerae: Phycisphaerales: Phycisphaeraceae	3.00589	0.00015	0.00015	0.00000	0.20252
	GU454944_g	Genus	Bacteria: Bacteroidetes: Cytophagia: Cytophagales: Cytophagaceae	4.52961	0.00015	0.00015	0.00000	6.77060
	LJID_g	Genus	Bacteria: Proteobacteria: Betaproteobacteria: Burkholderiales: Comamonadaceae	2.87344	0.00015	0.00015	0.00000	0.14915
	AY957891_f_uc	Genus	Bacteria: Proteobacteria: Alphaproteobacteria: Rhodospirillales: AY957891_f	2.16691	0.00015	0.00015	0.00000	0.02895
	Cytophagaceae_uc	Genus	Bacteria: Bacteroidetes: Cytophagia: Cytophagales: Cytophagaceae	3.92246	0.00015	0.00015	0.00000	1.67279
	EF126251_f_uc	Genus	Bacteria: Bacteroidetes: SM1A07_c: JQ739004_o: EF126251_f	2.92392	0.00015	0.00015	0.00000	0.16760
	Ferrovibrio_f_uc	Genus	Bacteria: Proteobacteria: Alphaproteobacteria: Sneathiellales: Ferrovibrio_f	2.59904	0.00015	0.00015	0.00000	0.07924
	Gemmataceae_uc	Genus	Bacteria: Planctomycetes: Planctomycetia: Planctomycetales: Gemmataceae	2.09775	0.00015	0.00015	0.00000	0.02445
	NVQB_f_uc	Genus	Bacteria: Bacteroidetes: Sphingobacteriia: NVQB_o: NVQB_f	2.68205	0.00015	0.00015	0.00000	0.09591
	PAC000043_f_uc	Genus	Bacteria: Planctomycetes: PAC000043_c: PAC000043_o: PAC000043_f	2.01817	0.00015	0.00015	0.00000	0.02005
	PAC000132_f_uc	Genus	Bacteria: Proteobacteria: Oligoflexia: Bdellovibrionales: PAC000132_f	2.60295	0.00015	0.00015	0.00000	0.07972
	Albidiferax ferrireducens	Species	Bacteria: Proteobacteria: Betaproteobacteria: Burkholderiales: Comamonadaceae: Albidiferax	2.26493	0.00015	0.00015	0.00000	0.03656
	Anabaena scheremetievi group	Species	Bacteria: Cyanobacteria: Hormogoneae: Nostocales: Nostocaceae: Anabaena	3.41552	0.00015	0.00015	0.00000	0.52044
	Anabaena sigmoidea group	Species	Bacteria: Cyanobacteria: Hormogoneae: Nostocales: Nostocaceae: Anabaena	2.59666	0.00015	0.00015	0.00000	0.07872
	Bdellovibrio exovorus	Species	Bacteria: Proteobacteria: Oligoflexia: Bdellovibrionales: Bdellovibrionaceae: Bdellovibrio	2.30826	0.00015	0.00015	0.00000	0.04005
	Flavobacterium fontis group	Species	Bacteria: Bacteroidetes: Flavobacteria: Flavobacteriales: Flavobacteriaceae: Flavobacterium	2.68581	0.00015	0.00015	0.00000	0.09648
	Flavobacterium oncorhynchi group	Species	Bacteria: Bacteroidetes: Flavobacteria: Flavobacteriales: Flavobacteriaceae: Flavobacterium	2.28998	0.00015	0.00015	0.00000	0.03851
	Lysobacter hankyongensis group	Species	Bacteria: Proteobacteria: Gammaproteobacteria: Xanthomonadales: Xanthomonadaceae: Lysobacter	2.18974	0.00015	0.00015	0.00000	0.03026
	AB166777_s	Species	Bacteria: Bacteroidetes: Sphingobacteriia: NVQB_o: NVQB_f: NVQB_g	2.46631	0.00015	0.00015	0.00000	0.05816
	AB286604_s	Species	Bacteria: Proteobacteria: Deltaproteobacteria: Myxococcales: Polyangiaceae: Labilithrix	2.03981	0.00015	0.00015	0.00000	0.02151
	AF418954_s	Species	Bacteria: Armatimonadetes: Fimbriimonadia: Fimbriimonadales: Fimbriimonadaceae: Fimbriimonas	2.08582	0.00015	0.00015	0.00000	0.02325
	AXZA_s	Species	Bacteria: Actinobacteria: Actinobacteria_c: Planktophila_o: Planktophila_f: Nanopelagicus	2.59958	0.00015	0.00015	0.00000	0.07920
	AY375144_s	Species	Bacteria: Cyanobacteria: PAC000053_c: PAC000053_o: PAC000053_f: PAC000053_g	2.16380	0.00015	0.00015	0.00000	0.02884
	AY509376_s	Species	Bacteria: Bacteroidetes: Cytophagia: Cytophagales: Cytophagaceae: AY509376_g	2.51233	0.00015	0.00015	0.00000	0.06469
	EF667895_s	Species	Bacteria: Bacteroidetes: Flavobacteria: Flavobacteriales: Flavobacteriaceae: Flavobacterium	2.80407	0.00015	0.00015	0.00000	0.12717
	EU283361_s	Species	Bacteria: Bacteroidetes: Sphingobacteriia: NVQB_o: NVQB_f: DQ404664_g	2.92772	0.00015	0.00015	0.00000	0.16901
	EU801231_s	Species	Bacteria: Bacteroidetes: Sphingobacteriia: Sphingobacteriales: Chitinophagaceae: Sediminibacterium	2.06184	0.00015	0.00015	0.00000	0.02284
	FJ437884_s	Species	Bacteria: Planctomycetes: Planctomycetia: Planctomycetales: Isosphaeraceae: FR691523_g	2.44930	0.00015	0.00015	0.00000	0.05603
	FJ755754_s	Species	Bacteria: Proteobacteria: Betaproteobacteria: Burkholderiales: Sutterellaceae: AP014683_g	2.30438	0.00015	0.00015	0.00000	0.03995
	FQ658596_s	Species	Bacteria: Bacteroidetes: Sphingobacteriia: Sphingobacteriales: Chitinophagaceae: Nemorella	2.27321	0.00015	0.00015	0.00000	0.03726
	FR667543_s	Species	Bacteria: Bacteroidetes: Cytophagia: Cytophagales: Cytophagaceae: GU454944_g	3.23028	0.00015	0.00015	0.00000	0.33966
	GQ340095_s	Species	Bacteria: Bacteroidetes: Sphingobacteriia: NVQB_o: NVQB_f: DQ404664_g	2.49668	0.00015	0.00015	0.00000	0.06249
	GQ398354_s	Species	Bacteria: Bacteroidetes: Flavobacteria: Flavobacteriales: Flavobacteriaceae: Flavobacterium	2.09976	0.00015	0.00015	0.00000	0.02400
	GQ441345_s	Species	Bacteria: Spirochaetes: Spirochaetia: Leptospirales: Leptospiraceae: Leptospira	2.06195	0.00015	0.00015	0.00000	0.02272
	GU368365_s	Species	Bacteria: Bacteroidetes: Cytophagia: Cytophagales: Cytophagaceae: GU454944_g	2.15096	0.00015	0.00015	0.00000	0.02768
	HQ827891_s	Species	Bacteria: Bacteroidetes: Cytophagia: Cytophagales: Cytophagaceae: GU454944_g	3.65454	0.00015	0.00015	0.00000	0.90254
	HQ856456_s	Species	Bacteria: Acidobacteria: Solibacteres: Solibacterales: Bryobacteraceae: DQ648914_g	3.66553	0.00015	0.00015	0.00000	0.92568
	JF043793_s	Species	Bacteria: Proteobacteria: Deltaproteobacteria: Myxococcales: Archangiaceae: AJ867897_g	2.14884	0.00015	0.00015	0.00000	0.02788
	JF211081_s	Species	Bacteria: Bacteroidetes: Flavobacteria: Flavobacteriales: Crocinitomicaceae: Fluviicola	2.12463	0.00015	0.00015	0.00000	0.02633
	JN391888_s	Species	Bacteria: Planctomycetes: Planctomycetia: Planctomycetales: Planctomycetaceae: Fuerstia	2.28288	0.00015	0.00015	0.00000	0.03781
	JN656779_s	Species	Bacteria: Proteobacteria: Alphaproteobacteria: Caulobacterales: Caulobacteraceae: Caulobacter	4.41716	0.00015	0.00015	0.00000	5.22600
	JN656876_s	Species	Bacteria: Bacteroidetes: Sphingobacteriia: NVQB_o: NVQB_f: DQ404664_g	2.72594	0.00015	0.00015	0.00000	0.10621
	JN790866_s	Species	Bacteria: Proteobacteria: Betaproteobacteria: Burkholderiales: Oxalobacteraceae: Undibacterium	2.39822	0.00015	0.00015	0.00000	0.04945
	LJID_s	Species	Bacteria: Proteobacteria: Betaproteobacteria: Burkholderiales: Comamonadaceae: LJID_g	2.78558	0.00015	0.00015	0.00000	0.12174
	Bacteriovorax_uc	Species	Bacteria: Proteobacteria: Oligoflexia: Bacteriovoracales: Bacteriovoracaceae: Bacteriovorax	2.20671	0.00015	0.00015	0.00000	0.03195
	Caulobacter_uc	Species	Bacteria: Proteobacteria: Alphaproteobacteria: Caulobacterales: Caulobacteraceae: Caulobacter	2.06618	0.00015	0.00015	0.00000	0.02275
	Paenibacillus_uc	Species	Bacteria: Firmicutes: Bacilli: Bacillales: Paenibacillaceae: Paenibacillus	2.23976	0.00015	0.00015	0.00000	0.03445
	Turneriella_uc	Species	Bacteria: Spirochaetes: Spirochaetia: Leptospirales: Leptospiraceae: Turneriella	2.37845	0.00015	0.00015	0.00000	0.04735
	Undibacterium_uc	Species	Bacteria: Proteobacteria: Betaproteobacteria: Burkholderiales: Oxalobacteraceae: Undibacterium	2.06301	0.00015	0.00015	0.00000	0.02269
	Woronichinia_uc	Species	Bacteria: Cyanobacteria: Chroobacteria: Chroococcales: Merismopedia_f: Woronichinia	2.12357	0.00015	0.00015	0.00000	0.02596
	EU803902_g_uc	Species	Bacteria: Chloroflexi: GQ396871_c: GQ396871_o: GQ396871_f: EU803902_g	2.57451	0.00015	0.00015	0.00000	0.07478
	GU454944_g_uc	Species	Bacteria: Bacteroidetes: Cytophagia: Cytophagales: Cytophagaceae: GU454944_g	4.43904	0.00015	0.00015	0.00000	5.49612
	LJID_g_uc	Species	Bacteria: Proteobacteria: Betaproteobacteria: Burkholderiales: Comamonadaceae: LJID_g	2.14017	0.00015	0.00015	0.00000	0.02741
	LXTQ_g_uc	Species	Bacteria: Proteobacteria: Betaproteobacteria: Methylophilales: Methylophilaceae: LXTQ_g	2.69416	0.00015	0.00015	0.00000	0.09863
	Fimbriimonadia	Class	Bacteria: Armatimonadetes	2.11523	0.00034	0.00035	0.00015	0.02506
	Fimbriimonadales	Order	Bacteria: Armatimonadetes: Fimbriimonadia	2.11523	0.00034	0.00035	0.00015	0.02506
	OM27	Order	Bacteria: Proteobacteria: Deltaproteobacteria	2.17140	0.00034	0.00035	0.00055	0.02981
	Silvanigrellales	Order	Bacteria: Proteobacteria: Oligoflexia	3.06450	0.00034	0.00035	0.00055	0.23231
	CP012157_o	Order	Bacteria: Proteobacteria: Betaproteobacteria	3.12102	0.00034	0.00035	0.00041	0.26440
	PAC001921_o	Order	Bacteria: Proteobacteria: Betaproteobacteria	3.37701	0.00034	0.00035	0.00041	0.47666
	Archangiaceae	Family	Bacteria: Proteobacteria: Deltaproteobacteria: Myxococcales	2.17763	0.00034	0.00035	0.00014	0.02995
	Armatimonadaceae	Family	Bacteria: Armatimonadetes: Armatimonadia: Armatimonadales	2.25738	0.00034	0.00035	0.00027	0.03612
	Fimbriimonadaceae	Family	Bacteria: Armatimonadetes: Fimbriimonadia: Fimbriimonadales	2.11523	0.00034	0.00035	0.00015	0.02506
	Hyphomonadaceae	Family	Bacteria: Proteobacteria: Alphaproteobacteria: Rhodobacterales	2.09226	0.00034	0.00035	0.00014	0.02411
	Paenibacillaceae	Family	Bacteria: Firmicutes: Bacilli: Bacillales	2.24420	0.00034	0.00035	0.00012	0.03491
	Silvanigrellaceae	Family	Bacteria: Proteobacteria: Oligoflexia: Silvanigrellales	3.06450	0.00034	0.00035	0.00055	0.23231
	CP012157_f	Family	Bacteria: Proteobacteria: Betaproteobacteria: CP012157_o	3.12102	0.00034	0.00035	0.00041	0.26440
	DQ520188_f	Family	Bacteria: Cyanobacteria: DQ520188_c: DQ520188_o	2.52406	0.00034	0.00035	0.00041	0.06701
	Ferrovibrio_f	Family	Bacteria: Proteobacteria: Alphaproteobacteria: Sneathiellales	2.59831	0.00034	0.00035	0.00014	0.07924
	Limnothrix_f	Family	Bacteria: Cyanobacteria: Chroobacteria: Oscillatoriales	3.77123	0.00034	0.00035	0.00013	1.18095
	PAC000132_f	Family	Bacteria: Proteobacteria: Oligoflexia: Bdellovibrionales	2.67466	0.00034	0.00035	0.00109	0.09483
	PAC001921_f	Family	Bacteria: Proteobacteria: Betaproteobacteria: PAC001921_o	3.37701	0.00034	0.00035	0.00041	0.47666
	U70713_f	Family	Bacteria: Proteobacteria: Deltaproteobacteria: OM27	2.17140	0.00034	0.00035	0.00055	0.02981
	Armatimonas	Genus	Bacteria: Armatimonadetes: Armatimonadia: Armatimonadales: Armatimonadaceae	2.25738	0.00034	0.00035	0.00027	0.03612
	Asprobacter	Genus	Bacteria: Proteobacteria: Alphaproteobacteria: Rhodobacterales: Hyphomonadaceae	2.09226	0.00034	0.00035	0.00014	0.02411
	Emticicia	Genus	Bacteria: Bacteroidetes: Cytophagia: Cytophagales: Cytophagaceae	2.34129	0.00034	0.00035	0.00095	0.04462
	Fimbriimonas	Genus	Bacteria: Armatimonadetes: Fimbriimonadia: Fimbriimonadales: Fimbriimonadaceae	2.11523	0.00034	0.00035	0.00015	0.02506
	Leptospira	Genus	Bacteria: Spirochaetes: Spirochaetia	2.19976	0.00034	0.00035	0.00014	0.03134
	Limnothrix	Genus	Bacteria: Cyanobacteria: Chroobacteria: Oscillatoriales	3.77123	0.00034	0.00035	0.00013	1.18095
	Lysobacter	Genus	Bacteria: Proteobacteria: Gammaproteobacteria: Xanthomonadales: Xanthomonadaceae	2.32904	0.00034	0.00035	0.00014	0.04253
	Nemorella	Genus	Bacteria: Bacteroidetes: Sphingobacteriia: Sphingobacteriales: Chitinophagaceae	2.53988	0.00034	0.00035	0.00164	0.07071
	Paenibacillus	Genus	Bacteria: Firmicutes: Bacilli: Bacillales: Paenibacillaceae	2.24127	0.00034	0.00035	0.00012	0.03468
	Spirobacillus	Genus	Bacteria: Proteobacteria: Oligoflexia: Silvanigrellales: Silvanigrellaceae	3.03823	0.00034	0.00035	0.00014	0.21828
	AF418943_g	Genus	Bacteria: Planctomycetes: Phycisphaerae: Phycisphaerales: Phycisphaeraceae	2.02529	0.00034	0.00035	0.00027	0.02086
	CP012157_g	Genus	Bacteria: Proteobacteria: Betaproteobacteria: CP012157_o: CP012157_f	3.12102	0.00034	0.00035	0.00041	0.26440
	GU305779_g	Genus	Bacteria: Verrucomicrobia: Opitutae: Puniceicoccales: GU305779_f	2.33165	0.00034	0.00035	0.00041	0.04299
	LXTQ_g	Genus	Bacteria: Proteobacteria: Betaproteobacteria: Methylophilales: Methylophilaceae	2.96806	0.00034	0.00035	0.00027	0.18588
	Crocinitomicaceae_uc	Genus	Bacteria: Bacteroidetes: Flavobacteria: Flavobacteriales: Crocinitomicaceae	2.38176	0.00034	0.00035	0.00014	0.04781
	DQ520188_f_uc	Genus	Bacteria: Cyanobacteria: DQ520188_c: DQ520188_o: DQ520188_f	2.52406	0.00034	0.00035	0.00041	0.06701
	Phycisphaeraceae_uc	Genus	Bacteria: Planctomycetes: Phycisphaerae: Phycisphaerales: Phycisphaeraceae	2.35032	0.00034	0.00035	0.00027	0.04481
	Aquidulcibacter paucihalophilus	Species	Bacteria: Proteobacteria: Alphaproteobacteria: Caulobacterales: Caulobacteraceae: Aquidulcibacter	2.28354	0.00034	0.00035	0.00027	0.03831
	Asprobacter aquaticus group	Species	Bacteria: Proteobacteria: Alphaproteobacteria: Rhodobacterales: Hyphomonadaceae: Asprobacter	2.09226	0.00034	0.00035	0.00014	0.02411
	Planktophila lacus group	Species	Bacteria: Actinobacteria: Actinobacteria_c: Planktophila_o: Planktophila_f: Planktophila	2.12856	0.00034	0.00035	0.00013	0.02658
	Rhizobium azooxidifex group	Species	Bacteria: Proteobacteria: Alphaproteobacteria: Rhizobiales: Rhizobiaceae: Rhizobium	2.73648	0.00034	0.00035	0.00013	0.10865
	AB369189_s	Species	Bacteria: Proteobacteria: Oligoflexia: Bacteriovoracales: Peredibacteraceae: Peredibacter	2.22089	0.00034	0.00035	0.00055	0.03354
	AF316757_s	Species	Bacteria: Armatimonadetes: Armatimonadia: Armatimonadales: Armatimonadaceae: Armatimonas	2.25453	0.00034	0.00035	0.00027	0.03590
	AF418943_s	Species	Bacteria: Planctomycetes: Phycisphaerae: Phycisphaerales: Phycisphaeraceae: AF418943_g	2.01643	0.00034	0.00035	0.00027	0.02040
	AM259268_s	Species	Bacteria: Cyanobacteria: Chroobacteria: Oscillatoriales: Limnothrix_f: Limnothrix	3.77123	0.00034	0.00035	0.00013	1.18095
	CP012157_s	Species	Bacteria: Proteobacteria: Betaproteobacteria: CP012157_o: CP012157_f: CP012157_g	3.11994	0.00034	0.00035	0.00014	0.26348
	EU104053_s	Species	Bacteria: Bacteroidetes: Sphingobacteriia: NVQB_o: PAC000536_f: FJ947131_g	2.36024	0.00034	0.00035	0.00014	0.04575
	EU117910_s	Species	Bacteria: Actinobacteria: Actinobacteria_c: Planktophila_o: Planktophila_f: Planktophila	2.24324	0.00034	0.00035	0.00013	0.03468
	EU803274_s	Species	Bacteria: Actinobacteria: Actinobacteria_c: Planktophila_o: Planktophila_f: Nanopelagicus	2.35058	0.00034	0.00035	0.00109	0.04486
	FJ820479_s	Species	Bacteria: Bacteroidetes: Flavobacteria: Flavobacteriales: Flavobacteriaceae: Flavobacterium	2.72752	0.00034	0.00035	0.00027	0.10680
	GU305779_s	Species	Bacteria: Verrucomicrobia: Opitutae: Puniceicoccales: GU305779_f: GU305779_g	2.31521	0.00034	0.00035	0.00041	0.04140
	HQ661361_s	Species	Bacteria: Proteobacteria: Betaproteobacteria: Burkholderiales: Comamonadaceae: Leptothrix	2.36170	0.00034	0.00035	0.00027	0.04592
	HQ856349_s	Species	Bacteria: Chlorobi: OPB56_c: OPB56_o: HQ343229_f: JN087872_g	2.01348	0.00034	0.00035	0.00041	0.02015
	JN656784_s	Species	Bacteria: Proteobacteria: Gammaproteobacteria: Methylococcales: Methylomonas_f: Methylobacter	2.99306	0.00034	0.00035	0.00041	0.19704
	JN869086_s	Species	Bacteria: Proteobacteria: Oligoflexia: Silvanigrellales: Silvanigrellaceae: Spirobacillus	3.03512	0.00034	0.00035	0.00014	0.21672
	JQ684365_s	Species	Bacteria: Proteobacteria: Alphaproteobacteria: Rickettsiales: Paracaedibacteraceae: EF667926_g	2.21219	0.00034	0.00035	0.00027	0.03199
	LXTQ_s	Species	Bacteria: Proteobacteria: Betaproteobacteria: Methylophilales: Methylophilaceae: LXTQ_g	2.63706	0.00034	0.00035	0.00027	0.08678
	Curvibacter_uc	Species	Bacteria: Proteobacteria: Betaproteobacteria: Burkholderiales: Comamonadaceae: Curvibacter	3.35048	0.00034	0.00035	0.00027	0.44830
	Limnohabitans_uc	Species	Bacteria: Proteobacteria: Betaproteobacteria: Burkholderiales: Comamonadaceae: Limnohabitans	2.47689	0.00034	0.00035	0.00095	0.06063
	Methylomonas_uc	Species	Bacteria: Proteobacteria: Gammaproteobacteria: Methylococcales: Methylomonas_f: Methylomonas	2.24025	0.00034	0.00035	0.00014	0.03470
	Peredibacter_uc	Species	Bacteria: Proteobacteria: Oligoflexia: Bacteriovoracales: Peredibacteraceae: Peredibacter	2.92203	0.00034	0.00035	0.00041	0.16733
	CP011489_g_uc	Species	Bacteria: Actinobacteria: Acidimicrobiia: Acidimicrobiales: CP011489_f: CP011489_g	2.50098	0.00034	0.00035	0.00027	0.06326
	NVQB_g_uc	Species	Bacteria: Bacteroidetes: Sphingobacteriia: NVQB_o: NVQB_f: NVQB_g	2.85031	0.00034	0.00035	0.00109	0.14248
	PAC001879_g_uc	Species	Bacteria: Bacteroidetes: Sphingobacteriia: CP012155_o: CP012155_f: PAC001879_g	2.39028	0.00034	0.00035	0.00041	0.04910
	PAC000006_f	Family	Bacteria: Bacteroidetes: Sphingobacteriia: Sphingobacteriales	2.10302	0.00056	0.00058	0.00055	0.02562
	PAC000006_g	Genus	Bacteria: Bacteroidetes: Sphingobacteriia: Sphingobacteriales: PAC000006_f	2.03301	0.00056	0.00058	0.00055	0.02192
	Peredibacteraceae_uc	Genus	Bacteria: Proteobacteria: Oligoflexia: Bacteriovoracales: Peredibacteraceae	2.21263	0.00056	0.00058	0.00027	0.03254
	Emticicia aquatilis	Species	Bacteria: Bacteroidetes: Cytophagia: Cytophagales: Cytophagaceae: Emticicia	2.24947	0.00056	0.00058	0.00095	0.03625
	Limnohabitans planktonicus group	Species	Bacteria: Proteobacteria: Betaproteobacteria: Burkholderiales: Comamonadaceae: Limnohabitans	2.26693	0.00056	0.00058	0.00055	0.03730
	Rhodoferax antarcticus	Species	Bacteria: Proteobacteria: Betaproteobacteria: Burkholderiales: Comamonadaceae: Rhodoferax	2.47378	0.00056	0.00058	0.00014	0.05943
	AF289153_s	Species	Bacteria: Bacteroidetes: Flavobacteria: Flavobacteriales: Crocinitomicaceae: Fluviicola	2.10565	0.00056	0.00058	0.00082	0.02608
	Microcystis_uc	Species	Bacteria: Cyanobacteria: Chroobacteria: Chroococcales: Microcystaceae: Microcystis	2.04221	0.00056	0.00058	0.00027	0.02183
	Nemorella_uc	Species	Bacteria: Bacteroidetes: Sphingobacteriia: Sphingobacteriales: Chitinophagaceae: Nemorella	2.07777	0.00056	0.00058	0.00027	0.02390
	PAC000006_g_uc	Species	Bacteria: Bacteroidetes: Sphingobacteriia: Sphingobacteriales: PAC000006_f: PAC000006_g	2.01421	0.00056	0.00058	0.00055	0.02101
	Bacteria_uc	Phylum	Bacteria	2.51909	0.00060	0.00062	0.00097	0.06670
	Chloroflexia	Class	Bacteria: Chloroflexi	2.59072	0.00060	0.00062	0.00123	0.07894
	GQ396871_c	Class	Bacteria: Chloroflexi	2.63878	0.00060	0.00062	0.00095	0.08771
	Chloroflexales	Order	Bacteria: Chloroflexi: Chloroflexia	2.59072	0.00060	0.00062	0.00123	0.07894
	Pelagibacterales	Order	Bacteria: Proteobacteria: Alphaproteobacteria	3.66874	0.00060	0.00062	0.00613	0.93867
	Sneathiellales	Order	Bacteria: Proteobacteria: Alphaproteobacteria	2.60358	0.00060	0.00062	0.00028	0.08036
	GQ396871_o	Order	Bacteria: Chloroflexi: GQ396871_c	2.63878	0.00060	0.00062	0.00095	0.08771
	PAC002541_o	Order	Bacteria: Proteobacteria: Betaproteobacteria	2.03910	0.00060	0.00062	0.00027	0.02131
	Pelagibacteraceae	Family	Bacteria: Proteobacteria: Alphaproteobacteria: Pelagibacterales	3.66874	0.00060	0.00062	0.00613	0.93867
	AF418964_f	Family	Bacteria: Chloroflexi: Chloroflexia: Chloroflexales	2.31984	0.00060	0.00062	0.00123	0.04261
	AY957891_f	Family	Bacteria: Proteobacteria: Alphaproteobacteria: Rhodospirillales	2.16251	0.00060	0.00062	0.00029	0.02895
	Alsobacter_f	Family	Bacteria: Proteobacteria: Alphaproteobacteria: Rhizobiales	3.18834	0.00060	0.00062	0.00095	0.30928
	GQ396871_f	Family	Bacteria: Chloroflexi: GQ396871_c: GQ396871_o	2.63878	0.00060	0.00062	0.00095	0.08771
	OM156_f	Family	Bacteria: Proteobacteria: Betaproteobacteria: Burkholderiales	2.14425	0.00060	0.00062	0.00027	0.02794
	Alsobacter	Genus	Bacteria: Proteobacteria: Alphaproteobacteria: Rhizobiales	3.18834	0.00060	0.00062	0.00095	0.30928
	Aquidulcibacter	Genus	Bacteria: Proteobacteria: Alphaproteobacteria: Caulobacterales: Caulobacteraceae	2.34010	0.00060	0.00062	0.00083	0.04394
	Bacteriovorax	Genus	Bacteria: Proteobacteria: Oligoflexia: Bacteriovoracales: Bacteriovoracaceae	2.60932	0.00060	0.00062	0.00043	0.08155
	Fluviicola	Genus	Bacteria: Bacteroidetes: Flavobacteria: Flavobacteriales: Crocinitomicaceae	2.87065	0.00060	0.00062	0.00163	0.14991
	Fonsibacter	Genus	Bacteria: Proteobacteria: Alphaproteobacteria: Pelagibacterales: Pelagibacteraceae	3.66874	0.00060	0.00062	0.00613	0.93867
	Fuerstia	Genus	Bacteria: Planctomycetes: Planctomycetia: Planctomycetales: Planctomycetaceae	2.34035	0.00060	0.00062	0.00263	0.04547
	Inhella	Genus	Bacteria: Proteobacteria: Betaproteobacteria: Burkholderiales: Comamonadaceae	2.03583	0.00060	0.00062	0.00028	0.00924
	Ramlibacter	Genus	Bacteria: Proteobacteria: Betaproteobacteria: Burkholderiales: Comamonadaceae	2.06401	0.00060	0.00062	0.00041	0.02323
	AF418964_g	Genus	Bacteria: Chloroflexi: Chloroflexia: Chloroflexales: AF418964_f	2.31984	0.00060	0.00062	0.00123	0.04261
	DQ404664_g	Genus	Bacteria: Bacteroidetes: Sphingobacteriia: NVQB_o: NVQB_f	3.40216	0.00060	0.00062	0.01145	0.51610
	EF667926_g	Genus	Bacteria: Proteobacteria: Alphaproteobacteria: Rickettsiales: Paracaedibacteraceae	2.21920	0.00060	0.00062	0.00068	0.03269
	EU803579_g	Genus	Bacteria: Proteobacteria: Betaproteobacteria: Burkholderiales: OM156_f	2.14425	0.00060	0.00062	0.00027	0.02794
	EU803902_g	Genus	Bacteria: Chloroflexi: GQ396871_c: GQ396871_o: GQ396871_f	2.63878	0.00060	0.00062	0.00095	0.08771
	HQ111145_g	Genus	Bacteria: Proteobacteria: Alphaproteobacteria: Rhodospirillales: Rhodospirillaceae	2.47456	0.00060	0.00062	0.00081	0.06005
	Bdellovibrionaceae_uc	Genus	Bacteria: Proteobacteria: Oligoflexia: Bdellovibrionales: Bdellovibrionaceae	2.64504	0.00060	0.00062	0.00109	0.08903
	Bacteriovorax stolpii	Species	Bacteria: Proteobacteria: Oligoflexia: Bacteriovoracales: Bacteriovoracaceae: Bacteriovorax	2.27073	0.00060	0.00062	0.00029	0.03708
	Flavobacterium cheonhonense	Species	Bacteria: Bacteroidetes: Flavobacteria: Flavobacteriales: Flavobacteriaceae: Flavobacterium	2.63498	0.00060	0.00062	0.00084	0.08693
	Flavobacterium macrobrachii	Species	Bacteria: Bacteroidetes: Flavobacteria: Flavobacteriales: Flavobacteriaceae: Flavobacterium	2.58613	0.00060	0.00062	0.00164	0.07839
	Flavobacterium terrigena	Species	Bacteria: Bacteroidetes: Flavobacteria: Flavobacteriales: Flavobacteriaceae: Flavobacterium	3.15339	0.00060	0.00062	0.00028	0.28479
	Fonsibacter ubiquis	Species	Bacteria: Proteobacteria: Alphaproteobacteria: Pelagibacterales: Pelagibacteraceae: Fonsibacter	3.66874	0.00060	0.00062	0.00613	0.93867
	Phenylobacterium muchangponense group	Species	Bacteria: Proteobacteria: Alphaproteobacteria: Caulobacterales: Caulobacteraceae: Phenylobacterium	2.09933	0.00060	0.00062	0.00025	0.02452
	AB476699_s	Species	Bacteria: Proteobacteria: Alphaproteobacteria: Rhodospirillales: Rhodospirillaceae: HQ111145_g	2.34456	0.00060	0.00062	0.00067	0.04439
	AJ620193_s	Species	Bacteria: Proteobacteria: Alphaproteobacteria: Sphingomonadales: Sphingomonadaceae: Sphingorhabdus	2.32757	0.00060	0.00062	0.00041	0.04269
	CU466745_s	Species	Bacteria: Bacteroidetes: Sphingobacteriia: Sphingobacteriales: Chitinophagaceae: HQ158729_g	2.22138	0.00060	0.00062	0.00095	0.03397
	DQ814283_s	Species	Bacteria: Bacteroidetes: Flavobacteria: Flavobacteriales: Crocinitomicaceae: Fluviicola	2.36212	0.00060	0.00062	0.00027	0.04587
	EU803579_s	Species	Bacteria: Proteobacteria: Betaproteobacteria: Burkholderiales: OM156_f: EU803579_g	2.12615	0.00060	0.00062	0.00027	0.02679
	GU455257_s	Species	Bacteria: Actinobacteria: Acidimicrobiia: Acidimicrobiales: Ilumatobacter_f: GQ387490_g	3.37114	0.00060	0.00062	0.00042	0.47021
	HQ530856_s	Species	Bacteria: Actinobacteria: Actinobacteria_c: Planktophila_o: Planktophila_f: Planktophila	2.37073	0.00060	0.00062	0.00191	0.04839
	HQ661222_s	Species	Bacteria: Chloroflexi: Chloroflexia: Chloroflexales: AF418964_f: AF418964_g	2.07006	0.00060	0.00062	0.00096	0.02385
	JN868960_s	Species	Bacteria: Verrucomicrobia: Verrucomicrobiae: Verrucomicrobiales: Verrucomicrobiaceae: Prosthecobacter	2.49731	0.00060	0.00062	0.00042	0.06303
	JN869214_s	Species	Bacteria: Planctomycetes: Planctomycetia: Planctomycetales: Gemmataceae: JN869214_g	2.04736	0.00060	0.00062	0.00029	0.02174
	Alsobacter_uc	Species	Bacteria: Proteobacteria: Alphaproteobacteria: Rhizobiales: Alsobacter_f: Alsobacter	3.17038	0.00060	0.00062	0.00068	0.29650
	DQ520188_c	Class	Bacteria: Cyanobacteria	2.52788	0.00088	0.00091	0.00097	0.06817
	DQ520188_o	Order	Bacteria: Cyanobacteria: DQ520188_c	2.52788	0.00088	0.00091	0.00097	0.06817
	Crocinitomicaceae	Family	Bacteria: Bacteroidetes: Flavobacteria: Flavobacteriales	3.08492	0.00088	0.00091	0.00381	0.24679
	Peredibacteraceae	Family	Bacteria: Proteobacteria: Oligoflexia: Bacteriovoracales	3.06853	0.00088	0.00091	0.00151	0.23540
	NVQB_f	Family	Bacteria: Bacteroidetes: Sphingobacteriia: NVQB_o	3.62359	0.00088	0.00091	0.01568	0.85612
	Acidibacter	Genus	Bacteria: Proteobacteria: Gammaproteobacteria: Steroidobacter_o: Steroidobacter_f	2.41269	0.00088	0.00091	0.00232	0.05223
	Methylobacter	Genus	Bacteria: Proteobacteria: Gammaproteobacteria: Methylococcales: Methylomonas_f	3.00058	0.00088	0.00091	0.00109	0.20116
	Peredibacter	Genus	Bacteria: Proteobacteria: Oligoflexia: Bacteriovoracales	3.00400	0.00088	0.00091	0.00123	0.20286
	Tabrizicola	Genus	Bacteria: Proteobacteria: Alphaproteobacteria: Rhodobacterales: Rhodobacteraceae	2.08642	0.00088	0.00091	0.00136	0.02450
	AJ867903_g	Genus	Bacteria: Proteobacteria: Alphaproteobacteria: Rickettsiales: Paracaedibacteraceae	2.22041	0.00088	0.00091	0.00164	0.03439
	HQ158729_g	Genus	Bacteria: Bacteroidetes: Sphingobacteriia: Sphingobacteriales: Chitinophagaceae	2.33248	0.00088	0.00091	0.00178	0.04448
	NVQB_g	Genus	Bacteria: Bacteroidetes: Sphingobacteriia: NVQB_o: NVQB_f	3.05143	0.00088	0.00091	0.00355	0.22840
	PAC001879_g	Genus	Bacteria: Bacteroidetes: Sphingobacteriia: CP012155_o: CP012155_f	2.91691	0.00088	0.00091	0.00124	0.16617
	Planktophila limnetica	Species	Bacteria: Actinobacteria: Actinobacteria_c: Planktophila_o: Planktophila_f: Planktophila	2.80966	0.00088	0.00091	0.00572	0.13447
	AB179539_s	Species	Bacteria: Planctomycetes: Planctomycetia: Planctomycetales: Planctomycetaceae: Schlesneria	2.37032	0.00088	0.00091	0.00053	0.04704
	AJ867903_s	Species	Bacteria: Proteobacteria: Alphaproteobacteria: Rickettsiales: Paracaedibacteraceae: AJ867903_g	2.21768	0.00088	0.00091	0.00137	0.03395
	EU703427_s	Species	Bacteria: Proteobacteria: Alphaproteobacteria: Caulobacterales: Caulobacteraceae: Phenylobacterium	3.52741	0.00088	0.00091	0.00122	0.67467
	EU703433_s	Species	Bacteria: Bacteroidetes: Sphingobacteriia: CP012155_o: CP012155_f: PAC001879_g	2.72582	0.00088	0.00091	0.00056	0.10670
	EU803336_s	Species	Bacteria: Proteobacteria: Alphaproteobacteria: Rhodospirillales: Acetobacteraceae: Roseomonas	3.35656	0.00088	0.00091	0.00192	0.45627
	FJ612378_s	Species	Bacteria: Proteobacteria: Gammaproteobacteria: Steroidobacter_o: Steroidobacter_f: Acidibacter	2.26720	0.00088	0.00091	0.00192	0.03677
	GQ480048_s	Species	Bacteria: Cyanobacteria: PAC002560_c: PAC000393_o: PAC000616_f: PAC000616_g	2.60744	0.00088	0.00091	0.00043	0.08117
	GU305845_s	Species	Bacteria: Bacteroidetes: Sphingobacteriia: Sphingobacteriales: Chitinophagaceae: Sediminibacterium	2.29179	0.00088	0.00091	0.00108	0.03994
	LUUK_s	Species	Bacteria: Proteobacteria: Gammaproteobacteria: Methylococcales: Methylomonas_f: Methylomonas	3.17004	0.00088	0.00091	0.00082	0.29647
	EU735703_g	Genus	Bacteria: Proteobacteria: Betaproteobacteria: Burkholderiales: Comamonadaceae	2.58450	0.00094	0.00098	0.00042	0.07705
	EU800805_g	Genus	Bacteria: Bacteroidetes: Flavobacteria: Flavobacteriales: Crocinitomicaceae	2.35524	0.00094	0.00098	0.00191	0.04682
	PAC001959_g	Genus	Bacteria: Proteobacteria: Alphaproteobacteria: Micropepsales: Micropepsaceae	2.05466	0.00094	0.00098	0.00082	0.02323
	Saprospiraceae_uc	Genus	Bacteria: Bacteroidetes: Sphingobacteriia: Saprospirales: Saprospiraceae	2.49538	0.00094	0.00098	0.00425	0.06643
	AB286578_s	Species	Bacteria: Bacteroidetes: Sphingobacteriia: Sphingobacteriales: EU234264_f: EU234264_g	2.15762	0.00094	0.00098	0.00041	0.02886
	Fluviicoccus	Genus	Bacteria: Proteobacteria: Gammaproteobacteria: Pseudomonadales: Moraxellaceae	2.17883	0.00106	0.00111	0.00000	0.02996
	PAC001921_f_uc	Genus	Bacteria: Proteobacteria: Betaproteobacteria: PAC001921_o: PAC001921_f	2.77256	0.00106	0.00111	0.00000	0.11824
	Fluviicoccus keumensis	Species	Bacteria: Proteobacteria: Gammaproteobacteria: Pseudomonadales: Moraxellaceae: Fluviicoccus	2.15548	0.00106	0.00111	0.00000	0.02839
	FJ572037_g_uc	Species	Bacteria: Planctomycetes: Phycisphaerae: Phycisphaerales: Phycisphaeraceae: FJ572037_g	2.99321	0.00106	0.00111	0.00000	0.19669
	FJ660572_g_uc	Species	Bacteria: Proteobacteria: Betaproteobacteria: Burkholderiales: Comamonadaceae: FJ660572_g	3.06655	0.00106	0.00111	0.00000	0.23290
	PAC002583_g_uc	Species	Bacteria: Proteobacteria: Betaproteobacteria: PAC001921_o: PAC001921_f: PAC002583_g	3.25365	0.00106	0.00111	0.00000	0.35842
	Aquabacterium commune	Species	Bacteria: Proteobacteria: Betaproteobacteria: Burkholderiales: Comamonadaceae: Aquabacterium	2.71157	0.00106	0.00111	0.00000	0.10273
	Novosphingobium taihuense	Species	Bacteria: Proteobacteria: Alphaproteobacteria: Sphingomonadales: Sphingomonadaceae: Novosphingobium	2.48960	0.00106	0.00111	0.00000	0.06154
	NVQB_o	Order	Bacteria: Bacteroidetes: Sphingobacteriia	3.67964	0.00115	0.00121	0.02308	0.97932
	Steroidobacter_o	Order	Bacteria: Proteobacteria: Gammaproteobacteria	2.50707	0.00115	0.00121	0.00247	0.06539
	Cytophagaceae	Family	Bacteria: Bacteroidetes: Cytophagia: Cytophagales	4.63430	0.00115	0.00121	0.00288	8.61907
	CP011489_f	Family	Bacteria: Actinobacteria: Acidimicrobiia: Acidimicrobiales	2.50236	0.00115	0.00121	0.00069	0.06393
	Steroidobacter_f	Family	Bacteria: Proteobacteria: Gammaproteobacteria: Steroidobacter_o	2.50707	0.00115	0.00121	0.00247	0.06539
	Paucimonas	Genus	Bacteria: Proteobacteria: Betaproteobacteria: Burkholderiales: Oxalobacteraceae	2.43316	0.00115	0.00121	0.00151	0.05542
	Rhodoferax	Genus	Bacteria: Proteobacteria: Betaproteobacteria: Burkholderiales: Comamonadaceae	2.70507	0.00115	0.00121	0.00090	0.10208
	Schlesneria	Genus	Bacteria: Planctomycetes: Planctomycetia: Planctomycetales: Planctomycetaceae	2.36892	0.00115	0.00121	0.00067	0.04704
	Sphingorhabdus	Genus	Bacteria: Proteobacteria: Alphaproteobacteria: Sphingomonadales: Sphingomonadaceae	2.46132	0.00115	0.00121	0.00082	0.05841
	CP011489_g	Genus	Bacteria: Actinobacteria: Acidimicrobiia: Acidimicrobiales: CP011489_f	2.49918	0.00115	0.00121	0.00069	0.06348
	Limnohabitans curvus	Species	Bacteria: Proteobacteria: Betaproteobacteria: Burkholderiales: Comamonadaceae: Limnohabitans	2.31736	0.00115	0.00121	0.00110	0.04239
	Nanopelagicus abundans group	Species	Bacteria: Actinobacteria: Actinobacteria_c: Planktophila_o: Planktophila_f: Nanopelagicus	3.43810	0.00115	0.00121	0.01925	0.56746
	CP015698_s	Species	Bacteria: Proteobacteria: Betaproteobacteria: Burkholderiales: Comamonadaceae: Curvibacter	2.22469	0.00115	0.00121	0.00080	0.03415
	DQ337029_s	Species	Bacteria: Proteobacteria: Betaproteobacteria: Burkholderiales: Oxalobacteraceae: Paucimonas	2.40130	0.00115	0.00121	0.00151	0.05157
	JN656867_s	Species	Bacteria: Bacteroidetes: Sphingobacteriia: Sphingobacteriales: Chitinophagaceae: Sediminibacterium	2.58594	0.00115	0.00121	0.00149	0.07835
	Bradymonadales	Order	Bacteria: Proteobacteria: Deltaproteobacteria	2.44170	0.00134	0.00142	0.00081	0.05587
	LN827929_g	Genus	Bacteria: Proteobacteria: Betaproteobacteria: Methylophilales: Methylophilaceae	2.46979	0.00134	0.00142	0.00396	0.06254
	LN827929_s	Species	Bacteria: Proteobacteria: Betaproteobacteria: Methylophilales: Methylophilaceae: LN827929_g	2.46979	0.00134	0.00142	0.00396	0.06254
	Cytophagia	Class	Bacteria: Bacteroidetes	4.63653	0.00138	0.00146	0.00302	8.66375
	PAC000053_c	Class	Bacteria: Cyanobacteria	2.23117	0.00138	0.00146	0.00082	0.03457
	Cytophagales	Order	Bacteria: Bacteroidetes: Cytophagia	4.63650	0.00138	0.00146	0.00302	8.66308
	PAC000053_o	Order	Bacteria: Cyanobacteria: PAC000053_c	2.23117	0.00138	0.00146	0.00082	0.03457
	GU305779_f	Family	Bacteria: Verrucomicrobia: Opitutae: Puniceicoccales	2.31765	0.00138	0.00146	0.00178	0.04299
	PAC000053_f	Family	Bacteria: Cyanobacteria: PAC000053_c: PAC000053_o	2.23117	0.00138	0.00146	0.00082	0.03457
	Undibacterium	Genus	Bacteria: Proteobacteria: Betaproteobacteria: Burkholderiales: Oxalobacteraceae	2.63280	0.00138	0.00146	0.00082	0.08639
	PAC000053_g	Genus	Bacteria: Cyanobacteria: PAC000053_c: PAC000053_o: PAC000053_f	2.20101	0.00138	0.00146	0.00082	0.03227
	Sediminibacterium goheungense group	Species	Bacteria: Bacteroidetes: Sphingobacteriia: Sphingobacteriales: Chitinophagaceae: Sediminibacterium	3.44298	0.00138	0.00146	0.00750	0.56191
	EU234264_f	Family	Bacteria: Bacteroidetes: Sphingobacteriia: Sphingobacteriales	2.18318	0.00146	0.00154	0.00068	0.03090
	PAC000536_f	Family	Bacteria: Bacteroidetes: Sphingobacteriia: NVQB_o	2.43496	0.00146	0.00154	0.00356	0.05755
	EU234264_g	Genus	Bacteria: Bacteroidetes: Sphingobacteriia: Sphingobacteriales: EU234264_f	2.18318	0.00146	0.00154	0.00068	0.03090
	FJ947131_g	Genus	Bacteria: Bacteroidetes: Sphingobacteriia: NVQB_o: PAC000536_f	2.44012	0.00146	0.00154	0.00288	0.05755
	Phycisphaeraceae	Family	Bacteria: Planctomycetes: Phycisphaerae: Phycisphaerales	3.12357	0.00157	0.00166	0.01017	0.27579
	Polyangiaceae	Family	Bacteria: Proteobacteria: Deltaproteobacteria: Myxococcales	2.78059	0.00157	0.00166	0.00268	0.12314
	Merismopedia_f	Family	Bacteria: Cyanobacteria: Chroobacteria: Chroococcales	5.24493	0.00157	0.00166	0.00588	35.15833
	Caulobacter	Genus	Bacteria: Proteobacteria: Alphaproteobacteria	4.41938	0.00157	0.00166	0.00209	5.25488
	Leptothrix	Genus	Bacteria: Proteobacteria: Betaproteobacteria: Burkholderiales: Comamonadaceae	2.36952	0.00157	0.00166	0.00121	0.04771
	Woronichinia	Genus	Bacteria: Cyanobacteria: Chroobacteria: Chroococcales: Merismopedia_f	5.24491	0.00157	0.00166	0.00534	35.15632
	EU834774_g	Genus	Bacteria: Proteobacteria: Alphaproteobacteria: Rhizobiales: Phreatobacter_f	2.02447	0.00157	0.00166	0.00218	0.02225
	FJ660572_g	Genus	Bacteria: Proteobacteria: Betaproteobacteria: Burkholderiales: Comamonadaceae	3.07882	0.00157	0.00166	0.00194	0.24152
	Mycobacterium farcinogenes group	Species	Bacteria: Actinobacteria: Actinobacteria_c: Corynebacteriales: Mycobacteriaceae: Mycobacterium	2.46685	0.00157	0.00166	0.00106	0.05915
	Woronichinia naegeliana	Species	Bacteria: Cyanobacteria: Chroobacteria: Chroococcales: Merismopedia_f: Woronichinia	5.24459	0.00157	0.00166	0.00534	35.13036
	EU834774_s	Species	Bacteria: Proteobacteria: Alphaproteobacteria: Rhizobiales: Phreatobacter_f: EU834774_g	2.00547	0.00157	0.00166	0.00218	0.02132
	Peptococcaceae	Family	Bacteria: Firmicutes: Clostridia: Clostridiales	2.35416	0.00157	0.00166	0.04446	0.00000
	Desulfitobacterium_f	Family	Bacteria: Firmicutes: Clostridia: Clostridiales	3.08906	0.00157	0.00166	0.24527	0.00000
	GU174155_f	Family	Bacteria: Cyanobacteria: PAC002560_c: PAC000393_o	3.16507	0.00157	0.00166	0.29226	0.00000
	PAC000393_f	Family	Bacteria: Cyanobacteria: PAC002560_c: PAC000393_o	2.44584	0.00157	0.00166	0.05561	0.00000
	Aeromicrobium	Genus	Bacteria: Actinobacteria: Actinobacteria_c: Propionibacteriales: Nocardioidaceae	2.13994	0.00157	0.00166	0.02727	0.00000
	Butyrivibrio	Genus	Bacteria: Firmicutes: Clostridia: Clostridiales: Lachnospiraceae	2.62214	0.00157	0.00166	0.08358	0.00000
	Dehalobacter	Genus	Bacteria: Firmicutes: Clostridia: Clostridiales: Desulfitobacterium_f	3.02424	0.00157	0.00166	0.21121	0.00000
	Dehalobacterium	Genus	Bacteria: Firmicutes: Clostridia: Clostridiales	2.53987	0.00157	0.00166	0.06893	0.00000
	Desulfocucumis	Genus	Bacteria: Firmicutes: Clostridia: Clostridiales: Peptococcaceae	2.30385	0.00157	0.00166	0.03947	0.00000
	Leptotrichia	Genus	Bacteria: Fusobacteria: Fusobacteria_c: Fusobacteriales	2.49228	0.00157	0.00166	0.06176	0.00000
	Propionicimonas	Genus	Bacteria: Actinobacteria: Actinobacteria_c: Propionibacteriales: Propionibacteriaceae	2.01818	0.00157	0.00166	0.01908	0.00000
	Sutterella	Genus	Bacteria: Proteobacteria: Betaproteobacteria: Burkholderiales	2.18095	0.00157	0.00166	0.03001	0.00000
	FJ462126_g	Genus	Bacteria: Firmicutes: Clostridia: Clostridiales: Dehalobacterium_f	2.82635	0.00157	0.00167	0.13385	0.00000
	GQ480042_g	Genus	Bacteria: Firmicutes: Negativicutes: Selenomonadales: Sporomusaceae	3.09142	0.00157	0.00167	0.24659	0.00000
	HM481357_g	Genus	Bacteria: Parcubacteria_OD1: LCGL_c: LCGL_o: LCGL_f	3.66982	0.00157	0.00167	0.93488	0.00000
	AB240501_f_uc	Genus	Bacteria: Cyanobacteria: Vampirovibrio_c: FR888536_o: AB240501_f	3.07473	0.00157	0.00167	0.23733	0.00000
	Acidaminococcaceae_uc	Genus	Bacteria: Firmicutes: Negativicutes: Acidaminococcales: Acidaminococcaceae	2.00516	0.00157	0.00167	0.01981	0.00000
	Desulfitobacterium_f_uc	Genus	Bacteria: Firmicutes: Clostridia: Clostridiales: Desulfitobacterium_f	2.07720	0.00157	0.00167	0.02350	0.00000
	GU174155_f_uc	Genus	Bacteria: Cyanobacteria: PAC002560_c: PAC000393_o: GU174155_f	3.16411	0.00157	0.00167	0.29161	0.00000
	Leptotrichiaceae_uc	Genus	Bacteria: Fusobacteria: Fusobacteria_c: Fusobacteriales: Leptotrichiaceae	2.53884	0.00157	0.00167	0.06892	0.00000
	Victivallaceae_uc	Genus	Bacteria: Lentisphaerae: Lentisphaeria: Victivallales: Victivallaceae	2.10199	0.00157	0.00167	0.02447	0.00000
	Aeromicrobium erythreum group	Species	Bacteria: Actinobacteria: Actinobacteria_c: Propionibacteriales: Nocardioidaceae: Aeromicrobium	2.03330	0.00157	0.00167	0.02137	0.00000
	Barnesiella intestinihominis	Species	Bacteria: Bacteroidetes: Bacteroidia: Bacteroidales: Barnesiellaceae: Barnesiella	2.05379	0.00157	0.00167	0.02086	0.00000
	Propionicimonas paludicola	Species	Bacteria: Actinobacteria: Actinobacteria_c: Propionibacteriales: Propionibacteriaceae: Propionicimonas	2.01818	0.00157	0.00167	0.01908	0.00000
	AB513440_s	Species	Bacteria: Cloacamonas_p: Cloacamonas_c: Cloacamonas_o: Cloacamonas_f: Cloacamonas	2.25051	0.00157	0.00168	0.03532	0.00000
	AF280848_s	Species	Bacteria: Firmicutes: Clostridia: Thermoanaerobacterales: AY221604_f: AF280848_g	3.13459	0.00157	0.00168	0.27243	0.00000
	AF280863_s	Species	Bacteria: Synergistetes: Synergistia: Synergistales: Synergistaceae: AF280863_g	3.22896	0.00157	0.00168	0.33861	0.00000
	CU920124_s	Species	Bacteria: Synergistetes: Synergistia: Synergistales: Synergistaceae: AF280863_g	2.43783	0.00157	0.00168	0.05442	0.00000
	EU522656_s	Species	Bacteria: Firmicutes: Clostridia: Clostridiales: Peptococcaceae: Desulfocucumis	2.29292	0.00157	0.00168	0.03847	0.00000
	EU728773_s	Species	Bacteria: Firmicutes: Clostridia: Clostridiales: Lachnospiraceae: Eubacterium_g24	2.10054	0.00157	0.00168	0.02487	0.00000
	FJ375485_s	Species	Bacteria: Bacteroidetes: Bacteroidia: Bacteroidales: JF747991_f: FJ437753_g	2.13200	0.00157	0.00168	0.02678	0.00000
	FJ680421_s	Species	Bacteria: Proteobacteria: Gammaproteobacteria: Aeromonadales: Succinivibrionaceae: Succinivibrio	3.14617	0.00157	0.00168	0.27978	0.00000
	FJ820460_s	Species	Bacteria: Firmicutes: Erysipelotrichi: Erysipelotrichales: Erysipelotrichaceae: AB237727_g	2.00307	0.00157	0.00168	0.01951	0.00000
	GQ339149_s	Species	Bacteria: Firmicutes: Clostridia: Clostridiales: Ruminococcaceae: Ruminococcus	2.22186	0.00157	0.00168	0.03300	0.00000
	GU559765_s	Species	Bacteria: Firmicutes: Clostridia: Clostridiales: Lachnospiraceae: Butyrivibrio	2.62214	0.00157	0.00168	0.08358	0.00000
	HQ640533_s	Species	Bacteria: Proteobacteria: Gammaproteobacteria: Chromatiales: Chromatiaceae: AB247491_g	2.93761	0.00157	0.00168	0.17292	0.00000
	JX040350_s	Species	Bacteria: Tenericutes: Mollicutes: PAC001057_o: PAC000197_f: PAC000197_g	2.11443	0.00157	0.00168	0.02550	0.00000
	Dehalobacter_uc	Species	Bacteria: Firmicutes: Clostridia: Clostridiales: Desulfitobacterium_f: Dehalobacter	3.02424	0.00157	0.00169	0.21121	0.00000
	Dehalobacterium_uc	Species	Bacteria: Firmicutes: Clostridia: Clostridiales: Dehalobacterium_f: Dehalobacterium	2.51880	0.00157	0.00169	0.06564	0.00000
	Hydromonas_uc	Species	Bacteria: Proteobacteria: Betaproteobacteria: Burkholderiales: Ralstonia_f: Hydromonas	2.32372	0.00157	0.00169	0.04182	0.00000
	Leptotrichia_uc	Species	Bacteria: Fusobacteria: Fusobacteria_c: Fusobacteriales: Leptotrichiaceae: Leptotrichia	2.47087	0.00157	0.00169	0.05876	0.00000
	Ruminococcus_uc	Species	Bacteria: Firmicutes: Clostridia: Clostridiales: Ruminococcaceae: Ruminococcus	2.70911	0.00157	0.00169	0.10213	0.00000
	AB247491_g_uc	Species	Bacteria: Proteobacteria: Gammaproteobacteria: Chromatiales: Chromatiaceae: AB247491_g	2.72395	0.00157	0.00169	0.10555	0.00000
	CP014606_g_uc	Species	Bacteria: Firmicutes: Clostridia: Clostridiales: CP014606_f: CP014606_g	2.32493	0.00157	0.00169	0.04199	0.00000
	FJ462126_g_uc	Species	Bacteria: Firmicutes: Clostridia: Clostridiales: Dehalobacterium_f: FJ462126_g	2.82497	0.00157	0.00169	0.13343	0.00000
	GQ480042_g_uc	Species	Bacteria: Firmicutes: Negativicutes: Selenomonadales: Sporomusaceae: GQ480042_g	3.07904	0.00157	0.00169	0.23966	0.00000
	HM481357_g_uc	Species	Bacteria: Parcubacteria_OD1: LCGL_c: LCGL_o: LCGL_f: HM481357_g	3.66982	0.00157	0.00169	0.93488	0.00000
	HQ904159_g_uc	Species	Bacteria: Firmicutes: Clostridia: Clostridiales: Ruminococcaceae: HQ904159_g	2.45804	0.00157	0.00169	0.05707	0.00000
	JF747790_g_uc	Species	Bacteria: Proteobacteria: Epsilonproteobacteria: Campylobacterales: JF747790_f: JF747790_g	2.31205	0.00157	0.00169	0.04030	0.00000
	JF747966_g_uc	Species	Bacteria: Firmicutes: Clostridia: Clostridiales: Acidaminobacter_f: JF747966_g	2.07679	0.00157	0.00169	0.02350	0.00000
	LBSF_g_uc	Species	Bacteria: WS6: LBWK_c: LBWK_o: LBWK_f: LBSF_g	2.36025	0.00157	0.00169	0.04511	0.00000
	Selenomonas_g2_uc	Species	Bacteria: Firmicutes: Negativicutes: Selenomonadales: Selenomonadaceae: Selenomonas_g2	2.14381	0.00157	0.00169	0.02734	0.00000
	Phycisphaerae	Class	Bacteria: Planctomycetes	3.12938	0.00170	0.00183	0.01046	0.27966
	Myxococcales	Order	Bacteria: Proteobacteria: Deltaproteobacteria	2.93334	0.00170	0.00183	0.00459	0.17592
	Phycisphaerales	Order	Bacteria: Planctomycetes: Phycisphaerae	3.12529	0.00170	0.00183	0.01046	0.27714
	Nocardioidaceae	Family	Bacteria: Actinobacteria: Actinobacteria_c: Propionibacteriales	2.14235	0.00170	0.00183	0.02768	0.00022
	Methylomonas	Genus	Bacteria: Proteobacteria: Gammaproteobacteria: Methylococcales	3.30434	0.00170	0.00183	0.00355	0.40640
	JN860407_g	Genus	Bacteria: Planctomycetes: Planctomycetia: Planctomycetales: Gemmataceae	2.33432	0.00170	0.00183	0.00564	0.04844
	JN860407_s	Species	Bacteria: Planctomycetes: Planctomycetia: Planctomycetales: Gemmataceae: JN860407_g	2.30179	0.00170	0.00184	0.00384	0.04353
	DQ415754_f	Family	Bacteria: Bacteroidetes: Bacteroidia: Bacteroidales	2.03941	0.00170	0.00184	0.02180	0.00047
	DQ415754_g	Genus	Bacteria: Bacteroidetes: Bacteroidia: Bacteroidales: DQ415754_f	2.03941	0.00170	0.00184	0.02180	0.00047
	Mogibacterium_f_uc	Genus	Bacteria: Firmicutes: Clostridia: Clostridiales: Mogibacterium_f	2.85053	0.00170	0.00184	0.14202	0.00047
	DQ415754_s	Species	Bacteria: Bacteroidetes: Bacteroidia: Bacteroidales: DQ415754_f: DQ415754_g	2.03265	0.00170	0.00184	0.02139	0.00047
	EU464941_s	Species	Bacteria: Proteobacteria: Betaproteobacteria: Burkholderiales: Comamonadaceae: Comamonas	2.03397	0.00170	0.00184	0.02176	0.00047
	Saccharofermentans_uc	Species	Bacteria: Firmicutes: Clostridia: Clostridiales: Ruminococcaceae: Saccharofermentans	2.59808	0.00170	0.00184	0.07970	0.00070
	FJ769459_s	Species	Bacteria: Proteobacteria: Gammaproteobacteria: Thiotrichales: Thiotrichaceae: Thiothrix	2.62515	0.00170	0.00184	0.08482	0.00067
	AF236014_g_uc	Species	Bacteria: Proteobacteria: Betaproteobacteria: Rhodocyclales: Azovibrio_f: AF236014_g	2.84124	0.00170	0.00184	0.13896	0.00045
	Desulfomonile_o	Order	Bacteria: Proteobacteria: Deltaproteobacteria	2.06363	0.00170	0.00184	0.02287	0.00045
	Hydrogenispora_o	Order	Bacteria: Firmicutes: Negativicutes	2.37843	0.00170	0.00184	0.04758	0.00045
	Victivallaceae	Family	Bacteria: Lentisphaerae: Lentisphaeria: Victivallales	2.34826	0.00170	0.00184	0.04423	0.00023
	Desulfomonile_f	Family	Bacteria: Proteobacteria: Deltaproteobacteria: Desulfomonile_o	2.06363	0.00170	0.00184	0.02287	0.00045
	Hydrogenispora_f	Family	Bacteria: Firmicutes: Negativicutes: Hydrogenispora_o	2.37608	0.00170	0.00184	0.04731	0.00045
	Catonella	Genus	Bacteria: Firmicutes: Clostridia: Clostridiales: Lachnospiraceae	2.04517	0.00170	0.00184	0.02231	0.00045
	Desulfomonile	Genus	Bacteria: Proteobacteria: Deltaproteobacteria	2.01506	0.00170	0.00184	0.02042	0.00045
	Eisenbergiella	Genus	Bacteria: Firmicutes: Clostridia: Clostridiales: Lachnospiraceae	2.50283	0.00170	0.00184	0.06427	0.00090
	Klebsiella	Genus	Bacteria: Proteobacteria: Gammaproteobacteria: Enterobacterales: Enterobacteriaceae	2.05782	0.00170	0.00184	0.02305	0.00045
	CP014606_g	Genus	Bacteria: Firmicutes: Clostridia: Clostridiales: CP014606_f	2.41325	0.00170	0.00185	0.05200	0.00045
	Eubacterium_g24	Genus	Bacteria: Firmicutes: Clostridia: Clostridiales: Lachnospiraceae	2.27912	0.00170	0.00185	0.03798	0.00023
	LARJ_g	Genus	Bacteria: Proteobacteria: Alphaproteobacteria: Rhodospirillales: Rhodospirillaceae	2.11351	0.00170	0.00185	0.02609	0.00045
	Anaerolinaceae_uc	Genus	Bacteria: Chloroflexi: Anaerolineae: Anaerolinaeles: Anaerolinaceae	2.45885	0.00170	0.00185	0.05775	0.00045
	Desulfovibrionaceae_uc	Genus	Bacteria: Proteobacteria: Deltaproteobacteria: Desulfovibrionales: Desulfovibrionaceae	2.19258	0.00170	0.00185	0.03130	0.00090
	Hydrogenispora_f_uc	Genus	Bacteria: Firmicutes: Negativicutes: Hydrogenispora_o: Hydrogenispora_f	2.37209	0.00170	0.00185	0.04689	0.00045
	Bacteroides caccae	Species	Bacteria: Bacteroidetes: Bacteroidia: Bacteroidales: Bacteroidaceae: Bacteroides	2.14079	0.00170	0.00185	0.02816	0.00113
	Bacteroides ovatus group	Species	Bacteria: Bacteroidetes: Bacteroidia: Bacteroidales: Bacteroidaceae: Bacteroides	2.23987	0.00170	0.00185	0.03493	0.00045
	Bacteroides thetaiotaomicron	Species	Bacteria: Bacteroidetes: Bacteroidia: Bacteroidales: Bacteroidaceae: Bacteroides	2.10000	0.00170	0.00185	0.02469	0.00023
	Blautia obeum	Species	Bacteria: Firmicutes: Clostridia: Clostridiales: Lachnospiraceae: Blautia	2.47480	0.00170	0.00185	0.06017	0.00090
	Fusibacter fontis	Species	Bacteria: Firmicutes: Clostridia: Clostridiales: Acidaminobacter_f: Fusibacter	2.10923	0.00170	0.00185	0.02565	0.00023
	FWNZ_s	Species	Bacteria: Proteobacteria: Gammaproteobacteria: Enterobacterales: Enterobacteriaceae: Klebsiella	2.05782	0.00170	0.00185	0.02305	0.00045
	PAC001143_s	Species	Bacteria: Firmicutes: Clostridia: Clostridiales: Lachnospiraceae: Eisenbergiella	2.48282	0.00170	0.00185	0.06141	0.00090
	PAC001153_s	Species	Bacteria: Firmicutes: Clostridia: Clostridiales: Ruminococcaceae: PAC000661_g	2.17325	0.00170	0.00185	0.02978	0.00045
	Desulfomonile_uc	Species	Bacteria: Proteobacteria: Deltaproteobacteria: Desulfomonile_o: Desulfomonile_f: Desulfomonile	2.01506	0.00170	0.00185	0.02042	0.00045
	EU887804_g_uc	Species	Bacteria: Firmicutes: Clostridia: Clostridiales: Lachnospiraceae: EU887804_g	2.46822	0.00170	0.00185	0.05896	0.00045
	FJ534995_g_uc	Species	Bacteria: Bacteroidetes: Bacteroidia: Bacteroidales: Porphyromonadaceae: FJ534995_g	2.47392	0.00170	0.00185	0.05966	0.00045
	PAC000661_g_uc	Species	Bacteria: Firmicutes: Clostridia: Clostridiales: Ruminococcaceae: PAC000661_g	2.34383	0.00170	0.00186	0.04449	0.00068
	Anaerotignum	Genus	Bacteria: Firmicutes: Clostridia: Clostridiales: Lachnospiraceae	2.02254	0.00170	0.00186	0.02078	0.00023
	AB247491_g	Genus	Bacteria: Proteobacteria: Gammaproteobacteria: Chromatiales: Chromatiaceae	3.15363	0.00170	0.00186	0.28484	0.00023
	FJ517118_g	Genus	Bacteria: Bacteroidetes: Bacteroidia: Bacteroidales: GQ357022_f	2.30791	0.00170	0.00186	0.04074	0.00046
	EU266864_f_uc	Genus	Bacteria: Armatimonadetes: EU266864_c: EU266864_o: EU266864_f	2.71521	0.00170	0.00186	0.10470	0.00116
	Streptococcus gallolyticus group	Species	Bacteria: Firmicutes: Bacilli: Lactobacillales: Streptococcaceae: Streptococcus	2.19806	0.00170	0.00186	0.03135	0.00023
	GQ354893_s	Species	Bacteria: Proteobacteria: Epsilonproteobacteria: Campylobacterales: JF747790_f: JF747790_g	2.52355	0.00170	0.00186	0.06647	0.00023
	HM773530_s	Species	Bacteria: Saccharibacteria_TM7: Saccharimonas_c: Saccharimonas_o: Saccharimonas_f: Saccharimonas	2.11894	0.00170	0.00186	0.02595	0.00046
	FJ517118_g_uc	Species	Bacteria: Bacteroidetes: Bacteroidia: Bacteroidales: GQ357022_f: FJ517118_g	2.30791	0.00170	0.00186	0.04074	0.00046
	HM066548_g_uc	Species	Bacteria: Lentisphaerae: Lentisphaeria: Victivallales: HM066548_f: HM066548_g	2.26136	0.00170	0.00186	0.03664	0.00046
	HQ178936_g_uc	Species	Bacteria: Bacteroidetes: Bacteroidia: Marinilabiliales: Prolixibacteraceae: HQ178936_g	2.32502	0.00170	0.00186	0.04293	0.00116
	JF922429_f	Family	Bacteria: WS5: WS5_c: AB286410_o	2.82709	0.00172	0.00189	0.00779	0.14188
	JF922429_f_uc	Genus	Bacteria: WS5: WS5_c: AB286410_o: JF922429_f	2.82753	0.00172	0.00189	0.00765	0.14188
	CP011834_s	Species	Bacteria: Proteobacteria: Betaproteobacteria: Burkholderiales: Comamonadaceae: Limnohabitans	2.81184	0.00172	0.00189	0.01064	0.14002
	Sediminibacterium_uc	Species	Bacteria: Bacteroidetes: Sphingobacteriia: Sphingobacteriales: Chitinophagaceae: Sediminibacterium	2.34656	0.00172	0.00190	0.00301	0.04704
	Bacteriovoracaceae	Family	Bacteria: Proteobacteria: Oligoflexia: Bacteriovoracales	2.67470	0.00178	0.00196	0.00477	0.09912
	Verrucomicrobiaceae	Family	Bacteria: Verrucomicrobia: Verrucomicrobiae: Verrucomicrobiales	2.61496	0.00178	0.00196	0.00248	0.08441
	Methylomonas_f	Family	Bacteria: Proteobacteria: Gammaproteobacteria: Methylococcales	3.48720	0.00178	0.00196	0.00464	0.61852
	Prosthecobacter	Genus	Bacteria: Verrucomicrobia: Verrucomicrobiae: Verrucomicrobiales: Verrucomicrobiaceae	2.61374	0.00178	0.00196	0.00248	0.08417
	Sphingobacterium	Genus	Bacteria: Bacteroidetes: Sphingobacteriia: Sphingobacteriales: Sphingobacteriaceae	2.29126	0.00178	0.00196	0.03978	0.00089
	Desulforhopalus_uc	Species	Bacteria: Proteobacteria: Deltaproteobacteria: Desulfobulbaceae_o: Desulfobulbaceae: Desulforhopalus	2.92517	0.00178	0.00196	0.16896	0.00090
	EU266864_c	Class	Bacteria: Armatimonadetes	2.71931	0.00178	0.00196	0.10731	0.00278
	EU266864_o	Order	Bacteria: Armatimonadetes: EU266864_c	2.71931	0.00178	0.00196	0.10731	0.00278
	EU266864_f	Family	Bacteria: Armatimonadetes: EU266864_c: EU266864_o	2.71699	0.00178	0.00196	0.10675	0.00278
	HM066548_f	Family	Bacteria: Lentisphaerae: Lentisphaeria: Victivallales	2.34706	0.00178	0.00196	0.04627	0.00208
	Coprococcus	Genus	Bacteria: Firmicutes: Clostridia: Clostridiales: Lachnospiraceae	2.18954	0.00178	0.00196	0.03175	0.00116
	Elusimicrobium	Genus	Bacteria: Elusimicrobia: Elusimicrobia_c: Elusimicrobiales: Elusimicrobiaceae	2.17748	0.00178	0.00196	0.03045	0.00092
	Fusicatenibacter	Genus	Bacteria: Firmicutes: Clostridia: Clostridiales: Lachnospiraceae	2.47449	0.00178	0.00196	0.06093	0.00161
	Lactococcus	Genus	Bacteria: Firmicutes: Bacilli: Lactobacillales: Streptococcaceae	2.01357	0.00178	0.00196	0.02106	0.00068
	CCMM_g	Genus	Bacteria: Firmicutes: Erysipelotrichi: Erysipelotrichales: Erysipelotrichaceae	2.59542	0.00178	0.00196	0.08207	0.00387
	Clostridium_g24	Genus	Bacteria: Firmicutes: Clostridia: Clostridiales: Lachnospiraceae	2.49536	0.00178	0.00196	0.06431	0.00203
	Desulfovibrio_g17	Genus	Bacteria: Proteobacteria: Deltaproteobacteria: Desulfovibrionales: Desulfovibrionaceae	2.02356	0.00178	0.00196	0.02117	0.00136
	HM066548_g	Genus	Bacteria: Lentisphaerae: Lentisphaeria: Victivallales: HM066548_f	2.33359	0.00178	0.00196	0.04490	0.00208
	HM154518_g	Genus	Bacteria: Peregrinibacteria: Peribacteria: ASND_o: ASND_f	2.73768	0.00178	0.00196	0.11001	0.00091
	PAC000195_g	Genus	Bacteria: Firmicutes: Clostridia: Clostridiales: Lachnospiraceae	2.17806	0.00178	0.00196	0.03052	0.00070
	PAC000748_g	Genus	Bacteria: Firmicutes: Clostridia: Clostridiales: Ruminococcaceae	2.05144	0.00178	0.00196	0.02343	0.00116
	PAC001046_g	Genus	Bacteria: Firmicutes: Clostridia: Clostridiales: Lachnospiraceae	2.18172	0.00178	0.00196	0.03184	0.00185
	PAC001100_g	Genus	Bacteria: Firmicutes: Clostridia: Clostridiales: Ruminococcaceae	2.17067	0.00178	0.00196	0.03073	0.00182
	PAC001138_g	Genus	Bacteria: Firmicutes: Clostridia: Clostridiales: Lachnospiraceae	2.23667	0.00178	0.00196	0.03536	0.00115
	PAC000197_f_uc	Genus	Bacteria: Tenericutes: Mollicutes: PAC001057_o: PAC000197_f	2.38653	0.00178	0.00196	0.04996	0.00162
	Acinetobacter refrigeratoris group	Species	Bacteria: Proteobacteria: Gammaproteobacteria: Pseudomonadales: Moraxellaceae: Acinetobacter	2.16219	0.00178	0.00196	0.02928	0.00046
	Bifidobacterium catenulatum group	Species	Bacteria: Actinobacteria: Actinobacteria_c: Bifidobacteriales: Bifidobacteriaceae: Bifidobacterium	2.19090	0.00178	0.00197	0.03254	0.00181
	Blautia faecis	Species	Bacteria: Firmicutes: Clostridia: Clostridiales: Lachnospiraceae: Blautia	2.40713	0.00178	0.00197	0.05319	0.00252
	Comamonas aquatica	Species	Bacteria: Proteobacteria: Betaproteobacteria: Burkholderiales: Comamonadaceae: Comamonas	2.39280	0.00178	0.00197	0.05007	0.00091
	Coprococcus eutactus group	Species	Bacteria: Firmicutes: Clostridia: Clostridiales: Lachnospiraceae: Coprococcus	2.04929	0.00178	0.00197	0.02307	0.00092
	Desulfovibrio putealis	Species	Bacteria: Proteobacteria: Deltaproteobacteria: Desulfovibrionales: Desulfovibrionaceae: Desulfovibrio_g17	2.00780	0.00178	0.00197	0.02006	0.00113
	Fusicatenibacter saccharivorans	Species	Bacteria: Firmicutes: Clostridia: Clostridiales: Lachnospiraceae: Fusicatenibacter	2.47265	0.00178	0.00197	0.06066	0.00161
	Lachnospira pectinoschiza	Species	Bacteria: Firmicutes: Clostridia: Clostridiales: Lachnospiraceae: Lachnospira	2.06501	0.00178	0.00197	0.02321	0.00046
	Parasutterella excrementihominis group	Species	Bacteria: Proteobacteria: Betaproteobacteria: Burkholderiales: Sutterellaceae: Parasutterella	2.40388	0.00178	0.00197	0.05113	0.00068
	Roseburia inulinivorans	Species	Bacteria: Firmicutes: Clostridia: Clostridiales: Lachnospiraceae: Roseburia	2.31797	0.00178	0.00197	0.04278	0.00183
	AJ576410_s	Species	Bacteria: Saccharibacteria_TM7: Saccharimonas_c: Saccharimonas_o: Saccharimonas_f: Saccharimonas	2.26398	0.00178	0.00197	0.03704	0.00068
	CCMM_s	Species	Bacteria: Firmicutes: Erysipelotrichi: Erysipelotrichales: Erysipelotrichaceae: CCMM_g	2.53746	0.00178	0.00197	0.07149	0.00318
	DQ860048_s	Species	Bacteria: Firmicutes: Negativicutes: Veillonellales: Veillonellaceae: Veillonella	2.18727	0.00178	0.00197	0.03108	0.00068
	EU887804_s	Species	Bacteria: Firmicutes: Clostridia: Clostridiales: Lachnospiraceae: EU887804_g	2.14174	0.00178	0.00197	0.02797	0.00046
	FJ462115_s	Species	Bacteria: Spirochaetes: Spirochaetia: Spirochaetales: Spirochaetaceae: Rectinema	2.79979	0.00178	0.00197	0.12867	0.00278
	GQ167189_s	Species	Bacteria: Firmicutes: Negativicutes: Selenomonadales: Selenomonadaceae: GQ479974_g	2.51745	0.00178	0.00197	0.06629	0.00070
	HM154518_s	Species	Bacteria: Peregrinibacteria: Peribacteria: ASND_o: ASND_f: HM154518_g	2.70107	0.00178	0.00197	0.10117	0.00091
	JX225439_s	Species	Bacteria: Proteobacteria: Deltaproteobacteria: Desulfobulbaceae_o: Desulfobulbaceae: Desulforhopalus	2.18368	0.00178	0.00197	0.03058	0.00070
	PAC000195_s	Species	Bacteria: Firmicutes: Clostridia: Clostridiales: Lachnospiraceae: PAC000195_g	2.17806	0.00178	0.00197	0.03052	0.00070
	PAC001046_s	Species	Bacteria: Firmicutes: Clostridia: Clostridiales: Lachnospiraceae: PAC001046_g	2.18172	0.00178	0.00197	0.03184	0.00185
	PAC001048_s group	Species	Bacteria: Firmicutes: Clostridia: Clostridiales: Ruminococcaceae: PAC000672_g	2.34190	0.00178	0.00197	0.04520	0.00205
	PAC001052_s	Species	Bacteria: Firmicutes: Clostridia: Clostridiales: Ruminococcaceae: PAC000661_g	2.42876	0.00178	0.00197	0.05395	0.00116
	PAC001055_s	Species	Bacteria: Firmicutes: Clostridia: Clostridiales: Ruminococcaceae: Sporobacter	2.13917	0.00178	0.00197	0.02727	0.00046
	PAC001100_s	Species	Bacteria: Firmicutes: Clostridia: Clostridiales: Ruminococcaceae: PAC001100_g	2.17067	0.00178	0.00197	0.03073	0.00182
	PAC001130_s	Species	Bacteria: Firmicutes: Clostridia: Clostridiales: Ruminococcaceae: Oscillibacter	2.07660	0.00178	0.00197	0.02436	0.00091
	PAC001142_s	Species	Bacteria: Firmicutes: Clostridia: Clostridiales: Lachnospiraceae: Lachnospira	2.28653	0.00178	0.00197	0.03885	0.00046
	PAC001205_s	Species	Bacteria: Bacteroidetes: Bacteroidia: Bacteroidales: Prevotellaceae: Alloprevotella	2.03177	0.00178	0.00197	0.02219	0.00113
	PAC001250_s	Species	Bacteria: Firmicutes: Clostridia: Clostridiales: Ruminococcaceae: PAC000661_g	2.47645	0.00178	0.00197	0.06155	0.00226
	PAC001305_s	Species	Bacteria: Firmicutes: Clostridia: Clostridiales: Lachnospiraceae: PAC001138_g	2.03110	0.00178	0.00197	0.02243	0.00115
	Oscillibacter_uc	Species	Bacteria: Firmicutes: Clostridia: Clostridiales: Ruminococcaceae: Oscillibacter	2.27987	0.00178	0.00198	0.03883	0.00116
	DQ206413_g_uc	Species	Bacteria: Fusobacteria: Fusobacteria_c: Fusobacteriales: Fusobacteriaceae: DQ206413_g	2.24733	0.00178	0.00198	0.03692	0.00207
	Enterococcaceae	Family	Bacteria: Firmicutes: Bacilli: Lactobacillales	2.05958	0.00178	0.00198	0.02397	0.00135
	Thioalkalibacteraceae	Family	Bacteria: Proteobacteria: Gammaproteobacteria: Chromatiales	2.60396	0.00178	0.00198	0.08081	0.00067
	Thiotrichaceae	Family	Bacteria: Proteobacteria: Gammaproteobacteria: Thiotrichales	2.67474	0.00178	0.00198	0.09704	0.00269
	Enterococcus	Genus	Bacteria: Firmicutes: Bacilli: Lactobacillales: Enterococcaceae	2.00088	0.00178	0.00198	0.02118	0.00135
	Thiothrix	Genus	Bacteria: Proteobacteria: Gammaproteobacteria: Thiotrichales: Thiotrichaceae	2.67345	0.00178	0.00198	0.09675	0.00269
	Thiovirga	Genus	Bacteria: Proteobacteria: Gammaproteobacteria: Chromatiales: Thioalkalibacteraceae	2.60396	0.00178	0.00198	0.08081	0.00067
	Eubacterium_g5	Genus	Bacteria: Firmicutes: Clostridia: Clostridiales: Lachnospiraceae	2.16072	0.00178	0.00198	0.02970	0.00135
	Azonexus fungiphilus	Species	Bacteria: Proteobacteria: Betaproteobacteria: Rhodocyclales: Azonexaceae: Azonexus	2.52835	0.00178	0.00198	0.06889	0.00161
	Bacteroides fragilis	Species	Bacteria: Bacteroidetes: Bacteroidia: Bacteroidales: Bacteroidaceae: Bacteroides	2.08900	0.00178	0.00198	0.02436	0.00090
	Fusobacterium varium group	Species	Bacteria: Fusobacteria: Fusobacteria_c: Fusobacteriales: Fusobacteriaceae: Fusobacterium	2.00043	0.00178	0.00198	0.02076	0.00112
	Thiovirga sulfuroxydans	Species	Bacteria: Proteobacteria: Gammaproteobacteria: Chromatiales: Thioalkalibacteraceae: Thiovirga	2.60396	0.00178	0.00198	0.08081	0.00067
	JX225219_s	Species	Bacteria: Bacteroidetes: Bacteroidia: Bacteroidales: AC160630_f: DQ677001_g	2.17961	0.00178	0.00198	0.03086	0.00091
	Anaerovorax_uc	Species	Bacteria: Firmicutes: Clostridia: Clostridiales: Mogibacterium_f: Anaerovorax	2.30595	0.00178	0.00198	0.04079	0.00069
	Thermoanaerobacterales	Order	Bacteria: Firmicutes: Clostridia	3.22329	0.00178	0.00198	0.34121	0.00700
	AJ853611_f	Family	Bacteria: Bacteroidetes: Bacteroidia: Bacteroidales	3.21123	0.00178	0.00198	0.32991	0.00484
	AY221604_f	Family	Bacteria: Firmicutes: Clostridia: Thermoanaerobacterales	3.21716	0.00178	0.00198	0.33067	0.00114
	Dehalobacterium_f	Family	Bacteria: Firmicutes: Clostridia: Clostridiales	3.23631	0.00178	0.00198	0.34982	0.00548
	GQ259262_f	Family	Bacteria: Verrucomicrobia: Kiritimatiellae: Kiritimatiellales	2.86407	0.00178	0.00198	0.14777	0.00183
	Armatimonadales_uc	Family	Bacteria: Armatimonadetes: Armatimonadia: Armatimonadales	2.48990	0.00178	0.00198	0.06292	0.00137
	Acetobacterium	Genus	Bacteria: Firmicutes: Clostridia: Clostridiales: Eubacteriaceae	2.94640	0.00178	0.00198	0.17794	0.00136
	Desulfatiferula	Genus	Bacteria: Proteobacteria: Deltaproteobacteria: Desulfobacterales: Desulfobacteraceae	2.97159	0.00178	0.00198	0.19237	0.00525
	AF280848_g	Genus	Bacteria: Firmicutes: Clostridia: Thermoanaerobacterales: AY221604_f	3.21525	0.00178	0.00198	0.32922	0.00114
	Coprococcus_g2	Genus	Bacteria: Firmicutes: Clostridia: Clostridiales: Lachnospiraceae	2.22813	0.00178	0.00198	0.03387	0.00046
	DQ353937_g	Genus	Bacteria: Firmicutes: Clostridia: Clostridiales: Eubacteriaceae	2.48474	0.00178	0.00198	0.06161	0.00091
	EF436322_g	Genus	Bacteria: Firmicutes: Clostridia: Clostridiales: Mogibacterium_f	3.00274	0.00178	0.00199	0.20129	0.00046
	LBOT_g	Genus	Bacteria: WS6: LBWK_c: LBWK_o: LBWK_f	2.22424	0.00178	0.00199	0.03686	0.00389
	PAC001447_g	Genus	Bacteria: Firmicutes: Clostridia: Clostridiales: Dehalobacterium_f	2.03334	0.00178	0.00199	0.02266	0.00137
	Dehalobacterium_f_uc	Genus	Bacteria: Firmicutes: Clostridia: Clostridiales: Dehalobacterium_f	2.77800	0.00178	0.00199	0.12374	0.00411
	GQ259262_f_uc	Genus	Bacteria: Verrucomicrobia: Kiritimatiellae: Kiritimatiellales: GQ259262_f	2.86279	0.00178	0.00199	0.14734	0.00183
	Ruminococcaceae_uc	Genus	Bacteria: Firmicutes: Clostridia: Clostridiales: Ruminococcaceae	2.97249	0.00178	0.00199	0.19047	0.00298
	Acetobacterium woodii group	Species	Bacteria: Firmicutes: Clostridia: Clostridiales: Eubacteriaceae: Acetobacterium	2.91693	0.00178	0.00199	0.16634	0.00136
	Coprococcus comes group	Species	Bacteria: Firmicutes: Clostridia: Clostridiales: Lachnospiraceae: Coprococcus_g2	2.20509	0.00178	0.00199	0.03207	0.00046
	Desulfovibrio carbinolicus group	Species	Bacteria: Proteobacteria: Deltaproteobacteria: Desulfovibrionales: Desulfovibrionaceae: Desulfovibrio_g20	2.09483	0.00178	0.00199	0.02624	0.00182
	AB669235_s	Species	Bacteria: Saccharibacteria_TM7: Saccharimonas_c: Saccharimonas_o: Saccharimonas_f: Saccharimonas	2.19685	0.00178	0.00199	0.03184	0.00113
	AF050563_s	Species	Bacteria: Chloroflexi: Anaerolineae: Anaerolinaeles: Anaerolinaceae: Leptolinea	2.43490	0.00178	0.00199	0.05584	0.00182
	AJ012596_s	Species	Bacteria: Proteobacteria: Deltaproteobacteria: Desulfobacterales: Desulfobacteraceae: Desulfatiferula	2.78733	0.00178	0.00199	0.12439	0.00203
	AY756597_s	Species	Bacteria: Firmicutes: Clostridia: Clostridiales: Mogibacterium_f: EF436322_g	2.98593	0.00178	0.00199	0.19365	0.00046
	CU919332_s	Species	Bacteria: Firmicutes: Clostridia: Clostridiales: Ruminococcaceae: Sporobacter	2.26908	0.00178	0.00199	0.03878	0.00206
	DQ415842_s	Species	Bacteria: Proteobacteria: Deltaproteobacteria: Desulfobacterales: Desulfobacteraceae: Desulfatiferula	2.50278	0.00178	0.00199	0.06661	0.00322
	EU864485_s	Species	Bacteria: Synergistetes: Synergistia: Synergistales: Synergistaceae: AF280863_g	2.46547	0.00178	0.00199	0.06130	0.00320
	FN667187_s	Species	Bacteria: Firmicutes: Negativicutes: Acidaminococcales: Acidaminococcaceae: Acidaminococcus	2.60199	0.00178	0.00199	0.08225	0.00250
	GQ458250_s	Species	Bacteria: Elusimicrobia: Endomicrobia: Endomicrobiales: Endomicrobiaceae: Endomicrobium	2.77646	0.00178	0.00199	0.12064	0.00138
	GQ479998_s	Species	Bacteria: Firmicutes: Clostridia: Clostridiales: Christensenellaceae: PAC001207_g	2.99663	0.00178	0.00199	0.20026	0.00207
	HM481401_s	Species	Bacteria: Firmicutes: Clostridia: Thermoanaerobacterales: AY221604_f: AF280848_g	2.43739	0.00178	0.00199	0.05563	0.00114
	HQ232437_s	Species	Bacteria: Saccharibacteria_TM7: Saccharimonas_c: Saccharimonas_o: Saccharimonas_f: Saccharimonas	2.41793	0.00178	0.00199	0.05248	0.00091
	JN873214_s	Species	Bacteria: WS6: LBWK_c: LBWK_o: LBWK_f: LBSF_g	2.51273	0.00178	0.00199	0.06779	0.00323
	JQ079836_s	Species	Bacteria: Firmicutes: Clostridia: Clostridiales: Mogibacterium_f: Anaerovorax	2.85727	0.00178	0.00199	0.14627	0.00274
	JQ668572_s	Species	Bacteria: Firmicutes: Clostridia: Clostridiales: Eubacteriaceae: DQ353937_g	2.48172	0.00178	0.00199	0.06077	0.00046
	PAC001036_s	Species	Bacteria: Firmicutes: Clostridia: Clostridiales: Ruminococcaceae: PAC000661_g	2.26493	0.00178	0.00199	0.03782	0.00160
	PAC001152_s	Species	Bacteria: Firmicutes: Clostridia: Clostridiales: Ruminococcaceae: PAC000661_g	2.11997	0.00178	0.00199	0.02621	0.00068
	PAC001248_s	Species	Bacteria: Firmicutes: Clostridia: Clostridiales: Ruminococcaceae: PAC000661_g	2.38434	0.00178	0.00199	0.04819	0.00091
	Desulforegula_uc	Species	Bacteria: Proteobacteria: Deltaproteobacteria: Desulfobacterales: Desulfobacteraceae: Desulforegula	2.99189	0.00178	0.00199	0.19912	0.00317
	LBRP_g_uc	Species	Bacteria: Parcubacteria_OD1: Paceibacter_c: CP011215_o: CP011215_f: LBRP_g	2.86727	0.00178	0.00199	0.15301	0.00595
	Microcystaceae	Family	Bacteria: Cyanobacteria: Chroobacteria: Chroococcales	4.95131	0.00182	0.00204	0.11647	17.99504
	PAC000616_f	Family	Bacteria: Cyanobacteria: PAC002560_c: PAC000393_o	2.58974	0.00182	0.00204	0.00389	0.08139
	Bdellovibrio	Genus	Bacteria: Proteobacteria: Oligoflexia	2.46658	0.00182	0.00204	0.00276	0.06109
	Microcystis	Genus	Bacteria: Cyanobacteria: Chroobacteria: Chroococcales: Microcystaceae	4.95131	0.00182	0.00204	0.11632	17.99504
	PAC000616_g	Genus	Bacteria: Cyanobacteria: PAC002560_c: PAC000393_o: PAC000616_f	2.59694	0.00182	0.00204	0.00259	0.08139
	Microcystis aeruginosa group	Species	Bacteria: Cyanobacteria: Chroobacteria: Chroococcales: Microcystaceae: Microcystis	4.95079	0.00182	0.00204	0.11605	17.97321
	PAC000016_g_uc	Species	Bacteria: Saccharibacteria_TM7: Saccharimonas_c: Saccharimonas_o: PAC000016_f: PAC000016_g	2.47428	0.00182	0.00204	0.00682	0.06612
	Tenericutes	Phylum	Bacteria	2.89101	0.00182	0.00204	0.16350	0.00826
	Endomicrobia	Class	Bacteria: Elusimicrobia	2.78193	0.00182	0.00204	0.12378	0.00300
	Mollicutes	Class	Bacteria: Tenericutes	2.89101	0.00182	0.00204	0.16350	0.00826
	Endomicrobiales	Order	Bacteria: Elusimicrobia: Endomicrobia	2.78193	0.00182	0.00204	0.12378	0.00300
	PAC001057_o	Order	Bacteria: Tenericutes: Mollicutes	2.88967	0.00182	0.00204	0.16255	0.00780
	Elusimicrobiaceae	Family	Bacteria: Elusimicrobia: Elusimicrobia_c: Elusimicrobiales	2.18508	0.00182	0.00205	0.03127	0.00115
	Endomicrobiaceae	Family	Bacteria: Elusimicrobia: Endomicrobia: Endomicrobiales	2.78193	0.00182	0.00205	0.12378	0.00300
	Leuconostocaceae	Family	Bacteria: Firmicutes: Bacilli: Lactobacillales	2.04707	0.00182	0.00205	0.02351	0.00183
	Odoribacteraceae	Family	Bacteria: Bacteroidetes: Bacteroidia: Bacteroidales	2.06139	0.00182	0.00205	0.02273	0.00114
	PAC000197_f	Family	Bacteria: Tenericutes: Mollicutes: PAC001057_o	2.71048	0.00182	0.00205	0.10601	0.00370
	PAC001057_f	Family	Bacteria: Tenericutes: Mollicutes: PAC001057_o	2.42403	0.00182	0.00205	0.05654	0.00409
	Agathobacter	Genus	Bacteria: Firmicutes: Clostridia: Clostridiales: Lachnospiraceae	3.10844	0.00182	0.00205	0.27089	0.01443
	Blautia	Genus	Bacteria: Firmicutes: Clostridia: Clostridiales: Lachnospiraceae	3.17322	0.00182	0.00205	0.31195	0.01415
	Bulleidia	Genus	Bacteria: Firmicutes: Erysipelotrichi: Erysipelotrichales: Erysipelotrichaceae	2.27844	0.00182	0.00205	0.03999	0.00228
	Citrobacter	Genus	Bacteria: Proteobacteria: Gammaproteobacteria: Enterobacterales: Enterobacteriaceae	2.38435	0.00182	0.00205	0.05458	0.00636
	Endomicrobium	Genus	Bacteria: Elusimicrobia: Endomicrobia: Endomicrobiales: Endomicrobiaceae	2.77990	0.00182	0.00205	0.12321	0.00300
	Fusobacterium	Genus	Bacteria: Fusobacteria: Fusobacteria_c: Fusobacteriales: Fusobacteriaceae	2.44793	0.00182	0.00205	0.05757	0.00180
	Megamonas	Genus	Bacteria: Firmicutes: Negativicutes: Selenomonadales: Selenomonadaceae	2.75780	0.00182	0.00205	0.11565	0.00136
	Mitsuokella	Genus	Bacteria: Firmicutes: Negativicutes: Selenomonadales: Selenomonadaceae	2.27314	0.00182	0.00205	0.03843	0.00115
	Parasutterella	Genus	Bacteria: Proteobacteria: Betaproteobacteria: Burkholderiales: Sutterellaceae	2.49544	0.00182	0.00205	0.06338	0.00114
	Saccharofermentans	Genus	Bacteria: Firmicutes: Clostridia: Clostridiales: Ruminococcaceae	2.69436	0.00182	0.00205	0.10005	0.00139
	Veillonella	Genus	Bacteria: Firmicutes: Negativicutes	2.45755	0.00182	0.00205	0.05821	0.00115
	AF280863_g	Genus	Bacteria: Synergistetes: Synergistia: Synergistales: Synergistaceae	3.46291	0.00182	0.00205	0.59574	0.01528
	EU864478_g	Genus	Bacteria: Firmicutes: Clostridia: Clostridiales: Mogibacterium_f	2.82623	0.00182	0.00205	0.13714	0.00365
	EU887804_g	Genus	Bacteria: Firmicutes: Clostridia: Clostridiales: Lachnospiraceae	2.63473	0.00182	0.00205	0.08692	0.00091
	GQ479968_g	Genus	Bacteria: Firmicutes: Negativicutes: Acidaminococcales: Acidaminococcaceae	2.34298	0.00182	0.00205	0.04512	0.00139
	HQ904159_g	Genus	Bacteria: Firmicutes: Clostridia: Clostridiales: Ruminococcaceae	3.12368	0.00182	0.00205	0.26675	0.00115
	LBSF_g	Genus	Bacteria: WS6: LBWK_c: LBWK_o: LBWK_f	2.94944	0.00182	0.00205	0.18484	0.00715
	PAC000197_g	Genus	Bacteria: Tenericutes: Mollicutes: PAC001057_o: PAC000197_f	2.38068	0.00182	0.00205	0.04937	0.00185
	PAC000672_g	Genus	Bacteria: Firmicutes: Clostridia: Clostridiales: Ruminococcaceae	2.38970	0.00182	0.00205	0.05058	0.00228
	PAC001057_g	Genus	Bacteria: Tenericutes: Mollicutes: PAC001057_o: PAC001057_f	2.03238	0.00182	0.00205	0.02248	0.00160
	PAC001247_g	Genus	Bacteria: Firmicutes: Clostridia: Clostridiales: Ruminococcaceae	2.86879	0.00182	0.00205	0.15335	0.00571
	Geobacteraceae_uc	Genus	Bacteria: Proteobacteria: Deltaproteobacteria: Desulfuromonadales: Geobacteraceae	4.04699	0.00182	0.00205	2.23899	0.01064
	Marinilabiliaceae_uc	Genus	Bacteria: Bacteroidetes: Bacteroidia: Marinilabiliales: Marinilabiliaceae	2.42332	0.00182	0.00205	0.05549	0.00295
	Saccharimonas_f_uc	Genus	Bacteria: Saccharibacteria_TM7: Saccharimonas_c: Saccharimonas_o: Saccharimonas_f	2.36046	0.00182	0.00205	0.04748	0.00205
	Acinetobacter gyllenbergii group	Species	Bacteria: Proteobacteria: Gammaproteobacteria: Pseudomonadales: Moraxellaceae: Acinetobacter	3.78897	0.00182	0.00205	1.23142	0.00137
	Agathobacter rectalis	Species	Bacteria: Firmicutes: Clostridia: Clostridiales: Lachnospiraceae: Agathobacter	3.09973	0.00182	0.00205	0.26579	0.01443
	Bacteroides massiliensis	Species	Bacteria: Bacteroidetes: Bacteroidia: Bacteroidales: Bacteroidaceae: Bacteroides	2.50866	0.00182	0.00205	0.06626	0.00207
	Bacteroides paurosaccharolyticus	Species	Bacteria: Bacteroidetes: Bacteroidia: Bacteroidales: Bacteroidaceae: Bacteroides	2.29353	0.00182	0.00205	0.04241	0.00340
	Bacteroides xylanisolvens group	Species	Bacteria: Bacteroidetes: Bacteroidia: Bacteroidales: Bacteroidaceae: Bacteroides	2.04699	0.00182	0.00205	0.02305	0.00115
	Bifidobacterium longum group	Species	Bacteria: Actinobacteria: Actinobacteria_c: Bifidobacteriales: Bifidobacteriaceae: Bifidobacterium	2.15883	0.00182	0.00206	0.03198	0.00366
	Blautia wexlerae	Species	Bacteria: Firmicutes: Clostridia: Clostridiales: Lachnospiraceae: Blautia	2.79719	0.00182	0.00206	0.13043	0.00526
	Dorea formicigenerans	Species	Bacteria: Firmicutes: Clostridia: Clostridiales: Lachnospiraceae: Dorea	2.28209	0.00182	0.00206	0.03854	0.00160
	Dorea longicatena	Species	Bacteria: Firmicutes: Clostridia: Clostridiales: Lachnospiraceae: Dorea	2.00956	0.00182	0.00206	0.02347	0.00324
	Lactobacillus rogosae group	Species	Bacteria: Firmicutes: Clostridia: Clostridiales: Lachnospiraceae: Lachnospira	2.46928	0.00182	0.00206	0.06298	0.00433
	Lactobacillus ruminis	Species	Bacteria: Firmicutes: Bacilli: Lactobacillales: Lactobacillaceae: Lactobacillus	2.30149	0.00182	0.00206	0.04048	0.00136
	Megamonas rupellensis group	Species	Bacteria: Firmicutes: Negativicutes: Selenomonadales: Selenomonadaceae: Megamonas	2.75249	0.00182	0.00206	0.11426	0.00136
	Phascolarctobacterium faecium	Species	Bacteria: Firmicutes: Negativicutes: Acidaminococcales: Acidaminococcaceae: Phascolarctobacterium	2.83549	0.00182	0.00206	0.14078	0.00409
	Streptococcus minor	Species	Bacteria: Firmicutes: Bacilli: Lactobacillales: Streptococcaceae: Streptococcus	2.97704	0.00182	0.00206	0.19263	0.00317
	Streptococcus sinensis group	Species	Bacteria: Firmicutes: Bacilli: Lactobacillales: Streptococcaceae: Streptococcus	2.18154	0.00182	0.00206	0.03108	0.00138
	Sulfurospirillum cavolei	Species	Bacteria: Proteobacteria: Epsilonproteobacteria: Campylobacterales: Campylobacteraceae: Sulfurospirillum	2.03356	0.00182	0.00206	0.02195	0.00136
	Tolumonas osonensis	Species	Bacteria: Proteobacteria: Gammaproteobacteria: Aeromonadales: Aeromonadaceae: Tolumonas	2.06338	0.00182	0.00206	0.02409	0.00161
	AAQK01001555_s	Species	Bacteria: Firmicutes: Erysipelotrichi: Erysipelotrichales: Erysipelotrichaceae: Bulleidia	2.03520	0.00182	0.00206	0.02258	0.00136
	AB243828_s	Species	Bacteria: Firmicutes: Clostridia: Clostridiales: Mogibacterium_f: EU864478_g	2.71473	0.00182	0.00206	0.10478	0.00185
	AB447622_s	Species	Bacteria: Bacteroidetes: Bacteroidia: Marinilabiliales: Prolixibacteraceae: AJ229237_g	2.63853	0.00182	0.00206	0.09169	0.00497
	EU283481_s	Species	Bacteria: Bacteroidetes: Bacteroidia: Bacteroidales: Porphyromonadaceae: Paludibacter	2.52776	0.00182	0.00206	0.06868	0.00161
	EU728793_s	Species	Bacteria: Firmicutes: Clostridia: Clostridiales: Ruminococcaceae: Ruminococcus_g2	2.06463	0.00182	0.00206	0.02454	0.00159
	GQ479968_s	Species	Bacteria: Firmicutes: Negativicutes: Acidaminococcales: Acidaminococcaceae: GQ479968_g	2.28458	0.00182	0.00206	0.03948	0.00139
	HM445961_s	Species	Bacteria: Firmicutes: Clostridia: Clostridiales: Ruminococcaceae: HQ904159_g	3.01825	0.00182	0.00206	0.20942	0.00115
	HQ014659_s	Species	Bacteria: WS6: LBWK_c: LBWK_o: LBWK_f: LBSF_g	2.25468	0.00182	0.00206	0.03711	0.00162
	HQ132439_s	Species	Bacteria: Saccharibacteria_TM7: Saccharimonas_c: Saccharimonas_o: Saccharimonas_f: Saccharimonas	2.63798	0.00182	0.00206	0.08782	0.00137
	JPJG_s	Species	Bacteria: Firmicutes: Clostridia: Clostridiales: Ruminococcaceae: Oscillibacter	2.45481	0.00182	0.00206	0.05894	0.00227
	KQ968618_s group	Species	Bacteria: Verrucomicrobia: Verrucomicrobiae: Verrucomicrobiales: Akkermansiaceae: Akkermansia	2.61368	0.00182	0.00206	0.08364	0.00183
	LN913006_s group	Species	Bacteria: Firmicutes: Clostridia: Clostridiales: Lachnospiraceae: Blautia	2.15134	0.00182	0.00206	0.03069	0.00275
	PAC001037_s	Species	Bacteria: Firmicutes: Clostridia: Clostridiales: Ruminococcaceae: Oscillibacter	2.28939	0.00182	0.00206	0.03899	0.00114
	PAC001040_s	Species	Bacteria: Firmicutes: Negativicutes: Veillonellales: Veillonellaceae: Dialister	2.50188	0.00182	0.00206	0.06399	0.00069
	PAC001187_s	Species	Bacteria: Firmicutes: Clostridia: Clostridiales: Ruminococcaceae: Oscillibacter	2.29476	0.00182	0.00206	0.04119	0.00231
	PAC001220_s	Species	Bacteria: Firmicutes: Clostridia: Clostridiales: Christensenellaceae: PAC001115_g	2.18191	0.00182	0.00206	0.03364	0.00344
	PAC001247_s	Species	Bacteria: Firmicutes: Clostridia: Clostridiales: Ruminococcaceae: PAC001247_g	2.85788	0.00182	0.00206	0.14967	0.00571
	PAC001249_s	Species	Bacteria: Firmicutes: Clostridia: Clostridiales: Ruminococcaceae: PAC000661_g	2.21513	0.00182	0.00206	0.03310	0.00114
	PAC001256_s	Species	Bacteria: Firmicutes: Clostridia: Clostridiales: Ruminococcaceae: Ruminococcus_g2	2.63756	0.00182	0.00207	0.08762	0.00115
	PAC001430_s	Species	Bacteria: Firmicutes: Clostridia: Clostridiales: Ruminococcaceae: Faecalibacterium	2.47666	0.00182	0.00207	0.06145	0.00182
	PAC001654_s	Species	Bacteria: Firmicutes: Clostridia: Clostridiales: Ruminococcaceae: PAC000661_g	2.61157	0.00182	0.00207	0.08695	0.00574
	PAC002514_s group	Species	Bacteria: Firmicutes: Clostridia: Clostridiales: Ruminococcaceae: PAC000661_g	2.47446	0.00182	0.00207	0.06199	0.00272
	Citrobacter_uc	Species	Bacteria: Proteobacteria: Gammaproteobacteria: Enterobacterales: Enterobacteriaceae: Citrobacter	2.09097	0.00182	0.00207	0.02828	0.00385
	Saccharimonas_uc	Species	Bacteria: Saccharibacteria_TM7: Saccharimonas_c: Saccharimonas_o: Saccharimonas_f: Saccharimonas	2.78625	0.00182	0.00207	0.12383	0.00185
	AF280863_g_uc	Species	Bacteria: Synergistetes: Synergistia: Synergistales: Synergistaceae: AF280863_g	2.80451	0.00182	0.00207	0.13750	0.01027
	HQ904156_g_uc	Species	Bacteria: Firmicutes: Negativicutes: Selenomonadales: Sporomusaceae: HQ904156_g	2.58018	0.00182	0.00207	0.08263	0.00728
	Barnesiellaceae	Family	Bacteria: Bacteroidetes: Bacteroidia: Bacteroidales	2.28169	0.00182	0.00207	0.03806	0.00090
	CP014606_f	Family	Bacteria: Firmicutes: Clostridia: Clostridiales	3.07115	0.00182	0.00207	0.23788	0.00250
	Anaeromusa	Genus	Bacteria: Firmicutes: Negativicutes: Selenomonadales: Sporomusaceae	2.37287	0.00182	0.00207	0.04876	0.00203
	Barnesiella	Genus	Bacteria: Bacteroidetes: Bacteroidia: Bacteroidales	2.26902	0.00182	0.00207	0.03693	0.00090
	Christensenella	Genus	Bacteria: Firmicutes: Clostridia: Clostridiales	2.85297	0.00182	0.00207	0.14609	0.00388
	Desulfamplus	Genus	Bacteria: Proteobacteria: Deltaproteobacteria: Desulfobacterales: Desulfobacteraceae	2.77545	0.00182	0.00207	0.12330	0.00433
	Fusibacter	Genus	Bacteria: Firmicutes: Clostridia: Clostridiales: Acidaminobacter_f	2.17816	0.00182	0.00207	0.03073	0.00090
	FJ437785_g	Genus	Bacteria: Proteobacteria: Gammaproteobacteria: Legionellales: Coxiellaceae	2.27500	0.00182	0.00207	0.03935	0.00204
	PAC001437_g	Genus	Bacteria: Firmicutes: Clostridia: Clostridiales: Christensenellaceae	2.50037	0.00182	0.00207	0.06488	0.00204
	CP014606_f_uc	Genus	Bacteria: Firmicutes: Clostridia: Clostridiales: CP014606_f	2.96394	0.00182	0.00207	0.18588	0.00205
	Erysipelotrichaceae_uc	Genus	Bacteria: Firmicutes: Erysipelotrichi: Erysipelotrichales: Erysipelotrichaceae	2.98453	0.00182	0.00207	0.20260	0.00981
	HQ260945_f_uc	Genus	Bacteria: Verrucomicrobia: Kiritimatiellae: EF436358_o: HQ260945_f	2.62168	0.00182	0.00207	0.09510	0.01167
	Alistipes putredinis	Species	Bacteria: Bacteroidetes: Bacteroidia: Bacteroidales: Rikenellaceae: Alistipes	2.54891	0.00182	0.00207	0.07223	0.00226
	Anaeromusa acidaminophila group	Species	Bacteria: Firmicutes: Negativicutes: Selenomonadales: Sporomusaceae: Anaeromusa	2.16909	0.00182	0.00207	0.03102	0.00203
	Dialister invisus	Species	Bacteria: Firmicutes: Negativicutes: Veillonellales: Veillonellaceae: Dialister	2.22650	0.00182	0.00207	0.03455	0.00137
	AB603498_s	Species	Bacteria: Firmicutes: Negativicutes: Selenomonadales: Sporomusaceae: HQ904156_g	2.00313	0.00182	0.00207	0.02072	0.00228
	FJ375444_s	Species	Bacteria: Synergistetes: Synergistia: Synergistales: Synergistaceae: FJ375444_g	3.01132	0.00182	0.00207	0.21576	0.01069
	GU559839_s	Species	Bacteria: Firmicutes: Clostridia: Clostridiales: Ruminococcaceae: Oscillibacter	2.26669	0.00182	0.00207	0.03793	0.00159
	JN015504_s	Species	Bacteria: Proteobacteria: Deltaproteobacteria: Desulfobacterales: Desulfobacteraceae: Desulfamplus	2.62969	0.00182	0.00207	0.08736	0.00252
	Z93984_s	Species	Bacteria: Proteobacteria: Betaproteobacteria: Burkholderiales: Ralstonia_f: Hydromonas	2.16954	0.00182	0.00207	0.03015	0.00091
	Christensenella_uc	Species	Bacteria: Firmicutes: Clostridia: Clostridiales: Christensenellaceae: Christensenella	2.80016	0.00182	0.00207	0.12726	0.00137
	Desulfobulbus_uc	Species	Bacteria: Proteobacteria: Deltaproteobacteria: Desulfobulbaceae_o: Desulfobulbaceae: Desulfobulbus	2.49075	0.00182	0.00207	0.06449	0.00295
	PAC000128_g_uc	Species	Bacteria: Proteobacteria: Alphaproteobacteria: Rhodospirillales: Rhodospirillaceae: PAC000128_g	2.13169	0.00182	0.00207	0.02805	0.00136
	PAC001437_g_uc	Species	Bacteria: Firmicutes: Clostridia: Clostridiales: Christensenellaceae: PAC001437_g	2.41350	0.00182	0.00207	0.05295	0.00159
	Acidobacteria	Phylum	Bacteria	3.70340	0.00184	0.00209	0.09896	1.10901
	Cyanobacteria	Phylum	Bacteria	5.43207	0.00184	0.00209	1.07092	55.15802
	Firmicutes	Phylum	Bacteria	4.99626	0.00184	0.00209	20.72601	0.89778
	Lentisphaerae	Phylum	Bacteria	2.72891	0.00184	0.00209	0.11694	0.01006
	Parcubacteria_OD1	Phylum	Bacteria	3.84748	0.00184	0.00209	1.47551	0.06803
	Peregrinibacteria	Phylum	Bacteria	2.91697	0.00184	0.00209	0.19087	0.02589
	Planctomycetes	Phylum	Bacteria	3.84222	0.00184	0.00209	0.19121	1.58175
	Proteobacteria	Phylum	Bacteria	5.21124	0.00184	0.00209	53.27757	20.74878
	SR1	Phylum	Bacteria	2.69999	0.00184	0.00209	0.10431	0.00432
	Saccharibacteria_TM7	Phylum	Bacteria	3.41564	0.00184	0.00209	0.61135	0.09079
	Cloacamonas_p	Phylum	Bacteria	3.41922	0.00184	0.00209	0.53942	0.01454
	Acidimicrobiia	Class	Bacteria: Actinobacteria	3.58054	0.00184	0.00209	0.10144	0.86253
	Alphaproteobacteria	Class	Bacteria: Proteobacteria	4.60777	0.00184	0.00209	1.16211	9.26776
	Bacilli	Class	Bacteria: Firmicutes	3.79862	0.00184	0.00209	1.35210	0.09440
	Bacteroidia	Class	Bacteria: Bacteroidetes	4.73227	0.00184	0.00209	12.22391	1.42726
	Betaproteobacteria	Class	Bacteria: Proteobacteria	4.64153	0.00184	0.00209	15.12106	6.36021
	Chroobacteria	Class	Bacteria: Cyanobacteria	5.43132	0.00184	0.00209	0.36064	54.35544
	Clostridia	Class	Bacteria: Firmicutes	4.80367	0.00184	0.00210	13.32251	0.59647
	Deltaproteobacteria	Class	Bacteria: Proteobacteria	4.79430	0.00184	0.00210	12.97232	0.51794
	Epsilonproteobacteria	Class	Bacteria: Proteobacteria	4.93486	0.00184	0.00210	18.53614	1.32205
	Lentisphaeria	Class	Bacteria: Lentisphaerae	2.72662	0.00184	0.00210	0.11246	0.00617
	Oligoflexia	Class	Bacteria: Proteobacteria	3.60714	0.00184	0.00210	0.03048	0.83963
	Peribacteria	Class	Bacteria: Peregrinibacteria	2.91697	0.00184	0.00210	0.19087	0.02589
	Solibacteres	Class	Bacteria: Acidobacteria	3.66688	0.00184	0.00210	0.01944	0.94802
	Sphingobacteriia	Class	Bacteria: Bacteroidetes	4.10696	0.00184	0.00210	0.17824	2.73653
	CP006913_c	Class	Bacteria: SR1	2.69741	0.00184	0.00210	0.10259	0.00319
	Cloacamonas_c	Class	Bacteria: Cloacamonas_p	3.41922	0.00184	0.00210	0.53942	0.01454
	LCGL_c	Class	Bacteria: Parcubacteria_OD1	3.74407	0.00184	0.00210	1.12150	0.01229
	Saccharimonas_c	Class	Bacteria: Saccharibacteria_TM7	3.41529	0.00184	0.00210	0.61093	0.09079
	Acidimicrobiales	Order	Bacteria: Actinobacteria: Acidimicrobiia	3.58054	0.00184	0.00210	0.10144	0.86253
	Bacteriovoracales	Order	Bacteria: Proteobacteria: Oligoflexia	3.21121	0.00184	0.00210	0.01219	0.33722
	Bacteroidales	Order	Bacteria: Bacteroidetes: Bacteroidia	4.71977	0.00184	0.00210	11.81842	1.32796
	Bdellovibrionales	Order	Bacteria: Proteobacteria: Oligoflexia	3.09744	0.00184	0.00210	0.01017	0.26010
	Campylobacterales	Order	Bacteria: Proteobacteria: Epsilonproteobacteria	4.93481	0.00184	0.00210	18.53409	1.32205
	Caulobacterales	Order	Bacteria: Proteobacteria: Alphaproteobacteria	4.44703	0.00184	0.00210	0.44175	6.03991
	Chroococcales	Order	Bacteria: Cyanobacteria: Chroobacteria	5.42341	0.00184	0.00210	0.13336	53.15337
	Clostridiales	Order	Bacteria: Firmicutes: Clostridia	4.79206	0.00184	0.00210	12.97994	0.58947
	Corynebacteriales	Order	Bacteria: Actinobacteria: Actinobacteria_c	2.65792	0.00184	0.00210	0.00917	0.09976
	Desulfobacterales	Order	Bacteria: Proteobacteria: Deltaproteobacteria	3.61138	0.00184	0.00210	0.85960	0.04247
	Desulfuromonadales	Order	Bacteria: Proteobacteria: Deltaproteobacteria	4.69403	0.00184	0.00210	9.94577	0.05914
	Lactobacillales	Order	Bacteria: Firmicutes: Bacilli	3.80738	0.00184	0.00210	1.34035	0.05703
	Marinilabiliales	Order	Bacteria: Bacteroidetes: Bacteroidia	3.18183	0.00184	0.00210	0.40300	0.09930
	Oscillatoriales	Order	Bacteria: Cyanobacteria: Chroobacteria	3.68813	0.00184	0.00210	0.22649	1.20164
	Propionibacteriales	Order	Bacteria: Actinobacteria: Actinobacteria_c	2.33208	0.00184	0.00210	0.04838	0.00592
	Rhizobiales	Order	Bacteria: Proteobacteria: Alphaproteobacteria	3.38039	0.00184	0.00210	0.16415	0.64408
	Rhodocyclales	Order	Bacteria: Proteobacteria: Betaproteobacteria	4.73534	0.00184	0.00210	11.74978	0.87641
	Rhodospirillales	Order	Bacteria: Proteobacteria: Alphaproteobacteria	3.43980	0.00184	0.00210	0.14162	0.69201
	Rickettsiales	Order	Bacteria: Proteobacteria: Alphaproteobacteria	3.11970	0.00184	0.00210	0.06451	0.32772
	Solibacterales	Order	Bacteria: Acidobacteria: Solibacteres	3.66688	0.00184	0.00210	0.01944	0.94802
	Sphingobacteriales	Order	Bacteria: Bacteroidetes: Sphingobacteriia	3.74265	0.00184	0.00210	0.10780	1.21339
	Verrucomicrobiales	Order	Bacteria: Verrucomicrobia: Verrucomicrobiae	3.10599	0.00184	0.00210	0.35428	0.09922
	Victivallales	Order	Bacteria: Lentisphaerae: Lentisphaeria	2.72662	0.00184	0.00210	0.11246	0.00617
	ASND_o	Order	Bacteria: Peregrinibacteria: Peribacteria	2.90977	0.00184	0.00210	0.18793	0.02566
	CP006913_o	Order	Bacteria: SR1: CP006913_c	2.69741	0.00184	0.00210	0.10259	0.00319
	Cloacamonas_o	Order	Bacteria: Cloacamonas_p: Cloacamonas_c	3.42008	0.00184	0.00211	0.53886	0.01293
	Desulfobulbaceae_o	Order	Bacteria: Proteobacteria: Deltaproteobacteria	3.60339	0.00184	0.00211	0.83932	0.03709
	LCGL_o	Order	Bacteria: Parcubacteria_OD1: LCGL_c	3.74398	0.00184	0.00211	1.12083	0.01183
	Saccharimonas_o	Order	Bacteria: Saccharibacteria_TM7: Saccharimonas_c	3.41529	0.00184	0.00211	0.61093	0.09079
	Acetobacteraceae	Family	Bacteria: Proteobacteria: Alphaproteobacteria: Rhodospirillales	3.36510	0.00184	0.00211	0.00815	0.47153
	Bdellovibrionaceae	Family	Bacteria: Proteobacteria: Oligoflexia: Bdellovibrionales	2.86399	0.00184	0.00211	0.00425	0.15012
	Bryobacteraceae	Family	Bacteria: Acidobacteria: Solibacteres: Solibacterales	3.66611	0.00184	0.00211	0.01931	0.94623
	Campylobacteraceae	Family	Bacteria: Proteobacteria: Epsilonproteobacteria: Campylobacterales	4.92877	0.00184	0.00211	18.24796	1.27355
	Caulobacteraceae	Family	Bacteria: Proteobacteria: Alphaproteobacteria: Caulobacterales	4.44700	0.00184	0.00211	0.44175	6.03947
	Chitinophagaceae	Family	Bacteria: Bacteroidetes: Sphingobacteriia: Sphingobacteriales	3.72672	0.00184	0.00211	0.05673	1.12250
	Coxiellaceae	Family	Bacteria: Proteobacteria: Gammaproteobacteria: Legionellales	2.79635	0.00184	0.00211	0.16010	0.03519
	Desulfobacteraceae	Family	Bacteria: Proteobacteria: Deltaproteobacteria: Desulfobacterales	3.61103	0.00184	0.00211	0.85850	0.04202
	Desulfobulbaceae	Family	Bacteria: Proteobacteria: Deltaproteobacteria	3.60308	0.00184	0.00211	0.83875	0.03709
	Geobacteraceae	Family	Bacteria: Proteobacteria: Deltaproteobacteria: Desulfuromonadales	4.69360	0.00184	0.00211	9.93614	0.05914
	Lachnospiraceae	Family	Bacteria: Firmicutes: Clostridia: Clostridiales	4.03858	0.00184	0.00211	2.29245	0.10684
	Lactobacillaceae	Family	Bacteria: Firmicutes: Bacilli: Lactobacillales	2.49058	0.00184	0.00211	0.08209	0.02054
	Lentimicrobiaceae	Family	Bacteria: Bacteroidetes: Bacteroidia: Bacteroidales	3.28132	0.00184	0.00211	0.42812	0.04608
	Mycobacteriaceae	Family	Bacteria: Actinobacteria: Actinobacteria_c: Corynebacteriales	2.66156	0.00184	0.00211	0.00730	0.09864
	Paracaedibacteraceae	Family	Bacteria: Proteobacteria: Alphaproteobacteria: Rickettsiales	2.57448	0.00184	0.00211	0.01847	0.09304
	Porphyromonadaceae	Family	Bacteria: Bacteroidetes: Bacteroidia: Bacteroidales	4.19567	0.00184	0.00211	3.74292	0.60479
	Prevotellaceae	Family	Bacteria: Bacteroidetes: Bacteroidia: Bacteroidales	4.02983	0.00184	0.00211	2.31498	0.17298
	Prolixibacteraceae	Family	Bacteria: Bacteroidetes: Bacteroidia: Marinilabiliales	3.09934	0.00184	0.00211	0.33623	0.08513
	Rhizobiaceae	Family	Bacteria: Proteobacteria: Alphaproteobacteria: Rhizobiales	2.74315	0.00184	0.00211	0.02032	0.13046
	Ruminococcaceae	Family	Bacteria: Firmicutes: Clostridia: Clostridiales	4.39717	0.00184	0.00211	5.22108	0.23015
	Succinivibrionaceae	Family	Bacteria: Proteobacteria: Gammaproteobacteria: Aeromonadales	3.16630	0.00184	0.00211	0.30359	0.01053
	AC160630_f	Family	Bacteria: Bacteroidetes: Bacteroidia: Bacteroidales	4.05778	0.00184	0.00211	2.39483	0.11043
	Azovibrio_f	Family	Bacteria: Proteobacteria: Betaproteobacteria: Rhodocyclales	4.68141	0.00184	0.00211	9.74890	0.14546
	CP011215_f	Family	Bacteria: Parcubacteria_OD1: Paceibacter_c: CP011215_o	3.05976	0.00184	0.00211	0.26807	0.03878
	Cloacamonas_f	Family	Bacteria: Cloacamonas_p: Cloacamonas_c: Cloacamonas_o	3.40573	0.00184	0.00211	0.52130	0.01248
	LCGL_f	Family	Bacteria: Parcubacteria_OD1: LCGL_c: LCGL_o	3.71294	0.00184	0.00211	1.04001	0.00752
	Mogibacterium_f	Family	Bacteria: Firmicutes: Clostridia: Clostridiales	3.98739	0.00184	0.00211	1.97266	0.03011
	Planktothrix_f	Family	Bacteria: Cyanobacteria: Chroobacteria: Oscillatoriales	3.01061	0.00184	0.00211	0.22538	0.02069
	Saccharimonas_f	Family	Bacteria: Saccharibacteria_TM7: Saccharimonas_c: Saccharimonas_o	3.44626	0.00184	0.00211	0.58167	0.02307
	Accumulibacter	Genus	Bacteria: Proteobacteria: Betaproteobacteria: Rhodocyclales: Rhodocyclaceae	2.55620	0.00184	0.00211	0.10125	0.02966
	Arcobacter	Genus	Bacteria: Proteobacteria: Epsilonproteobacteria: Campylobacterales: Campylobacteraceae	4.91969	0.00184	0.00211	17.82513	1.20196
	Cloacibacterium	Genus	Bacteria: Bacteroidetes: Flavobacteria: Flavobacteriales: Flavobacteriaceae	4.11166	0.00184	0.00212	2.81603	0.22985
	Curvibacter	Genus	Bacteria: Proteobacteria: Betaproteobacteria: Burkholderiales: Comamonadaceae	3.61571	0.00184	0.00212	0.01759	0.84293
	Desulforegula	Genus	Bacteria: Proteobacteria: Deltaproteobacteria: Desulfobacterales: Desulfobacteraceae	3.26564	0.00184	0.00212	0.38023	0.01180
	Desulforhopalus	Genus	Bacteria: Proteobacteria: Deltaproteobacteria: Desulfobulbaceae_o: Desulfobulbaceae	3.34886	0.00184	0.00212	0.45092	0.00458
	Enhydrobacter	Genus	Bacteria: Proteobacteria: Gammaproteobacteria: Pseudomonadales: Moraxellaceae	2.83834	0.00184	0.00212	0.14603	0.00839
	Enterobacter	Genus	Bacteria: Proteobacteria: Gammaproteobacteria	2.91799	0.00184	0.00212	0.04915	0.21450
	Geobacter	Genus	Bacteria: Proteobacteria: Deltaproteobacteria: Desulfuromonadales	4.58257	0.00184	0.00212	7.69715	0.04850
	Lactobacillus	Genus	Bacteria: Firmicutes: Bacilli: Lactobacillales: Lactobacillaceae	2.49058	0.00184	0.00212	0.08209	0.02054
	Mycobacterium	Genus	Bacteria: Actinobacteria: Actinobacteria_c: Corynebacteriales: Mycobacteriaceae	2.65937	0.00184	0.00212	0.00730	0.09818
	Parabacteroides	Genus	Bacteria: Bacteroidetes: Bacteroidia: Bacteroidales: Porphyromonadaceae	3.98879	0.00184	0.00212	2.06601	0.11722
	Phenylobacterium	Genus	Bacteria: Proteobacteria: Alphaproteobacteria: Caulobacterales: Caulobacteraceae	3.55633	0.00184	0.00212	0.00324	0.72309
	Planktothrix	Genus	Bacteria: Cyanobacteria: Chroobacteria: Oscillatoriales	3.01132	0.00184	0.00212	0.22413	0.01910
	Prevotella	Genus	Bacteria: Bacteroidetes: Bacteroidia: Bacteroidales	3.98751	0.00184	0.00212	2.09759	0.15451
	Rhizobium	Genus	Bacteria: Proteobacteria: Alphaproteobacteria: Rhizobiales: Rhizobiaceae	2.75658	0.00184	0.00212	0.01173	0.12538
	Rickettsiella	Genus	Bacteria: Proteobacteria: Gammaproteobacteria: Legionellales: Coxiellaceae	2.03449	0.00184	0.00212	0.02368	0.00293
	Romboutsia	Genus	Bacteria: Firmicutes: Clostridia: Clostridiales: Peptostreptococcaceae	2.65878	0.00184	0.00212	0.11783	0.02691
	Roseomonas	Genus	Bacteria: Proteobacteria: Alphaproteobacteria: Rhodospirillales: Acetobacteraceae	3.35441	0.00184	0.00212	0.00508	0.45719
	Saccharimonas	Genus	Bacteria: Saccharibacteria_TM7	3.39217	0.00184	0.00212	0.51095	0.01779
	Sediminibacterium	Genus	Bacteria: Bacteroidetes: Sphingobacteriia: Sphingobacteriales: Chitinophagaceae	3.56888	0.00184	0.00212	0.01848	0.75943
	Sporobacter	Genus	Bacteria: Firmicutes: Clostridia: Clostridiales: Ruminococcaceae	3.36311	0.00184	0.00212	0.50394	0.04270
	Succinivibrio	Genus	Bacteria: Proteobacteria: Gammaproteobacteria: Aeromonadales	3.16470	0.00184	0.00212	0.30252	0.01053
	Thauera	Genus	Bacteria: Proteobacteria: Betaproteobacteria: Rhodocyclales: Zoogloeaceae	3.03561	0.00184	0.00212	0.25535	0.03847
	AF236014_g	Genus	Bacteria: Proteobacteria: Betaproteobacteria: Rhodocyclales: Azovibrio_f	4.67971	0.00184	0.00212	9.70799	0.14205
	DQ677001_g	Genus	Bacteria: Bacteroidetes: Bacteroidia: Bacteroidales: AC160630_f	4.02601	0.00184	0.00212	2.21377	0.09053
	GU591537_g	Genus	Bacteria: Bacteroidetes: Bacteroidia: Bacteroidales: EF148839_f	2.37030	0.00184	0.00212	0.05637	0.00977
	HQ132444_g	Genus	Bacteria: Firmicutes: Clostridia: Clostridiales: Mogibacterium_f	3.74189	0.00184	0.00212	1.11730	0.01363
	LBRP_g	Genus	Bacteria: Parcubacteria_OD1: Paceibacter_c: CP011215_o: CP011215_f	2.90580	0.00184	0.00212	0.17171	0.01097
	Cloacamonas_f_uc	Genus	Bacteria: Cloacamonas_p: Cloacamonas_c: Cloacamonas_o: Cloacamonas_f	3.36445	0.00184	0.00212	0.46968	0.00701
	Comamonadaceae_uc	Genus	Bacteria: Proteobacteria: Betaproteobacteria: Burkholderiales: Comamonadaceae	3.46143	0.00184	0.00212	0.07668	0.65516
	Arcobacter cryaerophilus group	Species	Bacteria: Proteobacteria: Epsilonproteobacteria: Campylobacterales: Campylobacteraceae: Arcobacter	4.88279	0.00184	0.00212	15.85135	0.58233
	Aurantimicrobium minutum	Species	Bacteria: Actinobacteria: Actinobacteria_c: Micrococcales: Microbacteriaceae: Aurantimicrobium	2.18797	0.00184	0.00212	0.03628	0.00570
	Cloacibacterium haliotis	Species	Bacteria: Bacteroidetes: Flavobacteria: Flavobacteriales: Flavobacteriaceae: Cloacibacterium	2.49429	0.00184	0.00212	0.06811	0.00592
	Cloacibacterium normanense	Species	Bacteria: Bacteroidetes: Flavobacteria: Flavobacteriales: Flavobacteriaceae: Cloacibacterium	4.03900	0.00184	0.00212	2.38167	0.19398
	Desulforegula conservatrix	Species	Bacteria: Proteobacteria: Deltaproteobacteria: Desulfobacterales: Desulfobacteraceae: Desulforegula	2.93645	0.00184	0.00212	0.18111	0.00863
	Enhydrobacter aerosaccus group	Species	Bacteria: Proteobacteria: Gammaproteobacteria: Pseudomonadales: Moraxellaceae: Enhydrobacter	2.83655	0.00184	0.00212	0.14546	0.00839
	Parabacteroides chartae group	Species	Bacteria: Bacteroidetes: Bacteroidia: Bacteroidales: Porphyromonadaceae: Parabacteroides	3.94683	0.00184	0.00212	1.86668	0.09737
	Romboutsia timonensis	Species	Bacteria: Firmicutes: Clostridia: Clostridiales: Peptostreptococcaceae: Romboutsia	2.65700	0.00184	0.00212	0.11676	0.02621
	Thauera humireducens	Species	Bacteria: Proteobacteria: Betaproteobacteria: Rhodocyclales: Zoogloeaceae: Thauera	2.96405	0.00184	0.00213	0.20930	0.02540
	AF236014_s	Species	Bacteria: Proteobacteria: Betaproteobacteria: Rhodocyclales: Azovibrio_f: AF236014_g	4.51667	0.00184	0.00213	6.70836	0.13655
	EF565154_s	Species	Bacteria: Proteobacteria: Betaproteobacteria: Rhodocyclales: Rhodocyclaceae: Accumulibacter	2.16483	0.00184	0.00213	0.03741	0.00903
	FJ535014_s	Species	Bacteria: Bacteroidetes: Bacteroidia: Bacteroidales: AC160630_f: DQ677001_g	2.40573	0.00184	0.00213	0.05584	0.00522
	GU591537_s	Species	Bacteria: Bacteroidetes: Bacteroidia: Bacteroidales: EF148839_f: GU591537_g	2.37030	0.00184	0.00213	0.05637	0.00977
	GU591538_s	Species	Bacteria: Bacteroidetes: Bacteroidia: Bacteroidales: AC160630_f: DQ677001_g	3.57099	0.00184	0.00213	0.74638	0.00182
	HM445933_s	Species	Bacteria: Bacteroidetes: Bacteroidia: Bacteroidales: AC160630_f: DQ677001_g	3.19677	0.00184	0.00213	0.31981	0.00542
	HQ132444_s	Species	Bacteria: Firmicutes: Clostridia: Clostridiales: Mogibacterium_f: HQ132444_g	3.74084	0.00184	0.00213	1.11216	0.01115
	NHRN_s	Species	Bacteria: Proteobacteria: Gammaproteobacteria: Pseudomonadales: Moraxellaceae: Acinetobacter	2.12429	0.00184	0.00213	0.03119	0.00498
	PAC001304_s	Species	Bacteria: Bacteroidetes: Bacteroidia: Bacteroidales: Prevotellaceae: Prevotella	3.60917	0.00184	0.00213	0.87707	0.06408
	Enterobacter_uc	Species	Bacteria: Proteobacteria: Gammaproteobacteria: Enterobacterales: Enterobacteriaceae: Enterobacter	2.96675	0.00184	0.00213	0.02674	0.21174
	Geobacter_uc	Species	Bacteria: Proteobacteria: Deltaproteobacteria: Desulfuromonadales: Geobacteraceae: Geobacter	4.57909	0.00184	0.00213	7.61631	0.02867
	Paludibacter_uc	Species	Bacteria: Bacteroidetes: Bacteroidia: Bacteroidales: Porphyromonadaceae: Paludibacter	2.69190	0.00184	0.00213	0.08582	0.18382
	Planktothrix_uc	Species	Bacteria: Cyanobacteria: Chroobacteria: Oscillatoriales: Planktothrix_f: Planktothrix	2.98589	0.00184	0.00213	0.21201	0.01865
	Elusimicrobia	Phylum	Bacteria	2.87332	0.00184	0.00213	0.16224	0.01310
	Synergistetes	Phylum	Bacteria	3.69918	0.00184	0.00213	1.06362	0.06334
	WS6	Phylum	Bacteria	3.07644	0.00184	0.00213	0.25195	0.01374
	Erysipelotrichi	Class	Bacteria: Firmicutes	3.78520	0.00184	0.00213	1.26639	0.04701
	Kiritimatiellae	Class	Bacteria: Verrucomicrobia	3.17607	0.00184	0.00213	0.34721	0.04745
	Negativicutes	Class	Bacteria: Firmicutes	4.36239	0.00184	0.00213	4.75986	0.15305
	Synergistia	Class	Bacteria: Synergistetes	3.69918	0.00184	0.00213	1.06362	0.06334
	LBWK_c	Class	Bacteria: WS6	3.07171	0.00184	0.00213	0.24801	0.01239
	Vampirovibrio_c	Class	Bacteria: Cyanobacteria	3.20852	0.00184	0.00213	0.32985	0.00682
	Acidaminococcales	Order	Bacteria: Firmicutes: Negativicutes	3.48224	0.00184	0.00213	0.63945	0.03254
	Bifidobacteriales	Order	Bacteria: Actinobacteria: Actinobacteria_c	3.07486	0.00184	0.00213	0.25146	0.01416
	Chromatiales	Order	Bacteria: Proteobacteria: Gammaproteobacteria	3.24867	0.00184	0.00213	0.37016	0.01585
	Desulfovibrionales	Order	Bacteria: Proteobacteria: Deltaproteobacteria	3.77817	0.00184	0.00213	1.24615	0.04634
	Erysipelotrichales	Order	Bacteria: Firmicutes: Erysipelotrichi	3.78305	0.00184	0.00213	1.26038	0.04701
	Kiritimatiellales	Order	Bacteria: Verrucomicrobia: Kiritimatiellae	2.91125	0.00184	0.00213	0.18738	0.02460
	Selenomonadales	Order	Bacteria: Firmicutes: Negativicutes	4.23869	0.00184	0.00213	3.57197	0.10705
	Synergistales	Order	Bacteria: Synergistetes: Synergistia	3.69907	0.00184	0.00213	1.06336	0.06334
	Veillonellales	Order	Bacteria: Firmicutes: Negativicutes	3.38718	0.00184	0.00213	0.50056	0.01301
	EF436358_o	Order	Bacteria: Verrucomicrobia: Kiritimatiellae	2.83642	0.00184	0.00213	0.15983	0.02284
	FR888536_o	Order	Bacteria: Cyanobacteria: Vampirovibrio_c	3.20812	0.00184	0.00213	0.32956	0.00682
	LBWK_o	Order	Bacteria: WS6: LBWK_c	3.06966	0.00184	0.00213	0.24690	0.01239
	Acidaminococcaceae	Family	Bacteria: Firmicutes: Negativicutes: Acidaminococcales	3.48204	0.00184	0.00213	0.63917	0.03254
	Akkermansiaceae	Family	Bacteria: Verrucomicrobia: Verrucomicrobiae: Verrucomicrobiales	3.21152	0.00184	0.00214	0.33165	0.00638
	Bacteroidaceae	Family	Bacteria: Bacteroidetes: Bacteroidia: Bacteroidales	3.90328	0.00184	0.00214	1.74779	0.14731
	Bifidobacteriaceae	Family	Bacteria: Actinobacteria: Actinobacteria_c: Bifidobacteriales	3.07486	0.00184	0.00214	0.25146	0.01416
	Carnobacteriaceae	Family	Bacteria: Firmicutes: Bacilli: Lactobacillales	2.43522	0.00184	0.00214	0.05711	0.00341
	Christensenellaceae	Family	Bacteria: Firmicutes: Clostridia: Clostridiales	3.87613	0.00184	0.00214	1.56742	0.06393
	Chromatiaceae	Family	Bacteria: Proteobacteria: Gammaproteobacteria: Chromatiales	3.13972	0.00184	0.00214	0.28851	0.01288
	Clostridiaceae	Family	Bacteria: Firmicutes: Clostridia: Clostridiales	2.89095	0.00184	0.00214	0.20962	0.05435
	Desulfomicrobiaceae	Family	Bacteria: Proteobacteria: Deltaproteobacteria: Desulfovibrionales	3.26998	0.00184	0.00214	0.39291	0.02073
	Desulfovibrionaceae	Family	Bacteria: Proteobacteria: Deltaproteobacteria: Desulfovibrionales	3.61730	0.00184	0.00214	0.85298	0.02469
	Erysipelotrichaceae	Family	Bacteria: Firmicutes: Erysipelotrichi: Erysipelotrichales	3.78326	0.00184	0.00214	1.25662	0.04268
	Eubacteriaceae	Family	Bacteria: Firmicutes: Clostridia: Clostridiales	3.14547	0.00184	0.00214	0.28757	0.00820
	Rikenellaceae	Family	Bacteria: Bacteroidetes: Bacteroidia: Bacteroidales	2.79546	0.00184	0.00214	0.12709	0.00295
	Selenomonadaceae	Family	Bacteria: Firmicutes: Negativicutes: Selenomonadales	3.42379	0.00184	0.00214	0.54332	0.01286
	Sporomusaceae	Family	Bacteria: Firmicutes: Negativicutes: Selenomonadales	4.16622	0.00184	0.00214	3.02609	0.09374
	Streptococcaceae	Family	Bacteria: Firmicutes: Bacilli: Lactobacillales	3.74624	0.00184	0.00214	1.14466	0.02990
	Synergistaceae	Family	Bacteria: Synergistetes: Synergistia: Synergistales	3.69907	0.00184	0.00214	1.06336	0.06334
	Veillonellaceae	Family	Bacteria: Firmicutes: Negativicutes: Veillonellales	3.38695	0.00184	0.00214	0.50030	0.01301
	AB240501_f	Family	Bacteria: Cyanobacteria: Vampirovibrio_c: FR888536_o	3.12916	0.00184	0.00214	0.27156	0.00251
	ASND_f	Family	Bacteria: Peregrinibacteria: Peribacteria: ASND_o	2.89157	0.00184	0.00214	0.16338	0.00778
	FR888536_f	Family	Bacteria: Cyanobacteria: Vampirovibrio_c: FR888536_o	2.43202	0.00184	0.00214	0.05773	0.00431
	HQ260945_f	Family	Bacteria: Verrucomicrobia: Kiritimatiellae: EF436358_o	2.81317	0.00184	0.00214	0.15197	0.02215
	JF747790_f	Family	Bacteria: Proteobacteria: Epsilonproteobacteria: Campylobacterales	2.79661	0.00184	0.00214	0.12683	0.00205
	LBWK_f	Family	Bacteria: WS6: LBWK_c: LBWK_o	3.06777	0.00184	0.00214	0.24542	0.01193
	Acidaminococcus	Genus	Bacteria: Firmicutes: Negativicutes: Acidaminococcales: Acidaminococcaceae	2.78941	0.00184	0.00214	0.13927	0.01637
	Akkermansia	Genus	Bacteria: Verrucomicrobia: Verrucomicrobiae: Verrucomicrobiales	3.21093	0.00184	0.00214	0.33121	0.00638
	Alistipes	Genus	Bacteria: Bacteroidetes: Bacteroidia: Bacteroidales: Rikenellaceae	2.79546	0.00184	0.00214	0.12709	0.00295
	Alloprevotella	Genus	Bacteria: Bacteroidetes: Bacteroidia: Bacteroidales: Prevotellaceae	2.44619	0.00184	0.00214	0.06269	0.00707
	Anaerosinus	Genus	Bacteria: Firmicutes: Negativicutes: Selenomonadales: Sporomusaceae	3.38344	0.00184	0.00214	0.50937	0.02599
	Anaerovorax	Genus	Bacteria: Firmicutes: Clostridia: Clostridiales: Mogibacterium_f	3.08587	0.00184	0.00214	0.25119	0.00777
	Bacteroides	Genus	Bacteria: Bacteroidetes: Bacteroidia: Bacteroidales: Bacteroidaceae	3.90186	0.00184	0.00214	1.73713	0.14184
	Bifidobacterium	Genus	Bacteria: Actinobacteria: Actinobacteria_c: Bifidobacteriales: Bifidobacteriaceae	3.07181	0.00184	0.00214	0.24979	0.01416
	Caproiciproducens	Genus	Bacteria: Firmicutes: Clostridia: Clostridiales: Ruminococcaceae	2.16523	0.00184	0.00214	0.02998	0.00114
	Catenibacterium	Genus	Bacteria: Firmicutes: Erysipelotrichi: Erysipelotrichales: Erysipelotrichaceae	2.69777	0.00184	0.00214	0.10603	0.00664
	Clostridium	Genus	Bacteria: Firmicutes: Clostridia: Clostridiales: Clostridiaceae	2.85856	0.00184	0.00214	0.19367	0.04961
	Desulfobulbus	Genus	Bacteria: Proteobacteria: Deltaproteobacteria: Desulfobulbaceae_o: Desulfobulbaceae	3.21099	0.00184	0.00214	0.35668	0.03184
	Desulfomicrobium	Genus	Bacteria: Proteobacteria: Deltaproteobacteria: Desulfovibrionales: Desulfomicrobiaceae	3.26897	0.00184	0.00214	0.39205	0.02073
	Desulfovibrio	Genus	Bacteria: Proteobacteria: Deltaproteobacteria	3.30264	0.00184	0.00215	0.41344	0.01218
	Dialister	Genus	Bacteria: Firmicutes: Negativicutes: Veillonellales: Veillonellaceae	3.25351	0.00184	0.00215	0.36634	0.00800
	Dorea	Genus	Bacteria: Firmicutes: Clostridia: Clostridiales: Lachnospiraceae	2.48403	0.00184	0.00215	0.06495	0.00485
	Escherichia	Genus	Bacteria: Proteobacteria: Gammaproteobacteria: Enterobacterales: Enterobacteriaceae	2.92484	0.00184	0.00215	0.17531	0.00731
	Faecalibacterium	Genus	Bacteria: Firmicutes: Clostridia: Clostridiales: Ruminococcaceae	3.68742	0.00184	0.00215	1.00956	0.03601
	Falcatimonas	Genus	Bacteria: Firmicutes: Clostridia: Clostridiales: Lachnospiraceae	2.74204	0.00184	0.00215	0.11744	0.00728
	Holdemanella	Genus	Bacteria: Firmicutes: Erysipelotrichi: Erysipelotrichales: Erysipelotrichaceae	2.88497	0.00184	0.00215	0.16528	0.01233
	Hydromonas	Genus	Bacteria: Proteobacteria: Betaproteobacteria: Burkholderiales: Ralstonia_f	2.54628	0.00184	0.00215	0.07197	0.00184
	Lachnospira	Genus	Bacteria: Firmicutes: Clostridia: Clostridiales	3.12277	0.00184	0.00215	0.27513	0.01004
	Leptolinea	Genus	Bacteria: Chloroflexi: Anaerolineae: Anaerolinaeles: Anaerolinaceae	2.47767	0.00184	0.00215	0.07619	0.01646
	Leucobacter	Genus	Bacteria: Actinobacteria: Actinobacteria_c: Micrococcales: Microbacteriaceae	2.18966	0.00184	0.00215	0.03739	0.00665
	Macromonas	Genus	Bacteria: Proteobacteria: Betaproteobacteria: Burkholderiales: Comamonadaceae	2.13144	0.00184	0.00215	0.02880	0.00204
	Malikia	Genus	Bacteria: Proteobacteria: Betaproteobacteria: Burkholderiales: Comamonadaceae	3.45376	0.00184	0.00215	0.58467	0.01629
	Megasphaera	Genus	Bacteria: Firmicutes: Negativicutes: Veillonellales: Veillonellaceae	2.53868	0.00184	0.00215	0.07272	0.00386
	Oscillibacter	Genus	Bacteria: Firmicutes: Clostridia: Clostridiales: Ruminococcaceae	3.36248	0.00184	0.00215	0.47864	0.01809
	Phascolarctobacterium	Genus	Bacteria: Firmicutes: Negativicutes: Acidaminococcales: Acidaminococcaceae	3.27675	0.00184	0.00215	0.39033	0.01228
	Propionispira	Genus	Bacteria: Firmicutes: Negativicutes: Selenomonadales: Selenomonadaceae	2.60390	0.00184	0.00215	0.08282	0.00273
	Pseudoflavonifractor	Genus	Bacteria: Firmicutes: Clostridia: Clostridiales: Ruminococcaceae	2.19701	0.00184	0.00215	0.03643	0.00527
	Rivicola	Genus	Bacteria: Proteobacteria: Betaproteobacteria: Neisseriales: Neisseriaceae	2.74370	0.00184	0.00215	0.12267	0.01203
	Roseburia	Genus	Bacteria: Firmicutes: Clostridia: Clostridiales: Lachnospiraceae	2.64882	0.00184	0.00215	0.09442	0.00571
	Ruminococcus	Genus	Bacteria: Firmicutes: Clostridia: Clostridiales: Ruminococcaceae	2.95512	0.00184	0.00215	0.18289	0.00275
	Sebaldella	Genus	Bacteria: Fusobacteria: Fusobacteria_c: Fusobacteriales: Leptotrichiaceae	2.31998	0.00184	0.00215	0.04405	0.00252
	Shuttleworthia	Genus	Bacteria: Firmicutes: Clostridia: Clostridiales: Lachnospiraceae	2.47976	0.00184	0.00215	0.06482	0.00479
	Streptococcus	Genus	Bacteria: Firmicutes: Bacilli: Lactobacillales: Streptococcaceae	3.73822	0.00184	0.00215	1.12361	0.02922
	Subdoligranulum	Genus	Bacteria: Firmicutes: Clostridia: Clostridiales: Ruminococcaceae	3.62928	0.00184	0.00215	0.86775	0.01621
	Tibeticola	Genus	Bacteria: Proteobacteria: Betaproteobacteria: Burkholderiales: Comamonadaceae	2.09473	0.00184	0.00215	0.02791	0.00342
	Trichococcus	Genus	Bacteria: Firmicutes: Bacilli: Lactobacillales: Carnobacteriaceae	2.39857	0.00184	0.00215	0.05255	0.00318
	AB237727_g	Genus	Bacteria: Firmicutes: Erysipelotrichi: Erysipelotrichales: Erysipelotrichaceae	3.48413	0.00184	0.00215	0.61268	0.00316
	AB240501_g	Genus	Bacteria: Cyanobacteria: Vampirovibrio_c: FR888536_o: AB240501_f	2.18158	0.00184	0.00215	0.03181	0.00206
	AJ229237_g	Genus	Bacteria: Bacteroidetes: Bacteroidia: Marinilabiliales: Prolixibacteraceae	2.75163	0.00184	0.00215	0.13804	0.02545
	CU925324_g	Genus	Bacteria: Bacteroidetes: Bacteroidia: Bacteroidales: Porphyromonadaceae	2.58481	0.00184	0.00215	0.08224	0.00575
	Desulfovibrio_g9	Genus	Bacteria: Proteobacteria: Deltaproteobacteria: Desulfovibrionales: Desulfovibrionaceae	3.19207	0.00184	0.00215	0.31419	0.00319
	Eubacterium_g23	Genus	Bacteria: Firmicutes: Clostridia: Clostridiales: Ruminococcaceae	2.95400	0.00184	0.00215	0.20421	0.02454
	FJ375444_g	Genus	Bacteria: Synergistetes: Synergistia: Synergistales: Synergistaceae	3.25116	0.00184	0.00215	0.37757	0.02118
	FJ437992_g	Genus	Bacteria: Bacteroidetes: Bacteroidia: Bacteroidales: Lentimicrobiaceae	3.23984	0.00184	0.00215	0.36692	0.01969
	FJ534995_g	Genus	Bacteria: Bacteroidetes: Bacteroidia: Bacteroidales: Porphyromonadaceae	3.53071	0.00184	0.00216	0.71735	0.03879
	FR691505_g	Genus	Bacteria: Firmicutes: Clostridia: Clostridiales: Eubacteriaceae	2.25567	0.00184	0.00216	0.04132	0.00571
	FR888536_g	Genus	Bacteria: Cyanobacteria: Vampirovibrio_c: FR888536_o: FR888536_f	2.42503	0.00184	0.00216	0.05688	0.00431
	GQ480032_g	Genus	Bacteria: Bacteroidetes: Bacteroidia: Bacteroidales: AC160630_f	2.31130	0.00184	0.00216	0.04895	0.00889
	HQ904156_g	Genus	Bacteria: Firmicutes: Negativicutes: Selenomonadales: Sporomusaceae	3.75282	0.00184	0.00216	1.16143	0.02965
	JF747790_g	Genus	Bacteria: Proteobacteria: Epsilonproteobacteria: Campylobacterales: JF747790_f	2.79192	0.00184	0.00216	0.12547	0.00205
	JF747966_g	Genus	Bacteria: Firmicutes: Clostridia: Clostridiales: Acidaminobacter_f	2.18688	0.00184	0.00216	0.03136	0.00091
	PAC000128_g	Genus	Bacteria: Proteobacteria: Alphaproteobacteria: Rhodospirillales: Rhodospirillaceae	2.13943	0.00184	0.00216	0.02990	0.00274
	PAC000661_g	Genus	Bacteria: Firmicutes: Clostridia: Clostridiales: Ruminococcaceae	3.45074	0.00184	0.00216	0.58425	0.01988
	PAC000683_g	Genus	Bacteria: Firmicutes: Clostridia: Clostridiales: Ruminococcaceae	2.22746	0.00184	0.00216	0.03651	0.00299
	PAC001115_g	Genus	Bacteria: Firmicutes: Clostridia: Clostridiales: Christensenellaceae	3.64642	0.00184	0.00216	0.92946	0.04363
	PAC001134_g	Genus	Bacteria: Bacteroidetes: Bacteroidia: Bacteroidales: AC160630_f	2.16165	0.00184	0.00216	0.03186	0.00321
	PAC001207_g	Genus	Bacteria: Firmicutes: Clostridia: Clostridiales: Christensenellaceae	3.28357	0.00184	0.00216	0.39609	0.01211
	Ruminococcus_g2	Genus	Bacteria: Firmicutes: Clostridia: Clostridiales: Ruminococcaceae	3.00246	0.00184	0.00216	0.20613	0.00527
	Ruminococcus_g4	Genus	Bacteria: Firmicutes: Clostridia: Clostridiales: Lachnospiraceae	2.62583	0.00184	0.00216	0.09042	0.00621
	Selenomonas_g2	Genus	Bacteria: Firmicutes: Negativicutes: Selenomonadales: Selenomonadaceae	2.84331	0.00184	0.00216	0.14143	0.00229
	Prevotellaceae_uc	Genus	Bacteria: Bacteroidetes: Bacteroidia: Bacteroidales: Prevotellaceae	2.72386	0.00184	0.00216	0.11495	0.00934
	Sporomusaceae_uc	Genus	Bacteria: Firmicutes: Negativicutes: Selenomonadales: Sporomusaceae	3.69856	0.00184	0.00216	1.00809	0.00926
	Acidovorax caeni	Species	Bacteria: Proteobacteria: Betaproteobacteria: Burkholderiales: Comamonadaceae: Acidovorax	2.66360	0.00184	0.00216	0.09741	0.00544
	Acinetobacter towneri	Species	Bacteria: Proteobacteria: Gammaproteobacteria: Pseudomonadales: Moraxellaceae: Acinetobacter	2.98650	0.00184	0.00216	0.19971	0.00603
	Akkermansia muciniphila	Species	Bacteria: Verrucomicrobia: Verrucomicrobiae: Verrucomicrobiales: Akkermansiaceae: Akkermansia	3.08316	0.00184	0.00216	0.24653	0.00455
	Anaerosinus glycerini	Species	Bacteria: Firmicutes: Negativicutes: Selenomonadales: Sporomusaceae: Anaerosinus	3.38344	0.00184	0.00216	0.50937	0.02599
	Aquaspirillum serpens group	Species	Bacteria: Proteobacteria: Betaproteobacteria: Neisseriales: Neisseriaceae: Aquaspirillum	2.38605	0.00184	0.00216	0.05406	0.00561
	Arcobacter butzleri	Species	Bacteria: Proteobacteria: Epsilonproteobacteria: Campylobacterales: Campylobacteraceae: Arcobacter	2.93412	0.00184	0.00216	0.18494	0.01329
	Bacteroides dorei	Species	Bacteria: Bacteroidetes: Bacteroidia: Bacteroidales: Bacteroidaceae: Bacteroides	2.82179	0.00184	0.00216	0.14066	0.00821
	Bacteroides graminisolvens	Species	Bacteria: Bacteroidetes: Bacteroidia: Bacteroidales: Bacteroidaceae: Bacteroides	3.37821	0.00184	0.00216	0.52544	0.04786
	Bacteroides stercoris	Species	Bacteria: Bacteroidetes: Bacteroidia: Bacteroidales: Bacteroidaceae: Bacteroides	2.42288	0.00184	0.00216	0.05608	0.00364
	Bacteroides uniformis	Species	Bacteria: Bacteroidetes: Bacteroidia: Bacteroidales: Bacteroidaceae: Bacteroides	2.81040	0.00184	0.00216	0.13478	0.00592
	Bacteroides vulgatus	Species	Bacteria: Bacteroidetes: Bacteroidia: Bacteroidales: Bacteroidaceae: Bacteroides	3.14108	0.00184	0.00216	0.29400	0.01748
	Bifidobacterium adolescentis group	Species	Bacteria: Actinobacteria: Actinobacteria_c: Bifidobacteriales: Bifidobacteriaceae: Bifidobacterium	2.92245	0.00184	0.00216	0.17470	0.00778
	Cloacibacterium rupense group	Species	Bacteria: Bacteroidetes: Flavobacteria: Flavobacteriales: Flavobacteriaceae: Cloacibacterium	3.22333	0.00184	0.00216	0.36421	0.02995
	Clostridium celatum group	Species	Bacteria: Firmicutes: Clostridia: Clostridiales: Clostridiaceae: Clostridium	2.43433	0.00184	0.00216	0.06923	0.01515
	Desulfomicrobium aestuarii	Species	Bacteria: Proteobacteria: Deltaproteobacteria: Desulfovibrionales: Desulfomicrobiaceae: Desulfomicrobium	2.63270	0.00184	0.00216	0.09475	0.00933
	Desulfomicrobium escambiense	Species	Bacteria: Proteobacteria: Deltaproteobacteria: Desulfovibrionales: Desulfomicrobiaceae: Desulfomicrobium	3.08734	0.00184	0.00217	0.25095	0.00661
	Desulfovibrio desulfuricans	Species	Bacteria: Proteobacteria: Deltaproteobacteria: Desulfovibrionales: Desulfovibrionaceae: Desulfovibrio	3.24829	0.00184	0.00217	0.36306	0.00903
	Dysgonomonas mossii group	Species	Bacteria: Bacteroidetes: Bacteroidia: Bacteroidales: Porphyromonadaceae: Dysgonomonas	2.01853	0.00184	0.00217	0.02158	0.00137
	Escherichia coli group	Species	Bacteria: Proteobacteria: Gammaproteobacteria: Enterobacterales: Enterobacteriaceae: Escherichia	2.92604	0.00184	0.00217	0.17531	0.00684
	Eubacterium eligens group	Species	Bacteria: Firmicutes: Clostridia: Clostridiales: Lachnospiraceae: Lachnospira	2.81253	0.00184	0.00217	0.13433	0.00479
	Faecalibacterium prausnitzii group	Species	Bacteria: Firmicutes: Clostridia: Clostridiales: Ruminococcaceae: Faecalibacterium	3.65093	0.00184	0.00217	0.92788	0.03280
	Falcatimonas natans	Species	Bacteria: Firmicutes: Clostridia: Clostridiales: Lachnospiraceae: Falcatimonas	2.73999	0.00184	0.00217	0.11692	0.00728
	Gemmiger formicilis group	Species	Bacteria: Firmicutes: Clostridia: Clostridiales: Ruminococcaceae: Subdoligranulum	3.21234	0.00184	0.00217	0.33021	0.00456
	Holdemanella biformis	Species	Bacteria: Firmicutes: Erysipelotrichi: Erysipelotrichales: Erysipelotrichaceae: Holdemanella	2.88339	0.00184	0.00217	0.16471	0.01233
	Hydrogenophaga soli	Species	Bacteria: Proteobacteria: Betaproteobacteria: Burkholderiales: Comamonadaceae: Hydrogenophaga	2.71966	0.00184	0.00217	0.11233	0.00769
	Macromonas bipunctata	Species	Bacteria: Proteobacteria: Betaproteobacteria: Burkholderiales: Comamonadaceae: Macromonas	2.12245	0.00184	0.00217	0.02824	0.00204
	Malikia granosa group	Species	Bacteria: Proteobacteria: Betaproteobacteria: Burkholderiales: Comamonadaceae: Malikia	3.41982	0.00184	0.00217	0.54192	0.01629
	Megasphaera indica	Species	Bacteria: Firmicutes: Negativicutes: Veillonellales: Veillonellaceae: Megasphaera	2.14159	0.00184	0.00217	0.02957	0.00228
	Parabacteroides distasonis	Species	Bacteria: Bacteroidetes: Bacteroidia: Bacteroidales: Porphyromonadaceae: Parabacteroides	2.00670	0.00184	0.00217	0.02130	0.00182
	Parabacteroides merdae	Species	Bacteria: Bacteroidetes: Bacteroidia: Bacteroidales: Porphyromonadaceae: Parabacteroides	2.65405	0.00184	0.00217	0.09434	0.00454
	Phascolarctobacterium succinatutens group	Species	Bacteria: Firmicutes: Negativicutes: Acidaminococcales: Acidaminococcaceae: Phascolarctobacterium	3.04575	0.00184	0.00217	0.22859	0.00659
	Prevotella copri	Species	Bacteria: Bacteroidetes: Bacteroidia: Bacteroidales: Prevotellaceae: Prevotella	2.63880	0.00184	0.00217	0.09294	0.00617
	Propionispira arcuata	Species	Bacteria: Firmicutes: Negativicutes: Selenomonadales: Selenomonadaceae: Propionispira	2.54573	0.00184	0.00217	0.07250	0.00251
	Rivicola pingtungensis	Species	Bacteria: Proteobacteria: Betaproteobacteria: Neisseriales: Neisseriaceae: Rivicola	2.72258	0.00184	0.00217	0.11402	0.00864
	Roseburia cecicola group	Species	Bacteria: Firmicutes: Clostridia: Clostridiales: Lachnospiraceae: Roseburia	2.25156	0.00184	0.00217	0.03918	0.00388
	Ruminococcus bromii	Species	Bacteria: Firmicutes: Clostridia: Clostridiales: Ruminococcaceae: Ruminococcus_g2	2.62379	0.00184	0.00217	0.08622	0.00253
	Ruminococcus faecis	Species	Bacteria: Firmicutes: Clostridia: Clostridiales: Lachnospiraceae: Ruminococcus_g4	2.51963	0.00184	0.00217	0.07113	0.00529
	Sebaldella termitidis	Species	Bacteria: Fusobacteria: Fusobacteria_c: Fusobacteriales: Leptotrichiaceae: Sebaldella	2.31998	0.00184	0.00217	0.04405	0.00252
	Selenomonas lacticifex	Species	Bacteria: Firmicutes: Negativicutes: Selenomonadales: Selenomonadaceae: Selenomonas_g2	2.74855	0.00184	0.00217	0.11409	0.00229
	Streptococcus parasuis group	Species	Bacteria: Firmicutes: Bacilli: Lactobacillales: Streptococcaceae: Streptococcus	3.50001	0.00184	0.00217	0.64965	0.01739
	Streptococcus salivarius group	Species	Bacteria: Firmicutes: Bacilli: Lactobacillales: Streptococcaceae: Streptococcus	2.92142	0.00184	0.00217	0.17204	0.00544
	Sulfurospirillum deleyianum group	Species	Bacteria: Proteobacteria: Epsilonproteobacteria: Campylobacterales: Campylobacteraceae: Sulfurospirillum	2.32906	0.00184	0.00217	0.04672	0.00474
	Tibeticola sediminis	Species	Bacteria: Proteobacteria: Betaproteobacteria: Burkholderiales: Comamonadaceae: Tibeticola	2.07497	0.00184	0.00217	0.02677	0.00342
	Trichococcus flocculiformis group	Species	Bacteria: Firmicutes: Bacilli: Lactobacillales: Carnobacteriaceae: Trichococcus	2.39857	0.00184	0.00217	0.05255	0.00318
	AB286489_s	Species	Bacteria: Bacteroidetes: Bacteroidia: Bacteroidales: Prevotellaceae: Prevotella	3.22450	0.00184	0.00217	0.36340	0.02827
	AB607272_s	Species	Bacteria: Proteobacteria: Betaproteobacteria: Rhodocyclales: Azovibrio_f: AF236014_g	4.15470	0.00184	0.00217	2.86067	0.00505
	AJ488069_s	Species	Bacteria: Bacteroidetes: Bacteroidia: Bacteroidales: AC160630_f: DQ677001_g	3.18757	0.00184	0.00217	0.31963	0.01182
	CU918453_s	Species	Bacteria: Synergistetes: Synergistia: Synergistales: Synergistaceae: FJ375444_g	2.85212	0.00184	0.00217	0.15255	0.01049
	CU924825_s	Species	Bacteria: Bacteroidetes: Bacteroidia: Bacteroidales: Porphyromonadaceae: FJ534995_g	3.49108	0.00184	0.00217	0.65770	0.03834
	CU925324_s	Species	Bacteria: Bacteroidetes: Bacteroidia: Bacteroidales: Porphyromonadaceae: CU925324_g	2.52028	0.00184	0.00218	0.07162	0.00575
	DQ296472_s	Species	Bacteria: Firmicutes: Negativicutes: Selenomonadales: Sporomusaceae: HQ904156_g	3.70748	0.00184	0.00218	1.03121	0.01165
	EU266794_s	Species	Bacteria: Firmicutes: Clostridia: Clostridiales: Mogibacterium_f: Anaerovorax	2.20711	0.00184	0.00218	0.03394	0.00229
	FJ534955_s	Species	Bacteria: Firmicutes: Clostridia: Clostridiales: Christensenellaceae: PAC001115_g	3.60254	0.00184	0.00218	0.83559	0.03492
	FN396953_s	Species	Bacteria: Proteobacteria: Deltaproteobacteria: Desulfobulbaceae_o: Desulfobulbaceae: Desulforhopalus	3.09452	0.00184	0.00218	0.25138	0.00299
	FR691502_s	Species	Bacteria: Firmicutes: Clostridia: Clostridiales: Ruminococcaceae: Sporobacter	3.09520	0.00184	0.00218	0.25996	0.01118
	FR691505_s	Species	Bacteria: Firmicutes: Clostridia: Clostridiales: Eubacteriaceae: FR691505_g	2.25567	0.00184	0.00218	0.04132	0.00571
	FR691517_s	Species	Bacteria: Bacteroidetes: Bacteroidia: Bacteroidales: AC160630_f: DQ677001_g	2.55830	0.00184	0.00218	0.08693	0.01512
	GQ480032_s	Species	Bacteria: Bacteroidetes: Bacteroidia: Bacteroidales: AC160630_f: GQ480032_g	2.30567	0.00184	0.00218	0.04839	0.00889
	GQ921448_s	Species	Bacteria: Proteobacteria: Deltaproteobacteria: Desulfovibrionales: Desulfovibrionaceae: Desulfovibrio_g9	3.16585	0.00184	0.00218	0.29505	0.00229
	GU559776_s	Species	Bacteria: Firmicutes: Clostridia: Clostridiales: Lachnospiraceae: Shuttleworthia	2.44195	0.00184	0.00218	0.05955	0.00456
	HM445934_s	Species	Bacteria: Bacteroidetes: Bacteroidia: Bacteroidales: Porphyromonadaceae: Paludibacter	2.65563	0.00184	0.00218	0.09470	0.00452
	JN391764_s	Species	Bacteria: Verrucomicrobia: Kiritimatiellae: EF436358_o: HQ260945_f: HQ260945_g	2.03217	0.00184	0.00218	0.02358	0.00229
	JN391898_s	Species	Bacteria: Bacteroidetes: Bacteroidia: Bacteroidales: Lentimicrobiaceae: FJ437992_g	3.22645	0.00184	0.00218	0.34652	0.00984
	JQ668557_s	Species	Bacteria: Proteobacteria: Deltaproteobacteria: Desulfobulbaceae_o: Desulfobulbaceae: Desulfobulbus	3.10304	0.00184	0.00218	0.26704	0.01377
	PAC001039_s	Species	Bacteria: Firmicutes: Negativicutes: Veillonellales: Veillonellaceae: Dialister	3.07426	0.00184	0.00218	0.24188	0.00479
	PAC001051_s	Species	Bacteria: Firmicutes: Clostridia: Clostridiales: Ruminococcaceae: Eubacterium_g23	2.69668	0.00184	0.00218	0.10491	0.00575
	PAC001129_s	Species	Bacteria: Firmicutes: Clostridia: Clostridiales: Ruminococcaceae: Oscillibacter	2.92557	0.00184	0.00218	0.17468	0.00663
	PAC001173_s	Species	Bacteria: Firmicutes: Clostridia: Clostridiales: Ruminococcaceae: Subdoligranulum	3.41661	0.00184	0.00218	0.53317	0.01141
	PAC001207_s	Species	Bacteria: Firmicutes: Clostridia: Clostridiales: Christensenellaceae: PAC001207_g	2.60513	0.00184	0.00218	0.08464	0.00434
	PAC001211_s	Species	Bacteria: Firmicutes: Clostridia: Clostridiales: Christensenellaceae: PAC001207_g	2.40377	0.00184	0.00218	0.05321	0.00297
	PAC001292_s	Species	Bacteria: Bacteroidetes: Bacteroidia: Bacteroidales: Prevotellaceae: Prevotella	2.33322	0.00184	0.00218	0.04987	0.00706
	PAC001783_s	Species	Bacteria: Bacteroidetes: Bacteroidia: Bacteroidales: Porphyromonadaceae: Parabacteroides	2.23247	0.00184	0.00218	0.03494	0.00136
	PAC002301_s	Species	Bacteria: Bacteroidetes: Bacteroidia: Bacteroidales: AC160630_f: PAC001134_g	2.12358	0.00184	0.00218	0.02872	0.00274
	PAC002352_s	Species	Bacteria: Firmicutes: Clostridia: Clostridiales: Ruminococcaceae: PAC000683_g	2.22069	0.00184	0.00218	0.03487	0.00183
	PAC002523_s	Species	Bacteria: Firmicutes: Erysipelotrichi: Erysipelotrichales: Erysipelotrichaceae: Catenibacterium	2.69777	0.00184	0.00218	0.10603	0.00664
	Dechloromonas_uc	Species	Bacteria: Proteobacteria: Betaproteobacteria: Rhodocyclales: Azonexaceae: Dechloromonas	2.95756	0.00184	0.00218	0.21160	0.03045
	Prevotella_uc	Species	Bacteria: Bacteroidetes: Bacteroidia: Bacteroidales: Prevotellaceae: Prevotella	3.41079	0.00184	0.00218	0.54614	0.03133
	Zoogloea_uc	Species	Bacteria: Proteobacteria: Betaproteobacteria: Rhodocyclales: Zoogloeaceae: Zoogloea	2.40888	0.00184	0.00218	0.05913	0.00816
	AB237727_g_uc	Species	Bacteria: Firmicutes: Erysipelotrichi: Erysipelotrichales: Erysipelotrichaceae: AB237727_g	3.45360	0.00184	0.00218	0.57106	0.00294
	DQ677001_g_uc	Species	Bacteria: Bacteroidetes: Bacteroidia: Bacteroidales: AC160630_f: DQ677001_g	3.46356	0.00184	0.00218	0.58475	0.00340
	PAC000134_f	Family	Bacteria: Bacteroidetes: Sphingobacteriia: NVQB_o	2.49213	0.00203	0.00242	0.00385	0.06566
	Chitinophagaceae_uc	Genus	Bacteria: Bacteroidetes: Sphingobacteriia: Sphingobacteriales: Chitinophagaceae	2.75171	0.00203	0.00242	0.01094	0.12359
	CP012155_o	Order	Bacteria: Bacteroidetes: Sphingobacteriia	3.11989	0.00205	0.00244	0.01009	0.27344
	CP012155_f	Family	Bacteria: Bacteroidetes: Sphingobacteriia: CP012155_o	3.11918	0.00205	0.00244	0.01009	0.27301
	JN087872_g	Genus	Bacteria: Chlorobi: OPB56_c: OPB56_o: HQ343229_f	2.26016	0.00205	0.00244	0.00437	0.03972
	Runella	Genus	Bacteria: Bacteroidetes: Cytophagia: Cytophagales: Cytophagaceae	2.18051	0.00222	0.00265	0.00151	0.03147
	CP012155_f_uc	Genus	Bacteria: Bacteroidetes: Sphingobacteriia: CP012155_o: CP012155_f	2.40490	0.00222	0.00265	0.00259	0.05309
	AF150800_s	Species	Bacteria: Proteobacteria: Gammaproteobacteria: Methylococcales: Methylomonas_f: Methylomonas	2.09883	0.00222	0.00265	0.00068	0.02551
	HQ860582_s	Species	Bacteria: Bacteroidetes: Cytophagia: Cytophagales: Cytophagaceae: Runella	2.17389	0.00222	0.00265	0.00151	0.03101
	DQ404664_g_uc	Species	Bacteria: Bacteroidetes: Sphingobacteriia: NVQB_o: NVQB_f: DQ404664_g	2.91805	0.00222	0.00265	0.01145	0.17681
	FR691523_g	Genus	Bacteria: Planctomycetes: Planctomycetia: Planctomycetales: Isosphaeraceae	2.58679	0.00231	0.00275	0.00483	0.08173
	Limnohabitans	Genus	Bacteria: Proteobacteria: Betaproteobacteria: Burkholderiales: Comamonadaceae	3.19746	0.00249	0.00297	0.01762	0.33252
	Tolumonas_uc	Species	Bacteria: Proteobacteria: Gammaproteobacteria: Aeromonadales: Aeromonadaceae: Tolumonas	2.00296	0.00249	0.00297	0.02032	0.00112
	EU864478_g_uc	Species	Bacteria: Firmicutes: Clostridia: Clostridiales: Mogibacterium_f: EU864478_g	2.18932	0.00249	0.00297	0.03197	0.00158
	JN869214_g	Genus	Bacteria: Planctomycetes: Planctomycetia: Planctomycetales: Gemmataceae	2.06086	0.00256	0.00306	0.00233	0.02360
	Polyangiaceae_uc	Genus	Bacteria: Proteobacteria: Deltaproteobacteria: Myxococcales: Polyangiaceae	2.53355	0.00256	0.00306	0.00199	0.07011
	Methylomonas methanica group	Species	Bacteria: Proteobacteria: Gammaproteobacteria: Methylococcales: Methylomonas_f: Methylomonas	2.32964	0.00256	0.00306	0.00150	0.04402
	AB286410_o	Order	Bacteria: WS5: WS5_c	2.82211	0.00260	0.00311	0.00932	0.14188
	Curvibacter delicatus	Species	Bacteria: Proteobacteria: Betaproteobacteria: Burkholderiales: Comamonadaceae: Curvibacter	3.09487	0.00260	0.00311	0.00647	0.25510
	Lachnospiraceae_uc	Genus	Bacteria: Firmicutes: Clostridia: Clostridiales: Lachnospiraceae	2.27807	0.00260	0.00311	0.03970	0.00225
	PAC001164_s	Species	Bacteria: Firmicutes: Clostridia: Clostridiales: Lachnospiraceae: Clostridium_g24	2.10610	0.00260	0.00311	0.02680	0.00158
	Thauera_uc	Species	Bacteria: Proteobacteria: Betaproteobacteria: Rhodocyclales: Zoogloeaceae: Thauera	2.07424	0.00260	0.00312	0.02442	0.00092
	LCFY_f	Family	Bacteria: Parcubacteria_OD1: LCGL_c: LCGL_o	2.22516	0.00260	0.00312	0.03450	0.00138
	AJ853611_g	Genus	Bacteria: Bacteroidetes: Bacteroidia: Bacteroidales: AJ853611_f	3.00754	0.00260	0.00312	0.20809	0.00484
	LCFY_f_uc	Genus	Bacteria: Parcubacteria_OD1: LCGL_c: LCGL_o: LCFY_f	2.21055	0.00260	0.00312	0.03339	0.00138
	FJ437785_s	Species	Bacteria: Proteobacteria: Gammaproteobacteria: Legionellales: Coxiellaceae: FJ437785_g	2.07123	0.00260	0.00312	0.02392	0.00069
	AJ853611_g_uc	Species	Bacteria: Bacteroidetes: Bacteroidia: Bacteroidales: AJ853611_f: AJ853611_g	3.00725	0.00260	0.00312	0.20796	0.00484
	Isosphaeraceae	Family	Bacteria: Planctomycetes: Planctomycetia: Planctomycetales	2.59076	0.00266	0.00319	0.00593	0.08356
	AB200296_s	Species	Bacteria: Proteobacteria: Alphaproteobacteria: Rhodospirillales: Micavibrio_f: AB473970_g	2.04373	0.00266	0.00319	0.00230	0.02408
	PAC000036_g_uc	Species	Bacteria: Planctomycetes: Planctomycetia: Planctomycetales: Planctomycetaceae: PAC000036_g	3.57282	0.00266	0.00319	0.08280	0.83049
	GQ479974_g	Genus	Bacteria: Firmicutes: Negativicutes: Selenomonadales: Selenomonadaceae	2.71569	0.00266	0.00319	0.10763	0.00395
	AB240501_g_uc	Species	Bacteria: Cyanobacteria: Vampirovibrio_c: FR888536_o: AB240501_f: AB240501_g	2.16257	0.00266	0.00319	0.03004	0.00160
	Geobacter thiogenes group	Species	Bacteria: Proteobacteria: Deltaproteobacteria: Desulfuromonadales: Geobacteraceae: Geobacter	2.14867	0.00266	0.00319	0.03617	0.00839
	AJ229237_g_uc	Species	Bacteria: Bacteroidetes: Bacteroidia: Marinilabiliales: Prolixibacteraceae: AJ229237_g	2.00862	0.00266	0.00319	0.02288	0.00315
	Verrucomicrobia	Phylum	Bacteria	3.42565	0.00268	0.00322	0.95227	0.41955
	WS5	Phylum	Bacteria	2.81585	0.00268	0.00322	0.01123	0.14188
	Anaerolineae	Class	Bacteria: Chloroflexi	2.78988	0.00268	0.00322	0.16811	0.04507
	Planctomycetia	Class	Bacteria: Planctomycetes	3.73293	0.00268	0.00322	0.17802	1.25913
	Paceibacter_c	Class	Bacteria: Parcubacteria_OD1	3.17522	0.00268	0.00322	0.35401	0.05482
	WS5_c	Class	Bacteria: WS5	2.81585	0.00268	0.00322	0.01123	0.14188
	Micrococcales	Order	Bacteria: Actinobacteria: Actinobacteria_c	2.45693	0.00268	0.00322	0.09028	0.03321
	Planctomycetales	Order	Bacteria: Planctomycetes: Planctomycetia	3.73293	0.00268	0.00322	0.17802	1.25913
	CP011215_o	Order	Bacteria: Parcubacteria_OD1: Paceibacter_c	3.07518	0.00268	0.00322	0.28483	0.04723
	Microbacteriaceae	Family	Bacteria: Actinobacteria: Actinobacteria_c: Micrococcales	2.42184	0.00268	0.00322	0.08378	0.03115
	Parachlamydiaceae	Family	Bacteria: Chlamydiae: Chlamydiae_c: Chlamydiales	2.25487	0.00268	0.00322	0.00827	0.04389
	Peptostreptococcaceae	Family	Bacteria: Firmicutes: Clostridia: Clostridiales	3.24997	0.00268	0.00322	0.41161	0.05618
	Planctomycetaceae	Family	Bacteria: Planctomycetes: Planctomycetia: Planctomycetales	3.66013	0.00268	0.00322	0.14599	1.06023
	Ilumatobacter_f	Family	Bacteria: Actinobacteria: Acidimicrobiia: Acidimicrobiales	3.53001	0.00268	0.00322	0.09505	0.77252
	Aurantimicrobium	Genus	Bacteria: Actinobacteria: Actinobacteria_c: Micrococcales: Microbacteriaceae	2.11141	0.00268	0.00322	0.03628	0.01072
	Azonexus	Genus	Bacteria: Proteobacteria: Betaproteobacteria: Rhodocyclales: Azonexaceae	2.75047	0.00268	0.00322	0.12911	0.01674
	GQ387490_g	Genus	Bacteria: Actinobacteria: Acidimicrobiia: Acidimicrobiales: Ilumatobacter_f	3.52989	0.00268	0.00322	0.09478	0.77206
	HQ178936_g	Genus	Bacteria: Bacteroidetes: Bacteroidia: Marinilabiliales: Prolixibacteraceae	2.76669	0.00268	0.00322	0.16149	0.04501
	LCGL_g	Genus	Bacteria: Parcubacteria_OD1: LCGL_c: LCGL_o: LCGL_f	2.43002	0.00268	0.00323	0.05630	0.00270
	PAC000036_g	Genus	Bacteria: Planctomycetes: Planctomycetia: Planctomycetales: Planctomycetaceae	3.59346	0.00268	0.00323	0.09679	0.88089
	AJ488070_s	Species	Bacteria: Bacteroidetes: Bacteroidia: Bacteroidales: Porphyromonadaceae: Paludibacter	2.83715	0.00268	0.00323	0.17510	0.03788
	Anaerolinaeles	Order	Bacteria: Chloroflexi: Anaerolineae	2.79599	0.00268	0.00323	0.16784	0.04305
	CP011212_o	Order	Bacteria: Microgenomates_OP11: Microgenomatus_c	2.22514	0.00268	0.00323	0.03949	0.00622
	Anaerolinaceae	Family	Bacteria: Chloroflexi: Anaerolineae: Anaerolinaeles	2.78944	0.00268	0.00323	0.16279	0.03985
	Marinilabiliaceae	Family	Bacteria: Bacteroidetes: Bacteroidia: Marinilabiliales	2.42802	0.00268	0.00323	0.06677	0.01372
	Muribaculaceae	Family	Bacteria: Bacteroidetes: Bacteroidia: Bacteroidales	2.04753	0.00268	0.00323	0.02673	0.00481
	Acidaminobacter_f	Family	Bacteria: Firmicutes: Clostridia: Clostridiales	2.52406	0.00268	0.00323	0.07404	0.00745
	EF648021_f	Family	Bacteria: Chlorobi: OPB56_c: OPB56_o	2.46667	0.00268	0.00323	0.07541	0.01706
	Brachymonas	Genus	Bacteria: Proteobacteria: Betaproteobacteria: Burkholderiales: Comamonadaceae	2.20368	0.00268	0.00323	0.04168	0.01006
	Dysgonomonas	Genus	Bacteria: Bacteroidetes: Bacteroidia: Bacteroidales: Porphyromonadaceae	2.11639	0.00268	0.00323	0.02813	0.00253
	Laribacter	Genus	Bacteria: Proteobacteria: Betaproteobacteria: Neisseriales: Neisseriaceae	2.22852	0.00268	0.00323	0.03780	0.00428
	Sulfurospirillum	Genus	Bacteria: Proteobacteria: Epsilonproteobacteria: Campylobacterales: Campylobacteraceae	3.08675	0.00268	0.00323	0.29498	0.05098
	Desulfovibrio_g20	Genus	Bacteria: Proteobacteria: Deltaproteobacteria: Desulfovibrionales: Desulfovibrionaceae	2.39830	0.00268	0.00323	0.05512	0.00546
	EF148839_g	Genus	Bacteria: Bacteroidetes: Bacteroidia: Bacteroidales: EF148839_f	2.16821	0.00268	0.00323	0.03240	0.00320
	HQ260945_g	Genus	Bacteria: Verrucomicrobia: Kiritimatiellae: EF436358_o: HQ260945_f	2.37516	0.00268	0.00323	0.05688	0.00979
	EF648021_f_uc	Genus	Bacteria: Chlorobi: OPB56_c: OPB56_o: EF648021_f	2.46567	0.00268	0.00323	0.07459	0.01638
	Laribacter hongkongensis	Species	Bacteria: Proteobacteria: Betaproteobacteria: Neisseriales: Neisseriaceae: Laribacter	2.21994	0.00268	0.00324	0.03713	0.00428
	CP023275_s group	Species	Bacteria: Proteobacteria: Epsilonproteobacteria: Campylobacterales: Campylobacteraceae: Sulfurospirillum	2.95196	0.00268	0.00324	0.21854	0.03970
	EF574244_f	Family	Bacteria: Proteobacteria: Deltaproteobacteria: Bradymonadales	2.12530	0.00306	0.00370	0.00027	0.02667
	Edaphobaculum	Genus	Bacteria: Bacteroidetes: Sphingobacteriia: Sphingobacteriales: Chitinophagaceae	2.19291	0.00306	0.00370	0.00027	0.03119
	PAC002583_g	Genus	Bacteria: Proteobacteria: Betaproteobacteria: PAC001921_o: PAC001921_f	3.25315	0.00306	0.00371	0.00041	0.35842
	Edaphobaculum_uc	Species	Bacteria: Bacteroidetes: Sphingobacteriia: Sphingobacteriales: Chitinophagaceae: Edaphobaculum	2.19291	0.00306	0.00371	0.00027	0.03119
	EF018810_g	Genus	Bacteria: Cyanobacteria: PAC002560_c: PAC000393_o: PAC000393_f	2.31035	0.00364	0.00443	0.04054	0.00000
	AJ853611_f_uc	Genus	Bacteria: Bacteroidetes: Bacteroidia: Bacteroidales: AJ853611_f	2.78544	0.00364	0.00443	0.12182	0.00000
	Malikia_uc	Species	Bacteria: Proteobacteria: Betaproteobacteria: Burkholderiales: Comamonadaceae: Malikia	2.32955	0.00364	0.00446	0.04249	0.00000
	EF018810_g_uc	Species	Bacteria: Cyanobacteria: PAC002560_c: PAC000393_o: PAC000393_f: EF018810_g	2.31035	0.00364	0.00446	0.04054	0.00000
	LCGL_g_uc	Species	Bacteria: Parcubacteria_OD1: LCGL_c: LCGL_o: LCGL_f: LCGL_g	2.11480	0.00364	0.00446	0.02581	0.00000
	Micropepsales	Order	Bacteria: Proteobacteria: Alphaproteobacteria	2.07196	0.00376	0.00463	0.00189	0.02520
	Micropepsaceae	Family	Bacteria: Proteobacteria: Alphaproteobacteria: Micropepsales	2.07196	0.00376	0.00463	0.00189	0.02520
	Aquirestis	Genus	Bacteria: Bacteroidetes: Sphingobacteriia: Saprospirales: Saprospiraceae	2.81306	0.00376	0.00463	0.02265	0.15244
	Aquirestis calciphila	Species	Bacteria: Bacteroidetes: Sphingobacteriia: Saprospirales: Saprospiraceae: Aquirestis	2.81306	0.00376	0.00463	0.02265	0.15244
	Desulfovibrio simplex group	Species	Bacteria: Proteobacteria: Deltaproteobacteria: Desulfovibrionales: Desulfovibrionaceae: Desulfovibrio	2.09425	0.00376	0.00464	0.02668	0.00225
	EU101270_c	Class	Bacteria: Proteobacteria	2.17754	0.00376	0.00464	0.03284	0.00295
	EU101270_o	Order	Bacteria: Proteobacteria: EU101270_c	2.17754	0.00376	0.00464	0.03284	0.00295
	EU101270_f	Family	Bacteria: Proteobacteria: EU101270_c: EU101270_o	2.17754	0.00376	0.00464	0.03284	0.00295
	LCHZ_f	Family	Bacteria: Microgenomates_OP11: Microgenomatus_c: CP011212_o	2.10143	0.00376	0.00464	0.02754	0.00276
	EU101270_g	Genus	Bacteria: Proteobacteria: EU101270_c: EU101270_o: EU101270_f	2.17754	0.00376	0.00464	0.03284	0.00295
	Desulfomicrobium baculatum group	Species	Bacteria: Proteobacteria: Deltaproteobacteria: Desulfovibrionales: Desulfomicrobiaceae: Desulfomicrobium	2.06803	0.00376	0.00464	0.02681	0.00365
	EU101270_s	Species	Bacteria: Proteobacteria: EU101270_c: EU101270_o: EU101270_f: EU101270_g	2.17754	0.00376	0.00465	0.03284	0.00295
	Eubacterium_g23_uc	Species	Bacteria: Firmicutes: Clostridia: Clostridiales: Ruminococcaceae: Eubacterium_g23	2.08698	0.00376	0.00465	0.02921	0.00503
	PAC001043_g	Genus	Bacteria: Firmicutes: Clostridia: Clostridiales: Lachnospiraceae	2.05330	0.00384	0.00475	0.02298	0.00114
	FN436157_s	Species	Bacteria: Proteobacteria: Betaproteobacteria: Rhodocyclales: Azonexaceae: Azonexus	2.19050	0.00384	0.00475	0.03255	0.00180
	Cloacamonas	Genus	Bacteria	2.37006	0.00384	0.00475	0.05163	0.00501
	Desulfobacteraceae_uc	Genus	Bacteria: Proteobacteria: Deltaproteobacteria: Desulfobacterales: Desulfobacteraceae	2.73688	0.00384	0.00475	0.11885	0.00997
	Propionivibrio_uc	Species	Bacteria: Proteobacteria: Betaproteobacteria: Rhodocyclales: Rhodocyclaceae: Propionivibrio	2.11290	0.00384	0.00475	0.03223	0.00660
	Armatimonadetes	Phylum	Bacteria	2.73433	0.00387	0.00479	0.17379	0.06556
	Fusobacteria	Phylum	Bacteria	3.64203	0.00387	0.00479	1.10158	0.22466
	Fusobacteria_c	Class	Bacteria: Fusobacteria	3.64203	0.00387	0.00479	1.10158	0.22466
	Aeromonadales	Order	Bacteria: Proteobacteria: Gammaproteobacteria	3.55455	0.00387	0.00479	1.07605	0.35917
	Fusobacteriales	Order	Bacteria: Fusobacteria: Fusobacteria_c	3.64190	0.00387	0.00479	1.10131	0.22466
	Puniceicoccales	Order	Bacteria: Verrucomicrobia: Opitutae	2.20897	0.00387	0.00479	0.01156	0.04345
	Leptotrichiaceae	Family	Bacteria: Fusobacteria: Fusobacteria_c: Fusobacteriales	3.31505	0.00387	0.00479	0.47203	0.05912
	Rickettsiaceae	Family	Bacteria: Proteobacteria: Alphaproteobacteria: Rickettsiales	2.86525	0.00387	0.00479	0.03441	0.18086
	Zoogloeaceae	Family	Bacteria: Proteobacteria: Betaproteobacteria: Rhodocyclales	3.21474	0.00387	0.00479	0.45388	0.12616
	Acidovorax	Genus	Bacteria: Proteobacteria: Betaproteobacteria: Burkholderiales: Comamonadaceae	3.37056	0.00387	0.00479	0.59778	0.12854
	Flavobacterium	Genus	Bacteria: Bacteroidetes: Flavobacteria: Flavobacteriales: Flavobacteriaceae	3.81323	0.00387	0.00479	0.16443	1.46518
	Paludibacter	Genus	Bacteria: Bacteroidetes: Bacteroidia: Bacteroidales: Porphyromonadaceae	3.32601	0.00387	0.00479	0.80744	0.38398
	Stenotrophomonas	Genus	Bacteria: Proteobacteria: Gammaproteobacteria: Xanthomonadales: Xanthomonadaceae	3.17967	0.00387	0.00479	0.30722	0.00494
	Enterobacteriaceae_g	Genus	Bacteria: Proteobacteria: Gammaproteobacteria: Enterobacterales: Enterobacteriaceae	2.82938	0.00387	0.00480	0.09919	0.23399
	PAC000249_g	Genus	Bacteria: Proteobacteria: Alphaproteobacteria: Rickettsiales: Rickettsiaceae	2.82734	0.00387	0.00480	0.02953	0.16370
	Enterobacteriaceae group	Species	Bacteria: Proteobacteria: Gammaproteobacteria: Enterobacterales: Enterobacteriaceae: Enterobacteriaceae_g	2.82938	0.00387	0.00480	0.09919	0.23399
	EF520417_s	Species	Bacteria: Proteobacteria: Alphaproteobacteria: Rickettsiales: Rickettsiaceae: PAC000249_g	2.81307	0.00387	0.00480	0.02776	0.15758
	Acetoanaerobium	Genus	Bacteria: Firmicutes: Clostridia: Clostridiales: Peptostreptococcaceae	3.01152	0.00387	0.00480	0.22171	0.01654
	Empedobacter	Genus	Bacteria: Bacteroidetes: Flavobacteria: Flavobacteriales: Flavobacteriaceae	3.33152	0.00387	0.00480	0.43072	0.00183
	Neisseria	Genus	Bacteria: Proteobacteria: Betaproteobacteria	2.00977	0.00387	0.00480	0.02197	0.00181
	Acetoanaerobium noterae group	Species	Bacteria: Firmicutes: Clostridia: Clostridiales: Peptostreptococcaceae: Acetoanaerobium	3.01152	0.00387	0.00480	0.22171	0.01654
	Acinetobacter tjernbergiae group	Species	Bacteria: Proteobacteria: Gammaproteobacteria: Pseudomonadales: Moraxellaceae: Acinetobacter	2.74515	0.00387	0.00480	0.13795	0.02695
	Bacteroides luti	Species	Bacteria: Bacteroidetes: Bacteroidia: Bacteroidales: Bacteroidaceae: Bacteroides	2.92362	0.00387	0.00480	0.20829	0.04081
	Clostridium beijerinckii group	Species	Bacteria: Firmicutes: Clostridia: Clostridiales: Clostridiaceae: Clostridium	2.13267	0.00387	0.00480	0.03463	0.00791
	Empedobacter falsenii	Species	Bacteria: Bacteroidetes: Flavobacteria: Flavobacteriales: Flavobacteriaceae: Empedobacter	3.33069	0.00387	0.00480	0.42989	0.00183
	Prevotellamassilia timonensis	Species	Bacteria: Bacteroidetes: Bacteroidia: Bacteroidales: Prevotellaceae: Alloprevotella	2.00651	0.00387	0.00480	0.02400	0.00414
	GQ050922_s	Species	Bacteria: Bacteroidetes: Bacteroidia: Bacteroidales: Porphyromonadaceae: Paludibacter	2.36664	0.00387	0.00481	0.05182	0.00563
	EU804025_s	Species	Bacteria: Actinobacteria: Acidimicrobiia: Acidimicrobiales: Ilumatobacter_f: GQ387490_g	2.30764	0.00437	0.00544	0.00807	0.04806
	EU735703_g_uc	Species	Bacteria: Proteobacteria: Betaproteobacteria: Burkholderiales: Comamonadaceae: EU735703_g	2.57097	0.00475	0.00591	0.00028	0.07455
	Saprospirales	Order	Bacteria: Bacteroidetes: Sphingobacteriia	3.02535	0.00484	0.00603	0.02855	0.24033
	Saprospiraceae	Family	Bacteria: Bacteroidetes: Sphingobacteriia: Saprospirales	3.02167	0.00484	0.00603	0.02855	0.23854
	Selenomonadaceae_uc	Genus	Bacteria: Firmicutes: Negativicutes: Selenomonadales: Selenomonadaceae	2.18440	0.00484	0.00604	0.03073	0.00047
	AJ488084_g	Genus	Bacteria: Firmicutes: Negativicutes: Acidaminococcales: Acidaminococcaceae	2.05001	0.00484	0.00604	0.02237	0.00022
	AJ488084_s	Species	Bacteria: Firmicutes: Negativicutes: Acidaminococcales: Acidaminococcaceae: AJ488084_g	2.01210	0.00484	0.00605	0.02058	0.00022
	Pectinatus	Genus	Bacteria: Firmicutes: Negativicutes: Selenomonadales: Selenomonadaceae	2.02631	0.00484	0.00605	0.02121	0.00023
	Ferruginibacter	Genus	Bacteria: Bacteroidetes: Sphingobacteriia: Sphingobacteriales: Chitinophagaceae	2.03492	0.00497	0.00623	0.00490	0.02591
	FJ437985_g	Genus	Bacteria: Bacteroidetes: Sphingobacteriia: Sphingobacteriales: Chitinophagaceae	2.04600	0.00497	0.00623	0.00368	0.02484
	Nanopelagicus	Genus	Bacteria: Actinobacteria: Actinobacteria_c: Planktophila_o: Planktophila_f	3.64412	0.00517	0.00648	0.13047	1.01160
	CP006913_f	Family	Bacteria: SR1: CP006913_c: CP006913_o	2.67741	0.00517	0.00648	0.09655	0.00163
	FM242289_f	Family	Bacteria: Fusobacteria: Fusobacteria_c: Fusobacteriales	2.06150	0.00537	0.00674	0.02580	0.00324
	FM242289_f_uc	Genus	Bacteria: Fusobacteria: Fusobacteria_c: Fusobacteriales: FM242289_f	2.06150	0.00537	0.00674	0.02580	0.00324
	Planktophila	Genus	Bacteria: Actinobacteria: Actinobacteria_c	3.62655	0.00548	0.00688	0.14705	0.99324
	Parachlamydiaceae_uc	Genus	Bacteria: Chlamydiae: Chlamydiae_c: Chlamydiales: Parachlamydiaceae	2.13273	0.00548	0.00688	0.00689	0.03370
	AY947979_s	Species	Bacteria: Proteobacteria: Betaproteobacteria: Burkholderiales: Comamonadaceae: Curvibacter	2.57758	0.00548	0.00688	0.00952	0.08487
	JN679217_s	Species	Bacteria: Proteobacteria: Betaproteobacteria: Burkholderiales: Comamonadaceae: JN679217_g	2.79888	0.00548	0.00688	0.00718	0.13284
	GQ354954_s	Species	Bacteria: Bacteroidetes: Bacteroidia: Bacteroidales: GU454901_f: GU454901_g	2.47496	0.00548	0.00688	0.06814	0.00872
	Actinobacteria	Phylum	Bacteria	4.07368	0.00551	0.00693	0.86626	3.23583
	Hydrogenedentes_NKB19	Phylum	Bacteria	2.12160	0.00551	0.00693	0.03562	0.00937
	Opitutae	Class	Bacteria: Verrucomicrobia	2.52597	0.00551	0.00693	0.03439	0.10122
	Verrucomicrobiae	Class	Bacteria: Verrucomicrobia	3.12061	0.00551	0.00693	0.51966	0.25586
	Actinobacteria_c	Class	Bacteria: Actinobacteria	3.90824	0.00551	0.00693	0.74115	2.36001
	Hydrogenedens_c	Class	Bacteria: Hydrogenedentes_NKB19	2.12160	0.00551	0.00694	0.03562	0.00937
	PAC002560_c	Class	Bacteria: Cyanobacteria	3.16561	0.00551	0.00694	0.37792	0.08530
	Legionellales	Order	Bacteria: Proteobacteria: Gammaproteobacteria	2.64687	0.00551	0.00694	0.19162	0.10316
	Hydrogenedens_o	Order	Bacteria: Hydrogenedentes_NKB19: Hydrogenedens_c	2.12160	0.00551	0.00694	0.03562	0.00937
	PAC000393_o	Order	Bacteria: Cyanobacteria: PAC002560_c	3.16726	0.00551	0.00694	0.37764	0.08390
	Planktophila_o	Order	Bacteria: Actinobacteria: Actinobacteria_c	3.96531	0.00551	0.00694	0.28928	2.13552
	Rhodocyclaceae	Family	Bacteria: Proteobacteria: Betaproteobacteria: Rhodocyclales	2.79415	0.00551	0.00694	0.22660	0.10235
	Hydrogenedens_f	Family	Bacteria: Hydrogenedentes_NKB19: Hydrogenedens_c: Hydrogenedens_o	2.12160	0.00551	0.00694	0.03562	0.00937
	Parvibaculum_f	Family	Bacteria: Proteobacteria: Alphaproteobacteria: Rhizobiales	2.31924	0.00551	0.00694	0.02867	0.07002
	Planktophila_f	Family	Bacteria: Actinobacteria: Actinobacteria_c: Planktophila_o	3.96531	0.00551	0.00694	0.28928	2.13552
	Comamonas	Genus	Bacteria: Proteobacteria: Betaproteobacteria: Burkholderiales: Comamonadaceae	3.22357	0.00551	0.00694	0.39606	0.06161
	AF370880_g	Genus	Bacteria: Proteobacteria: Alphaproteobacteria: Rhizobiales: Parvibaculum_f	2.30359	0.00551	0.00695	0.02785	0.06775
	Acidovorax delafieldii group	Species	Bacteria: Proteobacteria: Betaproteobacteria: Burkholderiales: Comamonadaceae: Acidovorax	2.64685	0.00551	0.00695	0.11492	0.02645
	EU234324_s	Species	Bacteria: Proteobacteria: Alphaproteobacteria: Rhizobiales: Parvibaculum_f: AF370880_g	2.28053	0.00551	0.00695	0.02744	0.06526
	JF497822_s	Species	Bacteria: Proteobacteria: Betaproteobacteria: Rhodocyclales: Azonexaceae: Dechloromonas	3.27085	0.00551	0.00695	0.54344	0.17052
	Acidovorax_uc	Species	Bacteria: Proteobacteria: Betaproteobacteria: Burkholderiales: Comamonadaceae: Acidovorax	3.14400	0.00551	0.00695	0.34967	0.07124
	Microgenomates_OP11	Phylum	Bacteria	2.25869	0.00551	0.00695	0.04565	0.00966
	Microgenomatus_c	Class	Bacteria: Microgenomates_OP11	2.25869	0.00551	0.00695	0.04565	0.00966
	GQ441294_f	Family	Bacteria: Bacteroidetes: Bacteroidia: Bacteroidales	2.87464	0.00551	0.00695	0.17646	0.02686
	GQ441294_g	Genus	Bacteria: Bacteroidetes: Bacteroidia: Bacteroidales: GQ441294_f	2.86155	0.00551	0.00695	0.17201	0.02686
	Comamonas denitrificans	Species	Bacteria: Proteobacteria: Betaproteobacteria: Burkholderiales: Comamonadaceae: Comamonas	2.77926	0.00551	0.00696	0.14381	0.02371
	Comamonas testosteroni group	Species	Bacteria: Proteobacteria: Betaproteobacteria: Burkholderiales: Comamonadaceae: Comamonas	2.60952	0.00551	0.00696	0.08548	0.00431
	Rhodobacter capsulatus group	Species	Bacteria: Proteobacteria: Alphaproteobacteria: Rhodobacterales: Rhodobacteraceae: Rhodobacter	2.61661	0.00551	0.00696	0.10108	0.01860
	GQ441294_g_uc	Species	Bacteria: Bacteroidetes: Bacteroidia: Bacteroidales: GQ441294_f: GQ441294_g	2.84965	0.00551	0.00696	0.16351	0.02229
	Chloroflexales_uc	Family	Bacteria: Chloroflexi: Chloroflexia: Chloroflexales	2.26256	0.00611	0.00783	0.00000	0.03633
	Anaerofilum	Genus	Bacteria: Firmicutes: Clostridia: Clostridiales: Ruminococcaceae	2.26550	0.00616	0.00792	0.03742	0.00090
	Anaerofilum pentosovorans group	Species	Bacteria: Firmicutes: Clostridia: Clostridiales: Ruminococcaceae: Anaerofilum	2.26041	0.00616	0.00792	0.03701	0.00090
	FQ659834_s	Species	Bacteria: Proteobacteria: Gammaproteobacteria: Cellvibrionales: Cellvibrionaceae: EU464870_g	2.05819	0.00626	0.00806	0.00028	0.02259
	GU305841_s	Species	Bacteria: Bacteroidetes: Flavobacteria: Flavobacteriales: Flavobacteriaceae: Flavobacterium	2.13552	0.00626	0.00806	0.00108	0.02816
	PAC000134_f_uc	Genus	Bacteria: Bacteroidetes: Sphingobacteriia: NVQB_o: PAC000134_f	2.15741	0.00648	0.00834	0.00289	0.03124
	EU803857_s	Species	Bacteria: Actinobacteria: Actinobacteria_c: Planktophila_o: Planktophila_f: Nanopelagicus	2.20200	0.00648	0.00835	0.00686	0.03810
	Flavobacterium_uc	Species	Bacteria: Bacteroidetes: Flavobacteria: Flavobacteriales: Flavobacteriaceae: Flavobacterium	2.24898	0.00689	0.00888	0.00695	0.04187
	Sterolibacteriaceae	Family	Bacteria: Proteobacteria: Betaproteobacteria: Sterolibacterium_o	2.01116	0.00758	0.00981	0.00403	0.02384
	Legionella_uc	Species	Bacteria: Proteobacteria: Gammaproteobacteria: Legionellales: Legionellaceae: Legionella	2.14890	0.00758	0.00981	0.00670	0.03413
	Planktophila_uc	Species	Bacteria: Actinobacteria: Actinobacteria_c: Planktophila_o: Planktophila_f: Planktophila	3.43544	0.00758	0.00982	0.12286	0.66772
	JF747991_f	Family	Bacteria: Bacteroidetes: Bacteroidia: Bacteroidales	2.09892	0.00758	0.00982	0.02729	0.00251
	FJ437753_g	Genus	Bacteria: Bacteroidetes: Bacteroidia: Bacteroidales: JF747991_f	2.10278	0.00758	0.00983	0.02729	0.00228
	AC160630_f_uc	Genus	Bacteria: Bacteroidetes: Bacteroidia: Bacteroidales: AC160630_f	2.57843	0.00758	0.00983	0.08143	0.00596
	Methylophilales	Order	Bacteria: Proteobacteria: Betaproteobacteria	3.30794	0.00776	0.01007	0.12296	0.52915
	Gemmataceae	Family	Bacteria: Planctomycetes: Planctomycetia: Planctomycetales	2.65228	0.00776	0.01007	0.02586	0.11534
	Methylophilaceae	Family	Bacteria: Proteobacteria: Betaproteobacteria: Methylophilales	3.30794	0.00776	0.01008	0.12296	0.52915
	Oxalobacteraceae	Family	Bacteria: Proteobacteria: Betaproteobacteria: Burkholderiales	2.75254	0.00776	0.01008	0.04615	0.15904
	Acinetobacter	Genus	Bacteria: Proteobacteria: Gammaproteobacteria: Pseudomonadales: Moraxellaceae	3.97245	0.00776	0.01008	2.25491	0.37803
	Rhodobacter	Genus	Bacteria: Proteobacteria: Alphaproteobacteria	2.63330	0.00776	0.01008	0.12435	0.03861
	GQ052695_s	Species	Bacteria: Bacteroidetes: Bacteroidia: Bacteroidales: Porphyromonadaceae: Paludibacter	2.29173	0.00776	0.01008	0.05862	0.02010
	Aquaspirillum	Genus	Bacteria: Proteobacteria: Betaproteobacteria: Neisseriales: Neisseriaceae	2.35413	0.00776	0.01009	0.05488	0.00988
	Azovibrio	Genus	Bacteria: Proteobacteria: Betaproteobacteria: Rhodocyclales	2.16186	0.00776	0.01009	0.03205	0.00341
	Tolumonas	Genus	Bacteria: Proteobacteria: Gammaproteobacteria: Aeromonadales: Aeromonadaceae	3.00025	0.00776	0.01009	0.29185	0.09200
	Propionivibrio aalborgensis	Species	Bacteria: Proteobacteria: Betaproteobacteria: Rhodocyclales: Rhodocyclaceae: Accumulibacter	2.18600	0.00776	0.01009	0.04487	0.01474
	Pseudomonas jinjuensis	Species	Bacteria: Proteobacteria: Gammaproteobacteria: Pseudomonadales: Pseudomonadaceae: Pseudomonas	2.32291	0.00776	0.01009	0.04405	0.00226
	Tolumonas auensis	Species	Bacteria: Proteobacteria: Gammaproteobacteria: Aeromonadales: Aeromonadaceae: Tolumonas	2.88827	0.00776	0.01009	0.24363	0.08927
	Novosphingobium_uc	Species	Bacteria: Proteobacteria: Alphaproteobacteria: Sphingomonadales: Sphingomonadaceae: Novosphingobium	2.29454	0.00776	0.01010	0.05117	0.01206
	CP012155_g	Genus	Bacteria: Bacteroidetes: Sphingobacteriia: CP012155_o: CP012155_f	2.20133	0.00779	0.01014	0.00557	0.03709
	CP006913_f_uc	Genus	Bacteria: SR1: CP006913_c: CP006913_o: CP006913_f	2.64745	0.00779	0.01017	0.08857	0.00000
	JF747924_g	Genus	Bacteria: Peregrinibacteria: Peribacteria: ASND_o: ASND_f	2.20069	0.00912	0.01203	0.03405	0.00273
	GU199451_g	Genus	Bacteria: Proteobacteria: Betaproteobacteria: Neisseriales: GU199451_f	2.10242	0.00967	0.01278	0.00307	0.02818
	GU199451_f	Family	Bacteria: Proteobacteria: Betaproteobacteria: Neisseriales	2.18391	0.01023	0.01353	0.00391	0.03418
	Rhodoferax fermentans	Species	Bacteria: Proteobacteria: Betaproteobacteria: Burkholderiales: Comamonadaceae: Rhodoferax	2.10868	0.01049	0.01389	0.00064	0.02603
	Sterolibacterium_o	Order	Bacteria: Proteobacteria: Betaproteobacteria	2.00625	0.01057	0.01400	0.00430	0.02384
	Planctomycetaceae_uc	Genus	Bacteria: Planctomycetes: Planctomycetia: Planctomycetales: Planctomycetaceae	2.28982	0.01075	0.01424	0.00487	0.04355
	HQ860608_s	Species	Bacteria: Actinobacteria: Acidimicrobiia: Acidimicrobiales: Ilumatobacter_f: GQ387490_g	2.43240	0.01075	0.01425	0.01387	0.06763
	Methylococcales	Order	Bacteria: Proteobacteria: Gammaproteobacteria	3.48770	0.01080	0.01433	0.05312	0.66771
	Moraxellaceae	Family	Bacteria: Proteobacteria: Gammaproteobacteria: Pseudomonadales	3.99383	0.01080	0.01433	2.41689	0.44533
	HM773500_g	Genus	Bacteria: Fusobacteria: Fusobacteria_c: Fusobacteriales: Leptotrichiaceae	3.08085	0.01080	0.01434	0.29731	0.05660
	JN679217_g	Genus	Bacteria: Proteobacteria: Betaproteobacteria: Burkholderiales: Comamonadaceae	2.81825	0.01080	0.01434	0.00942	0.14082
	Rhodospirillaceae_uc	Genus	Bacteria: Proteobacteria: Alphaproteobacteria: Rhodospirillales: Rhodospirillaceae	2.51253	0.01080	0.01434	0.02183	0.08667
	FJ375420_s	Species	Bacteria: Bacteroidetes: Bacteroidia: Marinilabiliales: Prolixibacteraceae: HQ178936_g	2.58528	0.01080	0.01435	0.11098	0.03427
	HM773500_s	Species	Bacteria: Fusobacteria: Fusobacteria_c: Fusobacteriales: Leptotrichiaceae: HM773500_g	3.07986	0.01080	0.01435	0.29675	0.05660
	Proteocatella	Genus	Bacteria: Firmicutes: Clostridia: Clostridiales: Peptostreptococcaceae	2.42039	0.01080	0.01435	0.06102	0.00858
	Proteocatella sphenisci	Species	Bacteria: Firmicutes: Clostridia: Clostridiales: Peptostreptococcaceae: Proteocatella	2.40453	0.01080	0.01435	0.05913	0.00858
	Arcobacter_uc	Species	Bacteria: Proteobacteria: Epsilonproteobacteria: Campylobacterales: Campylobacteraceae: Arcobacter	2.74696	0.01080	0.01436	0.15593	0.04445
	FJ230912_f_uc	Genus	Bacteria: TM6: TM6_c: FJ230912_o: FJ230912_f	2.09366	0.01338	0.01794	0.00068	0.02520
	FJ827869_g	Genus	Bacteria: Actinobacteria: Actinobacteria_c: Frankiales: AB021325_f	2.23353	0.01342	0.01801	0.01174	0.04560
	HQ008573_s	Species	Bacteria: Actinobacteria: Actinobacteria_c: Planktophila_o: Planktophila_f: Nanopelagicus	2.60231	0.01342	0.01801	0.05302	0.13278
	JN656793_g	Genus	Bacteria: Proteobacteria: Gammaproteobacteria: Legionellales: Coxiellaceae	2.01864	0.01342	0.01801	0.02221	0.00158
	Planktophila versatilis group	Species	Bacteria: Actinobacteria: Actinobacteria_c: Planktophila_o: Planktophila_f: Planktophila	2.36801	0.01457	0.01956	0.01241	0.05879
	FJ820433_s	Species	Bacteria: Planctomycetes: Planctomycetia: Planctomycetales: Planctomycetaceae: PAC000036_g	2.21033	0.01457	0.01957	0.01041	0.04247
	Opitutales	Order	Bacteria: Verrucomicrobia: Opitutae	2.24609	0.01486	0.01999	0.02283	0.05777
	Pseudomonadales	Order	Bacteria: Proteobacteria: Gammaproteobacteria	4.04002	0.01486	0.01999	2.76977	0.57693
	Opitutaceae	Family	Bacteria: Verrucomicrobia: Opitutae: Opitutales	2.24609	0.01486	0.02000	0.02283	0.05777
	Pseudomonadaceae	Family	Bacteria: Proteobacteria: Gammaproteobacteria: Pseudomonadales	3.04354	0.01486	0.02000	0.35201	0.13113
	Propionivibrio	Genus	Bacteria: Proteobacteria: Betaproteobacteria: Rhodocyclales: Rhodocyclaceae	2.44132	0.01486	0.02000	0.09045	0.03549
	Pseudomonas	Genus	Bacteria: Proteobacteria: Gammaproteobacteria: Pseudomonadales: Pseudomonadaceae	3.03079	0.01486	0.02000	0.34515	0.13067
	PAC000016_g	Genus	Bacteria: Saccharibacteria_TM7: Saccharimonas_c: Saccharimonas_o: PAC000016_f	2.39165	0.01486	0.02001	0.01756	0.06658
	Elusimicrobiales	Order	Bacteria: Elusimicrobia: Elusimicrobia_c	2.09273	0.01486	0.02001	0.03300	0.00871
	DQ234177_g	Genus	Bacteria: Proteobacteria: Epsilonproteobacteria: Campylobacterales: Campylobacteraceae	2.71797	0.01486	0.02002	0.12483	0.02061
	DQ234177_s	Species	Bacteria: Proteobacteria: Epsilonproteobacteria: Campylobacterales: Campylobacteraceae: DQ234177_g	2.72125	0.01486	0.02003	0.12401	0.01900
	HQ403247_s	Species	Bacteria: Proteobacteria: Betaproteobacteria: Rhodocyclales: Zoogloeaceae: Zoogloea	2.06214	0.01486	0.02003	0.02741	0.00454
	HQ183936_g	Genus	Bacteria: Bacteroidetes: Bacteroidia: Bacteroidales: Porphyromonadaceae	2.25120	0.01551	0.02092	0.00096	0.03636
	Delftia acidovorans	Species	Bacteria: Proteobacteria: Betaproteobacteria: Burkholderiales: Comamonadaceae: Delftia	2.62919	0.01551	0.02116	0.08494	0.00000
	Clostridiales_uc	Family	Bacteria: Firmicutes: Clostridia: Clostridiales	2.08327	0.01654	0.02260	0.02628	0.00226
	Sphingobacterium multivorum group	Species	Bacteria: Bacteroidetes: Sphingobacteriia: Sphingobacteriales: Sphingobacteriaceae: Sphingobacterium	2.17048	0.01710	0.02337	0.02985	0.00046
	Pseudomonas_uc	Species	Bacteria: Proteobacteria: Gammaproteobacteria: Pseudomonadales: Pseudomonadaceae: Pseudomonas	2.42512	0.01727	0.02362	0.05914	0.00616
	AcI_C_g	Genus	Bacteria: Actinobacteria: Actinobacteria_c: Planktophila_o: Planktophila_f	2.01377	0.01829	0.02502	0.00699	0.02704
	Planktophila_f_uc	Genus	Bacteria: Actinobacteria: Actinobacteria_c: Planktophila_o: Planktophila_f	2.69618	0.01829	0.02503	0.00450	0.10364
	Desulfatirhabdium	Genus	Bacteria: Proteobacteria: Deltaproteobacteria: Desulfobacterales: Desulfobacteraceae	2.20625	0.01841	0.02523	0.03274	0.00092
	EU803250_s	Species	Bacteria: Actinobacteria: Actinobacteria_c: Planktophila_o: Planktophila_f: Nanopelagicus	2.58644	0.01930	0.02650	0.03921	0.11608
	GU454901_g_uc	Species	Bacteria: Bacteroidetes: Bacteroidia: Bacteroidales: GU454901_f: GU454901_g	2.42776	0.02012	0.02766	0.06022	0.00687
	Gammaproteobacteria	Class	Bacteria: Proteobacteria	4.17377	0.02021	0.02779	5.41677	2.43295
	Thiotrichales	Order	Bacteria: Proteobacteria: Gammaproteobacteria	2.51983	0.02021	0.02780	0.09957	0.03358
	Azonexaceae	Family	Bacteria: Proteobacteria: Betaproteobacteria: Rhodocyclales	3.60872	0.02021	0.02780	1.31322	0.50107
	EF148839_f	Family	Bacteria: Bacteroidetes: Bacteroidia: Bacteroidales	2.61758	0.02021	0.02781	0.12869	0.04598
	GQ357022_f	Family	Bacteria: Bacteroidetes: Bacteroidia: Bacteroidales	2.41833	0.02021	0.02781	0.06165	0.00954
	Sulfurimonas_f	Family	Bacteria: Proteobacteria: Epsilonproteobacteria: Campylobacterales	2.75182	0.02021	0.02782	0.15777	0.04509
	Opitutus	Genus	Bacteria: Verrucomicrobia: Opitutae: Opitutales: Opitutaceae	2.11691	0.02021	0.02782	0.01765	0.04352
	EF562574_g	Genus	Bacteria: Bacteroidetes: Bacteroidia: Bacteroidales: Lentimicrobiaceae	2.06185	0.02021	0.02783	0.03166	0.00892
	Arcobacter ellisii group	Species	Bacteria: Proteobacteria: Epsilonproteobacteria: Campylobacterales: Campylobacteraceae: Arcobacter	3.71649	0.02021	0.02783	1.52892	0.48796
	Hydrogenophaga palleronii	Species	Bacteria: Proteobacteria: Betaproteobacteria: Burkholderiales: Comamonadaceae: Hydrogenophaga	2.90081	0.02021	0.02784	0.22760	0.06864
	Azovibrio_uc	Species	Bacteria: Proteobacteria: Betaproteobacteria: Rhodocyclales: Azovibrio_f: Azovibrio	2.04610	0.02245	0.03106	0.02408	0.00226
	EU803227_s	Species	Bacteria: Actinobacteria: Actinobacteria_c: Frankiales: AB021325_f: FJ827869_g	2.17812	0.02331	0.03227	0.01118	0.04092
	EU464870_g	Genus	Bacteria: Proteobacteria: Gammaproteobacteria: Cellvibrionales: Cellvibrionaceae	2.07367	0.02710	0.03766	0.00139	0.02444
	Bacillales	Order	Bacteria: Firmicutes: Bacilli	2.12479	0.02717	0.03776	0.01120	0.03737
	Aeromonadaceae	Family	Bacteria: Proteobacteria: Gammaproteobacteria: Aeromonadales	3.32581	0.02717	0.03777	0.77191	0.34864
	Fusobacteriaceae	Family	Bacteria: Fusobacteria: Fusobacteria_c: Fusobacteriales	3.34264	0.02717	0.03777	0.59734	0.15733
	PAC000016_f	Family	Bacteria: Saccharibacteria_TM7: Saccharimonas_c: Saccharimonas_o	2.31231	0.02717	0.03778	0.02690	0.06772
	Dechloromonas	Genus	Bacteria: Proteobacteria: Betaproteobacteria: Rhodocyclales: Azonexaceae	3.54868	0.02717	0.03778	1.17618	0.46892
	Sulfuricurvum	Genus	Bacteria: Proteobacteria: Epsilonproteobacteria: Campylobacterales: Sulfurimonas_f	2.69799	0.02717	0.03779	0.13964	0.04013
	Zoogloea	Genus	Bacteria: Proteobacteria: Betaproteobacteria: Rhodocyclales	2.69664	0.02717	0.03780	0.16513	0.06591
	CP011215_f_uc	Genus	Bacteria: Parcubacteria_OD1: Paceibacter_c: CP011215_o: CP011215_f	2.51778	0.02717	0.03780	0.09007	0.02442
	Aeromonas caviae group	Species	Bacteria: Proteobacteria: Gammaproteobacteria: Aeromonadales: Aeromonadaceae: Aeromonas	2.90906	0.02717	0.03781	0.25531	0.09331
	Flavobacterium aquaticum	Species	Bacteria: Bacteroidetes: Flavobacteria: Flavobacteriales: Flavobacteriaceae: Flavobacterium	3.19287	0.02717	0.03781	0.07415	0.38575
	Elusimicrobia_c	Class	Bacteria: Elusimicrobia	2.08269	0.02717	0.03782	0.03341	0.00964
	Rectinema	Genus	Bacteria: Spirochaetes: Spirochaetia: Spirochaetales: Spirochaetaceae	2.82730	0.02717	0.03783	0.16342	0.02927
	DQ206413_g	Genus	Bacteria: Fusobacteria: Fusobacteria_c: Fusobacteriales: Fusobacteriaceae	3.25539	0.02717	0.03784	0.50637	0.14649
	Leptospiraceae_uc	Genus	Bacteria: Spirochaetes: Spirochaetia: Leptospirales: Leptospiraceae	2.20383	0.02717	0.03784	0.05495	0.02322
	AY193168_s	Species	Bacteria: Fusobacteria: Fusobacteria_c: Fusobacteriales: Fusobacteriaceae: DQ206413_g	3.21010	0.02717	0.03785	0.46797	0.14375
	LBQD_o_uc	Family	Bacteria: Parcubacteria_OD1: Paceibacter_c: LBQD_o	2.28393	0.02891	0.04058	0.03818	0.00000
	HQ343229_f	Family	Bacteria: Chlorobi: OPB56_c: OPB56_o	2.13782	0.03474	0.05189	0.05756	0.08476
	LBQD_o	Order	Bacteria: Parcubacteria_OD1: Paceibacter_c	2.31664	0.03596	0.05378	0.04417	0.00298
	Acinetobacter_uc	Species	Bacteria: Proteobacteria: Gammaproteobacteria: Pseudomonadales: Moraxellaceae: Acinetobacter	2.65569	0.03610	0.05405	0.14485	0.05454
	Delftia	Genus	Bacteria: Proteobacteria: Betaproteobacteria: Burkholderiales: Comamonadaceae	2.71825	0.03849	0.05771	0.10526	0.00093
	Brevundimonas diminuta group	Species	Bacteria: Proteobacteria: Alphaproteobacteria: Caulobacterales: Caulobacteraceae: Brevundimonas	3.32387	0.03849	0.05772	0.42185	0.00045
	Cellvibrionales	Order	Bacteria: Proteobacteria: Gammaproteobacteria	2.14937	0.03994	0.05992	0.00238	0.03008
	Cellvibrionaceae	Family	Bacteria: Proteobacteria: Gammaproteobacteria: Cellvibrionales	2.09757	0.03994	0.05993	0.00238	0.02690
	Frankiales	Order	Bacteria: Actinobacteria: Actinobacteria_c	2.26148	0.04742	0.07172	0.02965	0.06593
	Neisseriaceae	Family	Bacteria: Proteobacteria: Betaproteobacteria: Neisseriales	3.02649	0.04742	0.07176	0.32083	0.10846
	Spirochaetaceae	Family	Bacteria: Spirochaetes: Spirochaetia: Spirochaetales	2.87817	0.04742	0.07177	0.21075	0.05989
	AB021325_f	Family	Bacteria: Actinobacteria: Actinobacteria_c: Frankiales	2.26202	0.04742	0.07178	0.02938	0.06571
	Coxiellaceae_uc	Genus	Bacteria: Proteobacteria: Gammaproteobacteria: Legionellales: Coxiellaceae	2.35669	0.04742	0.07182	0.06663	0.02138
	EU104078_s	Species	Bacteria: Bacteroidetes: Bacteroidia: Bacteroidales: Porphyromonadaceae: Paludibacter	2.75921	0.04742	0.07183	0.18401	0.06936
	GQ387490_s	Species	Bacteria: Actinobacteria: Acidimicrobiia: Acidimicrobiales: Ilumatobacter_f: GQ387490_g	2.43011	0.04742	0.07184	0.04521	0.09879
	HQ178740_s	Species	Bacteria: Proteobacteria: Epsilonproteobacteria: Campylobacterales: Sulfurimonas_f: Sulfuricurvum	2.40056	0.04742	0.07186	0.06694	0.01695
	Treponema	Genus	Bacteria: Spirochaetes: Spirochaetia: Spirochaetales: Spirochaetaceae	2.05640	0.04742	0.07187	0.03744	0.01514
	Arcobacter venerupis group	Species	Bacteria: Proteobacteria: Epsilonproteobacteria: Campylobacterales: Campylobacteraceae: Arcobacter	2.42586	0.04742	0.07188	0.08739	0.03427
	Sulfuricurvum kujiense	Species	Bacteria: Proteobacteria: Epsilonproteobacteria: Campylobacterales: Sulfurimonas_f: Sulfuricurvum	2.30402	0.04742	0.07189	0.05997	0.02004
	NEFZ_s	Species	Bacteria: Proteobacteria: Gammaproteobacteria: Pseudomonadales: Moraxellaceae: Acinetobacter	2.00975	0.04742	0.07192	0.03454	0.01440
