# Supplementary material for: Bacterial community composition and potential pathogens along the Pinheiros River in the southeast of Brazil
Source: Sci Rep. 2020 Jun 9;10:9331. doi: 10.1038/s41598-020-66386-y (PMC7283273; doi:10.1038/s41598-020-66386-y)
Supplement: Supplementary file 4 — Supplementary Table 3. [file 41598_2020_66386_MOESM4_ESM.xlsx]

## Sheet: Orthology
Table S3. Functional biomarkers computed by the LEfSe analysis
Ortholog	Definition	Pathway	Module	LDA effect size	p-value	p-value (FDR)	Pinheiros River	Billings
K07483	transposase			2.27596	0.00183679	0.0019035	0.0479041	0.0103475
K03177	tRNA pseudouridine55 synthase			2.43894	0.00183679	0.00190685	0.0774726	0.132223
K05275	pyridoxine 4-dehydrogenase	ko00750, ko01100, ko01120		2.11885	0.00183679	0.00190712	0.0427803	0.0688758
K00121	S-(hydroxymethyl)glutathione dehydrogenase / alcohol dehydrogenase	ko00010, ko00071, ko00350, ko00625, ko00626, ko00680, ko00830, ko00980, ko00982, ko01100, ko01110, ko01120, ko01130, ko01200, ko01220, ko05204		2.09322	0.00183679	0.00190766	0.00838231	0.0329709
K03407	two-component system, chemotaxis family, sensor kinase CheA	ko02020, ko02030	M00506	2.42601	0.00183679	0.00191048	0.0631371	0.00999847
K07447	putative holliday junction resolvase			3.51272	0.00183679	0.00191075	0.0317658	0.682814
K07445	putative DNA methylase			2.84129	0.00183679	0.00191237	0.011021	0.149599
K07107	acyl-CoA thioester hydrolase			2.13777	0.00183679	0.00191399	0.0439776	0.0167116
K02067	phospholipid/cholesterol/gamma-HCH transport system substrate-binding protein	ko02010	M00210, M00669, M00670	2.20494	0.00183679	0.00191548	0.0467642	0.0149035
K04735	transcription factor p65	ko01523, ko04010, ko04014, ko04024, ko04062, ko04064, ko04066, ko04071, ko04137, ko04151, ko04210, ko04211, ko04218, ko04380, ko04620, ko04621, ko04622, ko04623, ko04625, ko04657, ko04658, ko04659, ko04660, ko04662, ko04668, ko04722, ko04917, ko04920, ko04926, ko04931, ko04932, ko04933, ko05030, ko05120, ko05131, ko05132, ko05133, ko05134, ko05140, ko05142, ko05145, ko05146, ko05152, ko05160, ko0…	M00686	2.25766	0.00183679	0.00191765	0.0195028	0.055501
K06337	spore coat-associated protein S			2.27024	0.00183679	0.001919	0.0124013	0.0494637
K00923	phosphatidylinositol-4-phosphate 3-kinase	ko00562, ko01100, ko04070		2.30866	0.00183679	0.00192159	0.0320395	0.072548
K06793	versican core protein	ko04514		2.73787	0.00183679	0.00192241	0.00337865	0.112548
K03670	periplasmic glucans biosynthesis protein			2.20141	0.00183679	0.00192254	0.0161469	0.0477479
K01858	myo-inositol-1-phosphate synthase	ko00521, ko00562, ko01100, ko01130		2.13825	0.00183679	0.00192514	0.0220827	0.0493795
K03303	lactate permease			2.22283	0.00183679	0.00192555	0.0356729	0.00246395
K05368	aquacobalamin reductase / NAD(P)H-flavin reductase	ko00740, ko00860, ko01100		2.10805	0.00183679	0.00192582	0.0277483	0.00229894
K14937	methyl farnesoate epoxidase / farnesoate epoxidase	ko00981		2.15549	0.00183679	0.00192637	0.0281276	0.0565377
K04707	E3 ubiquitin-protein ligase CBL	ko04012, ko04120, ko04144, ko04910, ko05100, ko05200, ko05205, ko05220		2.22251	0.00183679	0.00192665	0.0118582	0.0450424
K00973	glucose-1-phosphate thymidylyltransferase	ko00521, ko00523, ko00525, ko01130	M00793	2.17415	0.00183679	0.00193187	0.0653479	0.0356816
K13037	L-alanine-L-anticapsin ligase	ko00999, ko01130	M00787	2.12337	0.00183679	0.00193228	0.00377997	0.0301504
K01298	carboxypeptidase A2	ko04972, ko04974		2.08862	0.00183679	0.00193462	0.00745568	0.0317828
K07031	D-glycero-alpha-D-manno-heptose-7-phosphate kinase	ko00540		2.30243	0.00183679	0.00193684	0.0170575	0.0569868
K00702	cellobiose phosphorylase	ko00500, ko01100		2.08765	0.00183679	0.00193739	0.0236814	0.0479538
K08865	PDZ-binding kinase			2.13489	0.00183679	0.00193753	0.00226523	0.0293499
K11560	kinetochore protein Mis13/DSN1			2.22589	0.00183679	0.00193878	0.0197769	0.0532218
K18139	outer membrane protein, multidrug efflux system	ko01501, ko02024	M00642, M00643, M00647, M00718, M00768, M00822	2.16489	0.00183679	0.00193947	0.0370098	0.0079736
K02314	replicative DNA helicase	ko03030, ko04112		2.17863	0.00183679	0.00194812	0.0423654	0.0123896
K01991	polysaccharide biosynthesis/export protein	ko02026		2.10824	0.00183679	0.00194994	0.0386955	0.0132346
K02390	flagellar hook protein FlgE	ko02040		2.1369	0.00183679	0.00195698	0.0366084	0.00939728
K03873	elongin-B	ko04066, ko04120, ko05170, ko05200, ko05211	M00383, M00388	2.35442	0.00183679	0.00195712	0.010196	0.0552281
K04057	type III secretion protein P	ko03070	M00332	2.28953	0.00183679	0.00195769	0.04365	0.00489557
K03424	TatD DNase family protein			2.25199	0.00183679	0.00195868	0.0470214	0.0114921
K02096	phycobilisome core-membrane linker protein	ko00196, ko01100		2.2381	0.00183679	0.00195981	0.0286172	0.0630219
K02287	phycocyanin-associated, rod	ko00196, ko01100		2.10378	0.00183679	0.00196009	0.000276472	0.0254749
K00340	NADH-quinone oxidoreductase subunit K	ko00190, ko01100	M00144	2.0795	0.00183679	0.00196095	0.0458246	0.0220067
K02397	flagellar hook-associated protein 3 FlgL	ko02040		2.08516	0.00183679	0.00196194	0.0293793	0.00524674
K02004	putative ABC transport system permease protein		M00258	2.46116	0.00183679	0.00196237	0.164515	0.10688
K01442	choloylglycine hydrolase	ko00120, ko00121, ko01100		2.52341	0.00183679	0.00196251	0.0709497	0.137498
K07004	uncharacterized protein			2.53299	0.00183679	0.00196436	0.0546594	0.122697
K00725	(N-Acetylneuraminyl)-galactosylglucosylceramide N-acetylgalactosaminyltransferase	ko00604, ko01100		2.12632	0.00183679	0.0019685	0.00023894	0.0267903
K03521	electron transfer flavoprotein beta subunit			2.18606	0.00183679	0.00196964	0.0373699	0.00687345
K06137	pyrroloquinoline-quinone synthase			2.16071	0.00183679	0.00196993	0.00454122	0.0332976
K00645	[acyl-carrier-protein] S-malonyltransferase	ko00061, ko00333, ko01100, ko01130, ko01212	M00082	2.08484	0.00183679	0.00197495	0.0434348	0.01932
K00020	3-hydroxyisobutyrate dehydrogenase	ko00280, ko01100		2.10503	0.00183679	0.00197957	0.0236499	0.0489218
K02051	NitT/TauT family transport system substrate-binding protein		M00188	2.3425	0.00183679	0.00198174	0.0559785	0.0121704
K07250	4-aminobutyrate aminotransferase / (S)-3-amino-2-methylpropionate transaminase	ko00250, ko00280, ko00410, ko00640, ko00650, ko01100, ko01120	M00027	2.11303	0.00183679	0.00198479	0.00385678	0.0296023
K03406	methyl-accepting chemotaxis protein	ko02020, ko02030		3.34132	0.00183679	0.00198537	0.494676	0.0559951
K11808	phosphoribosylaminoimidazole carboxylase	ko00230, ko01100, ko01110	M00048	2.20532	0.00183679	0.00198552	0.0125061	0.0443947
K11367	chromodomain-helicase-DNA-binding protein 1			2.19264	0.00183679	0.00198668	0.0504383	0.0814032
K18374	type III secretion inner rod protein HrpB2		M00660	2.23964	0.00183679	0.00198814	0.0112207	0.0457479
K18556	NADH-dependent fumarate reductase subunit A	ko00720, ko01120, ko01200	M00173	2.28615	0.00183679	0.00198931	0.00500615	0.0434589
K00934	arginine kinase	ko00330		3.37483	0.00183679	0.00198945	0.43148	0.905365
K00698	chitin synthase	ko00520		2.10829	0.00183679	0.00199018	0.0200381	0.045502
K04022	alcohol dehydrogenase	ko00010, ko01100, ko01110, ko01120, ko01130		2.11792	0.00183679	0.00199077	0.0186944	0.0447338
K01999	branched-chain amino acid transport system substrate-binding protein	ko02010, ko02024	M00237	2.08912	0.00183679	0.00199443	0.092288	0.0679325
K14267	N-succinyldiaminopimelate aminotransferase	ko00300, ko01100, ko01120, ko01230	M00016	2.12663	0.00183679	0.00199487	0.00366569	0.0302365
K16403	O-methyltransferase	ko01052		2.09729	0.00183679	0.00199575	0.00146366	0.0262857
K02626	arginine decarboxylase	ko00330, ko01100	M00133	2.50484	0.00183679	0.0019959	0.00263763	0.0663919
K02024	maltoporin			2.36866	0.00183679	0.00199664	0.0285475	0.0750881
K11361	transcription factor SPT20			2.35676	0.00183679	0.00199708	0.000279418	0.0455564
K18461	WAS protein family homolog 1	ko04144, ko04212		2.21524	0.00183679	0.00200003	0.00498699	0.0376172
K02483	two-component system, OmpR family, response regulator			2.15012	0.00183679	0.00200283	0.0508046	0.0227461
K03274	ADP-L-glycero-D-manno-heptose 6-epimerase	ko00540, ko01100	M00064	2.16535	0.00183679	0.00200298	0.0299429	0.0590102
K04028	ethanolamine utilization protein EutN			2.12184	0.00183679	0.00200595	0.00253156	0.0288087
K01178	glucoamylase	ko00500, ko01100		2.25427	0.00183679	0.00200848	0.0377864	0.0735033
K09695	lipooligosaccharide transport system ATP-binding protein	ko02010	M00252	2.68629	0.00183679	0.0020167	0.0129642	0.109887
K01082	3'(2'), 5'-bisphosphate nucleotidase	ko00920, ko01100, ko01120, ko01130		2.08239	0.00183679	0.00202559	0.00763761	0.0316155
K03551	holliday junction DNA helicase RuvB	ko03440		2.13214	0.00183679	0.00202878	0.0450741	0.0181614
K07263	zinc protease			2.24457	0.00183679	0.00202908	0.0575453	0.0226214
K02634	apocytochrome f	ko00195, ko01100	M00162	2.17672	0.00183679	0.00203579	0.00102147	0.0308648
K00175	2-oxoglutarate/2-oxoacid ferredoxin oxidoreductase subunit beta	ko00010, ko00020, ko00620, ko00650, ko00720, ko01100, ko01110, ko01120, ko01130, ko01200	M00009, M00011, M00173, M00620	2.13343	0.00183679	0.00203686	0.0287265	0.00173341
K01459	N-carbamoyl-D-amino-acid hydrolase			2.18329	0.00183679	0.00204192	0.0361453	0.0664464
K03430	2-aminoethylphosphonate-pyruvate transaminase	ko00440, ko01100, ko01120		2.47328	0.00183679	0.00204285	0.0470617	0.106333
K02078	acyl carrier protein	ko00999, ko01130	M00848	2.19303	0.00183679	0.00204424	0.0491467	0.0181536
K01060	cephalosporin-C deacetylase	ko00311, ko01130		2.34133	0.00183679	0.00204516	0.0161454	0.0598346
K05977	2'-hydroxybiphenyl-2-sulfinate desulfinase			2.2465	0.00183679	0.0020498	0.0223446	0.0574243
K07255	taurine dehydrogenase small subunit	ko00430		2.10257	0.00183679	0.00205151	0.0154429	0.0405711
K07412	cytochrome P450 family 2 subfamily B	ko00140, ko00590, ko00830, ko01100, ko05204		2.21929	0.00183679	0.00205167	0.0245848	0.0575221
K01740	O-acetylhomoserine (thiol)-lyase	ko00270, ko01100		2.15888	0.00183679	0.00205509	0.0438851	0.015251
K15156	mediator of RNA polymerase II transcription subunit 14	ko04919		2.42603	0.00183679	0.00205524	0.00401549	0.057156
K03678	exosome complex component RRP45	ko03018	M00391	2.37153	0.00183679	0.00205759	0.0385112	0.0853611
K00971	mannose-1-phosphate guanylyltransferase	ko00051, ko00520, ko01100, ko01110	M00114, M00361, M00362	2.09003	0.00183679	0.00205884	0.0355397	0.0599467
K09840	9-cis-epoxycarotenoid dioxygenase	ko00906, ko01100, ko01110	M00372	2.35876	0.00183679	0.00206119	0.00200228	0.0474894
K03116	sec-independent protein translocase protein TatA	ko03060, ko03070	M00336	2.1696	0.00183679	0.00206181	0.0415792	0.0122246
K02021	putative ABC transport system ATP-binding protein			2.19169	0.00183679	0.00206197	0.0342883	0.0651855
K00335	NADH-quinone oxidoreductase subunit F	ko00190, ko01100	M00144	2.22509	0.00183679	0.00206433	0.0553091	0.0219263
K07288	uncharacterized membrane protein			2.10642	0.00183679	0.00206637	0.000732332	0.0260859
K07088	uncharacterized protein			2.28316	0.00183679	0.00206921	0.0508723	0.0126846
K02035	peptide/nickel transport system substrate-binding protein	ko02024	M00239	2.14956	0.00183679	0.00207333	0.071563	0.043541
K07145	heme oxygenase (staphylobilin-producing)	ko00860, ko01110		2.10313	0.00183679	0.00207396	0.0026383	0.0277989
K09577	FK506-binding protein 14			2.21578	0.00183679	0.00207667	0.0138707	0.0465417
K08303	putative protease	ko05120		2.21439	0.00183679	0.00207762	0.0374685	0.00490263
K11020	exotoxin A			2.11606	0.00183679	0.00207794	0.000664867	0.0265916
K06981	isopentenyl phosphate kinase	ko00900, ko01110, ko01130	M00849	2.11257	0.00183679	0.00207874	0.0175011	0.0432193
K14300	nuclear pore complex protein Nup133	ko03013	M00427	2.11536	0.00183679	0.00207938	0.00583057	0.0317155
K04691	serine protease DegS			2.57257	0.00183679	0.00208033	0.021926	0.0964742
K02049	NitT/TauT family transport system ATP-binding protein		M00188	2.15362	0.00183679	0.00208225	0.0431135	0.0148265
K03657	DNA helicase II / ATP-dependent DNA helicase PcrA	ko03420, ko03430		2.32402	0.00183679	0.00208257	0.0701026	0.0281283
K07606	vimentin	ko05169, ko05206		2.09694	0.00183679	0.00208337	0.0298161	0.00501442
K12446	L-arabinokinase	ko00520, ko01100		2.81398	0.00183679	0.00208417	0.0360947	0.166214
K01270	dipeptidase D	ko00480, ko01100		2.1693	0.00183679	0.00208514	0.0321699	0.00283506
K00925	acetate kinase	ko00430, ko00620, ko00640, ko00680, ko00720, ko01100, ko01120, ko01200	M00357, M00579	2.2155	0.00183679	0.0020861	0.0387281	0.00607878
K09817	zinc transport system ATP-binding protein	ko02010	M00242	2.11141	0.00183679	0.00208626	0.0352654	0.00961662
K11523	two-component system, chemotaxis family, response regulator PixH	ko02020	M00508	2.40446	0.00183679	0.00208755	0.0613412	0.0107851
K00796	dihydropteroate synthase	ko00790, ko01100	M00126, M00841	2.20558	0.00183679	0.00208803	0.0710788	0.0391708
K14266	tryptophan 7-halogenase	ko00404, ko01130	M00789, M00790	2.11144	0.00183679	0.00209643	0.000895311	0.0265457
K00556	tRNA (guanosine-2'-O-)-methyltransferase			2.85228	0.00183679	0.00209838	0.0269583	0.169092
K00548	5-methyltetrahydrofolate--homocysteine methyltransferase	ko00270, ko00450, ko00670, ko01100, ko01110, ko01230	M00017	2.19628	0.00183679	0.00209935	0.0411861	0.00995866
K01006	pyruvate, orthophosphate dikinase	ko00620, ko00710, ko00720, ko01100, ko01120, ko01200	M00169, M00171, M00172, M00173	2.26629	0.00183679	0.00210212	0.0335331	0.0702583
K01951	GMP synthase (glutamine-hydrolysing)	ko00230, ko00983, ko01100	M00050	2.20153	0.00183679	0.00210245	0.0441352	0.0125254
K03832	periplasmic protein TonB			2.29383	0.00183679	0.00210457	0.0782808	0.0391382
K05518	phosphoserine phosphatase RsbX			2.19363	0.00183679	0.00210686	0.0134793	0.0445155
K02278	prepilin peptidase CpaA			2.1175	0.00183679	0.00210735	0.00135611	0.0273698
K00648	3-oxoacyl-[acyl-carrier-protein] synthase III	ko00061, ko01100, ko01212	M00082, M00083	2.13646	0.00183679	0.00211376	0.0392261	0.0120428
K05592	ATP-dependent RNA helicase DeaD	ko03018		2.10149	0.00183679	0.00211393	0.0370497	0.0119844
K03776	aerotaxis receptor	ko02020, ko02030		2.25228	0.00183679	0.00211492	0.0465968	0.0110443
K21471	peptidoglycan DL-endopeptidase CwlO			2.35834	0.00183679	0.00211558	0.0691782	0.0237353
K02346	DNA polymerase IV			2.0879	0.00183679	0.00211641	0.03012	0.00583344
K04432	mitogen-activated protein kinase kinase 3	ko04010, ko04013, ko04015, ko04218, ko04620, ko04624, ko04664, ko04668, ko04714, ko04750, ko04912, ko05014, ko05145, ko05164, ko05169, ko05170	M00689	2.10622	0.00183679	0.0021169	0.000491324	0.0258328
K00176	2-oxoglutarate ferredoxin oxidoreductase subunit delta	ko00020, ko00720, ko01100, ko01120, ko01200	M00009, M00011, M00173, M00620	2.26236	0.00183679	0.00211806	0.040871	0.00447853
K00986	RNA-directed DNA polymerase			2.86043	0.00183679	0.00211889	0.0772705	0.222102
K02030	polar amino acid transport system substrate-binding protein		M00236	2.38761	0.00183679	0.00212021	0.106041	0.057416
K03608	cell division topological specificity factor			2.12376	0.00183679	0.00212104	0.0332019	0.00680757
K02630	phycoerythrocyanin-associated rod linker protein	ko00196		2.62409	0.00183679	0.00212321	0.000583274	0.0845466
K03408	purine-binding chemotaxis protein CheW	ko02020, ko02030		2.45951	0.00183679	0.0021257	0.0639601	0.00654406
K03738	aldehyde:ferredoxin oxidoreductase	ko00030, ko01100, ko01120, ko01200	M00309	2.24931	0.00183679	0.00212637	0.0371943	0.00188544
K00569	thiopurine S-methyltransferase	ko00983		2.20392	0.00183679	0.00213022	0.0331024	0.0648879
K02392	flagellar basal-body rod protein FlgG	ko02040		2.20185	0.00183679	0.00213307	0.0351576	0.0035245
K04710	ceramide synthetase	ko00600, ko01100, ko04071	M00094, M00099	2.48339	0.00183679	0.00213323	0.00798525	0.0686573
K03098	apolipoprotein D and lipocalin family protein			2.18353	0.00183679	0.00213458	0.0370675	0.00674929
K00525	ribonucleoside-diphosphate reductase alpha chain	ko00230, ko00240, ko01100	M00053	2.25271	0.00183679	0.00213626	0.0490203	0.0134318
K07315	phosphoserine phosphatase RsbU/P			2.60047	0.00183679	0.00213997	0.0983896	0.0188822
K02482	two-component system, NtrC family, sensor kinase			2.6447	0.00183679	0.00214031	0.0935787	0.00552647
K01952	phosphoribosylformylglycinamidine synthase	ko00230, ko01100, ko01110, ko01130	M00048	2.22165	0.00183679	0.00214489	0.0727053	0.0395871
K11521	two-component system, OmpR family, manganese sensing response regulator	ko02020	M00465	2.31719	0.00183679	0.00214744	0.0519986	0.0106824
K06889	uncharacterized protein			2.16539	0.00183679	0.00215033	0.0409525	0.0118829
K00059	3-oxoacyl-[acyl-carrier protein] reductase	ko00061, ko00333, ko00780, ko01040, ko01100, ko01130, ko01212	M00083, M00572	2.52144	0.00183679	0.00215358	0.221097	0.287342
K03163	DNA topoisomerase I			2.08453	0.00183679	0.00215392	0.0192988	0.043396
K06400	site-specific DNA recombinase			2.18501	0.00183679	0.00215529	0.0336145	0.00319177
K01083	3-phytase	ko00562		2.30563	0.00183679	0.0021601	0.00596006	0.0461862
K07014	uncharacterized protein			2.27891	0.00183679	0.00216442	0.0103553	0.0481688
K07661	two-component system, OmpR family, response regulator RstA	ko02020	M00446	2.12485	0.00183679	0.00216597	0.0298435	0.0033822
K06811	cadherin 17, LI cadherin	ko05226		2.08191	0.00183679	0.00217449	0.0143406	0.038292
K11741	quaternary ammonium compound-resistance protein SugE			2.47791	0.00183679	0.00218378	0.0170113	0.0769205
K15268	O-acetylserine/cysteine efflux transporter			2.10916	0.00183679	0.00219013	0.037486	0.011971
K00010	myo-inositol 2-dehydrogenase / D-chiro-inositol 1-dehydrogenase	ko00521, ko00562, ko01100, ko01120, ko01130		2.44931	0.00183679	0.00219031	0.0600925	0.116171
K03665	GTPase			2.50934	0.00183679	0.00219067	0.074308	0.138729
K07760	cyclin-dependent kinase		M00693	2.51723	0.00183679	0.00219599	0.156196	0.0905916
K02003	putative ABC transport system ATP-binding protein		M00258	2.22436	0.00183679	0.00219849	0.0911976	0.0578712
K02647	carbohydrate diacid regulator			2.39239	0.00183679	0.00220009	0.0151859	0.0643507
K08170	MFS transporter, DHA2 family, multidrug resistance protein		M00702	2.17838	0.00183679	0.00220027	0.00414161	0.0340998
K18462	WASH complex subunit FAM21	ko04144		2.23034	0.00183679	0.00220744	0.0222558	0.056047
K08180	MFS transporter, MCP family, solute carrier family 16 (monocarboxylic acid transporters), member 3	ko05230		2.15068	0.00183679	0.00220852	0.010913	0.0390082
K06147	ATP-binding cassette, subfamily B, bacterial			2.22972	0.00183679	0.00220906	0.0637478	0.0300045
K01400	bacillolysin			2.67734	0.00183679	0.00220978	0.0266477	0.121588
K05363	serine/alanine adding enzyme	ko00550, ko01100		2.2676	0.00183679	0.00221177	0.0207425	0.0575791
K16330	pseudouridylate synthase / pseudouridine kinase	ko00240		2.2259	0.00183679	0.0022143	0.00246275	0.0359081
K03814	monofunctional glycosyltransferase	ko00550		2.12758	0.00183679	0.00221756	0.0418827	0.0152533
K01775	alanine racemase	ko00473, ko01100, ko01502		2.31307	0.00183679	0.00221865	0.0883806	0.129305
K03569	rod shape-determining protein MreB and related proteins			2.28198	0.00183679	0.00221992	0.0525466	0.0144636
K02456	general secretion pathway protein G	ko03070, ko05111	M00331	2.26004	0.00183679	0.00222101	0.052199	0.0160018
K01130	arylsulfatase	ko00140, ko00600		2.08166	0.00183679	0.00222247	0.0350217	0.0589593
K07268	opacity associated protein			2.14372	0.00183679	0.00222521	0.0132052	0.0408505
K16938	septin 3/9/12	ko05100		2.17126	0.00183679	0.00222905	0.00752898	0.036997
K00347	Na+-transporting NADH:ubiquinone oxidoreductase subunit B			2.23664	0.00183679	0.00223383	0.0389268	0.073215
K08316	16S rRNA (guanine966-N2)-methyltransferase			2.13573	0.00183679	0.00223918	0.0247304	0.0518683
K02406	flagellin	ko02020, ko02040, ko04621, ko04626, ko05132, ko05134		2.28193	0.00183679	0.00223937	0.0488594	0.0107804
K06168	tRNA-2-methylthio-N6-dimethylallyladenosine synthase			2.47534	0.00183679	0.00224215	0.0286188	0.0881727
K01784	UDP-glucose 4-epimerase	ko00052, ko00520, ko01100	M00361, M00362, M00632	2.18519	0.00183679	0.00224642	0.0563259	0.0258908
K01915	glutamine synthetase	ko00220, ko00250, ko00630, ko00910, ko01100, ko01120, ko01230, ko02020, ko04217, ko04724, ko04727		2.20873	0.00183679	0.00224829	0.0927703	0.0606289
K08790	serine/threonine kinase 38			2.5796	0.00183679	0.00224997	0.00258959	0.0783581
K03286	OmpA-OmpF porin, OOP family			2.37783	0.00183679	0.00225221	0.0605878	0.0130505
K06957	tRNA(Met) cytidine acetyltransferase			2.42526	0.00183679	0.0022539	0.020059	0.0731049
K01269	aminopeptidase			2.10712	0.00183679	0.00225558	0.026882	0.0522768
K02400	flagellar biosynthesis protein FlhA	ko02040		2.08951	0.00183679	0.00225596	0.0307869	0.00640914
K02474	UDP-N-acetyl-D-galactosamine dehydrogenase	ko00520		2.1196	0.00183679	0.00226824	0.0391712	0.0130305
K07434	aromatase	ko00140, ko01100, ko04913	M00110	2.62621	0.00183679	0.002269	0.0182352	0.102609
K02706	photosystem II P680 reaction center D2 protein	ko00195, ko01100	M00161	2.1812	0.00183679	0.00227071	0.000685015	0.0308398
K01551	arsenite/tail-anchored protein-transporting ATPase			2.50472	0.00183679	0.00227299	0.0192037	0.0829408
K11733	lysine-specific permease			2.10936	0.00183679	0.00227318	0.0661116	0.0405848
K00873	pyruvate kinase	ko00010, ko00230, ko00620, ko01100, ko01110, ko01120, ko01130, ko01200, ko01230, ko04922, ko04930, ko05165, ko05203, ko05230	M00001, M00002, M00049, M00050	2.08433	0.00183679	0.00227452	0.0488808	0.0729668
K02209	DNA replication licensing factor MCM5	ko03030, ko04110, ko04111, ko04113	M00285	2.21303	0.00183679	0.00227471	0.0147782	0.0472416
K16092	vitamin B12 transporter			2.14478	0.00183679	0.00227777	0.0324444	0.00473118
K18227	p-cumate 2,3-dioxygenase ferredoxin reductase component	ko00622, ko01120, ko01220	M00539	2.60864	0.00183679	0.00227969	0.00678975	0.0878116
K03411	chemotaxis protein CheD	ko02030		2.10599	0.00183679	0.00228122	0.034358	0.00903014
K02316	DNA primase	ko03030		2.16862	0.00183679	0.00228276	0.0385201	0.00923161
K01321	coagulation factor IX (Christmas factor)	ko04610		2.08694	0.00183679	0.00228565	0.00614454	0.0303772
K05323	potassium channel subfamily K, invertebrate			2.11554	0.00183679	0.00228623	0.000425252	0.0263207
K02342	DNA polymerase III subunit epsilon	ko00230, ko00240, ko01100, ko03030, ko03430, ko03440	M00260	2.31854	0.00183679	0.00229436	0.05432	0.0128739
K04583	glucagon receptor	ko04080, ko04922		2.17602	0.00183679	0.00229552	0.0138649	0.0436598
K01464	dihydropyrimidinase	ko00240, ko00410, ko00770, ko00983, ko01100	M00046	2.31028	0.00183679	0.00229883	0.00973433	0.0503957
K01271	Xaa-Pro dipeptidase			2.16022	0.00183679	0.00230059	0.0371368	0.00841352
K02007	cobalt/nickel transport system permease protein	ko02010	M00245, M00246	2.22623	0.00183679	0.0023045	0.097506	0.0640347
K02556	chemotaxis protein MotA	ko02020, ko02030, ko02040		2.10024	0.00183679	0.00231751	0.0286897	0.00369716
K01463	N-acetylglucosamine malate deacetylase 1			2.14248	0.00183679	0.00232188	0.00552154	0.0330873
K01908	propionyl-CoA synthetase	ko00640, ko01100		2.19243	0.00183679	0.00232268	0.0396499	0.0706003
K13239	Delta3-Delta2-enoyl-CoA isomerase	ko00071, ko04146		2.16801	0.00183679	0.00232547	0.0849824	0.0557355
K07487	transposase			2.16873	0.00183679	0.00232567	0.0325531	0.00325733
K07090	uncharacterized protein			2.40609	0.00183679	0.00232627	0.0931137	0.0423667
K07290	AsmA family protein			2.17871	0.00183679	0.00232766	0.00422595	0.0342076
K01652	acetolactate synthase I/II/III large subunit	ko00290, ko00650, ko00660, ko00770, ko01100, ko01110, ko01130, ko01210, ko01230	M00019, M00570	2.24903	0.00183679	0.00233609	0.0508149	0.0155286
K14735	hephaestin	ko00860, ko04978		2.09628	0.00183679	0.00234195	0.00114521	0.0259091
K02462	general secretion pathway protein M	ko03070, ko05111	M00331	2.12431	0.00183679	0.00234316	0.0360163	0.062444
K02415	flagellar FliL protein			2.16914	0.00183679	0.00234337	0.035816	0.00649226
K00179	indolepyruvate ferredoxin oxidoreductase, alpha subunit			2.11159	0.00183679	0.00234479	0.0279511	0.00229141
K07132	ATP-dependent target DNA activator			2.33011	0.00183679	0.00234539	0.0490531	0.00648305
K03391	pentachlorophenol monooxygenase	ko00361, ko00364, ko01100, ko01120		2.09815	0.00183679	0.00234702	0.00299771	0.0278694
K03392	aminocarboxymuconate-semialdehyde decarboxylase	ko00380, ko01100	M00038	3.0639	0.00183679	0.00234722	0.446822	0.215322
K06356	phosphatase RapG regulator	ko02024		2.10081	0.00183679	0.0023515	0.0538364	0.0288109
K03148	sulfur carrier protein ThiS adenylyltransferase	ko00730, ko01100, ko04122		2.10206	0.00183679	0.00235232	0.00641925	0.0315177
K07577	putative mRNA 3-end processing factor			2.24602	0.00183679	0.00235764	0.0334133	0.0684543
K07662	two-component system, OmpR family, response regulator CpxR	ko01503, ko02020	M00447, M00727, M00728	2.10334	0.00183679	0.00235949	0.0366294	0.0114568
K07215	heme oxygenase (biliverdin-IX-beta and delta-forming)	ko00860		2.56539	0.00183679	0.00237084	0.0464828	0.119805
K06919	putative DNA primase/helicase			2.15792	0.00183679	0.00237126	0.0376219	0.00905124
K07126	uncharacterized protein			2.54306	0.00183679	0.00238063	0.0840028	0.0143658
K03909	tissue factor pathway inhibitor	ko04610		2.17443	0.00183679	0.00238671	0.0495108	0.0791959
K13993	HSP20 family protein	ko04141		2.18799	0.00183679	0.00239557	0.0410224	0.010389
K03309	dicarboxylate/amino acid:cation (Na+ or H+) symporter, DAACS family			2.46958	0.00183679	0.002396	0.0127675	0.0715347
K01417	extracellular elastinolytic metalloproteinase			2.23815	0.00183679	0.00239621	0.0164949	0.050903
K07154	serine/threonine-protein kinase HipA			2.23326	0.00183679	0.00239769	0.0409823	0.00696172
K03780	L(+)-tartrate dehydratase beta subunit	ko00630		2.10879	0.00183679	0.00241221	0.021338	0.0468314
K03711	Fur family transcriptional regulator, ferric uptake regulator			2.26019	0.00183679	0.00241328	0.0612289	0.0250193
K05527	BolA family transcriptional regulator, general stress-responsive regulator			2.50956	0.00183679	0.00242105	0.00618855	0.0706412
K01906	6-carboxyhexanoate--CoA ligase	ko00780, ko01100	M00577	2.07794	0.00183679	0.00242647	0.0368745	0.0131431
K03032	26S proteasome regulatory subunit N2	ko03050, ko05169	M00341	2.12193	0.00183679	0.00243191	0.0271315	0.0534143
K07552	MFS transporter, DHA1 family, multidrug resistance protein			2.16825	0.00183679	0.00243213	0.0525955	0.0233321
K03298	drug/metabolite transporter, DME family			2.34676	0.00183679	0.00243716	0.0568841	0.0126424
K07714	two-component system, NtrC family, response regulator AtoC	ko02020	M00500	2.15694	0.00183679	0.00243935	0.0398823	0.0113766
K14393	cation/acetate symporter			2.44179	0.00183679	0.00244089	0.0625327	0.00742095
K03574	8-oxo-dGTP diphosphatase			2.20265	0.00183679	0.00244861	0.0788171	0.0471255
K07433	steroid 11beta-monooxygenase / corticosterone 18-monooxygenase	ko00140, ko01100, ko04925	M00108, M00108, M00109	2.69248	0.00183679	0.00244928	0.00327366	0.101591
K00174	2-oxoglutarate/2-oxoacid ferredoxin oxidoreductase subunit alpha	ko00010, ko00020, ko00620, ko00650, ko00720, ko01100, ko01110, ko01120, ko01130, ko01200	M00009, M00011, M00173, M00620	2.14114	0.00183679	0.00245127	0.0291799	0.00169964
K03884	NADH-ubiquinone oxidoreductase chain 6	ko00190, ko01100, ko04714, ko04723, ko05012	M00142	2.55799	0.00183679	0.00245149	0.0762992	0.148379
K07493	putative transposase			2.15288	0.00183679	0.00245973	0.0314471	0.00320816
K06142	outer membrane protein			2.16094	0.00183679	0.00246107	0.042427	0.0136556
K04023	ethanolamine transporter			2.21554	0.00183679	0.00246599	0.0116753	0.0443276
K13071	pheophorbide a oxygenase	ko00860, ko01110		2.10681	0.00183679	0.00246622	0.00140654	0.0267829
K12436	polyketide synthase 12			2.24295	0.00183679	0.00246644	0.00177502	0.0365678
K03606	putative colanic acid biosysnthesis UDP-glucose lipid carrier transferase	ko05111		2.21951	0.00183679	0.00247049	0.0462019	0.0132479
K03427	type I restriction enzyme M protein			2.15743	0.00183679	0.00247207	0.0963165	0.0677782
K18548	glutamyl endopeptidase II			2.18981	0.00183679	0.0024741	2.1544e-05	0.0307841
K18569	hydrolase	ko00332, ko01130		2.18807	0.00183679	0.00247433	0.0005601	0.0311989
K02015	iron complex transport system permease protein	ko02010	M00240	2.08376	0.00183679	0.00247546	0.0519886	0.0279344
K03769	peptidyl-prolyl cis-trans isomerase C			2.5	0.00183679	0.00247885	0.0710183	0.00797199
K07665	two-component system, OmpR family, copper resistance phosphate regulon response regulator CusR	ko02020	M00452, M00745	2.41897	0.00183679	0.00248271	0.0822374	0.0299573
K07283	putative salt-induced outer membrane protein			2.28025	0.00183679	0.00248682	0.00616076	0.044092
K07086	uncharacterized protein			2.13354	0.00183679	0.00248704	0.0417382	0.0147379
K07003	uncharacterized protein			2.17705	0.00183679	0.00248933	0.0391654	0.00929937
K02347	DNA polymerase (family X)			2.14982	0.00183679	0.00249093	0.0489956	0.0770347
K00938	phosphomevalonate kinase	ko00900, ko01100, ko01110, ko01130	M00095	2.08063	0.00183679	0.00249506	0.0297461	0.0536261
K11522	two-component system, chemotaxis family, response regulator PixG	ko02020	M00508	2.22749	0.00183679	0.00249897	0.0389384	0.00536918
K02481	two-component system, NtrC family, response regulator			2.12737	0.00183679	0.00250035	0.0487702	0.022154
K09738	uncharacterized protein			2.24721	0.00183679	0.00250336	0.00252844	0.0376666
K16411	stigmatellin polyketide synthase StiG	ko01052		2.10306	0.00183679	0.0025066	0.000323583	0.0254804
K15266	dimethyladenosine transferase 1, mitochondrial			2.34573	0.00183679	0.00250776	0.0335865	0.0777233
K01114	phospholipase C	ko00562, ko00564, ko00565, ko01100, ko01110, ko02024, ko04919		2.27862	0.00183679	0.00250962	0.00950417	0.0472922
K07440	cholesterol 24-hydroxylase	ko00120		2.09491	0.00183679	0.00251358	0.0360356	0.0113506
K03676	glutaredoxin 3			2.10944	0.00183679	0.00251661	0.0357987	0.0613306
K07165	transmembrane sensor			2.22213	0.00183679	0.00251848	0.0489525	0.0157973
K08187	MFS transporter, MCP family, solute carrier family 16 (monocarboxylic acid transporters), member 10	ko04919, ko04974		2.32766	0.00183679	0.00252012	0.0204131	0.0627427
K07494	putative transposase			2.99735	0.00183679	0.00252082	0.0154235	0.214007
K03530	DNA-binding protein HU-beta			2.12113	0.00183679	0.00252576	0.0373022	0.0110685
K01761	methionine-gamma-lyase	ko00270, ko00450		2.50924	0.00183679	0.00253261	0.0215066	0.0859127
K03327	multidrug resistance protein, MATE family			2.32763	0.00183679	0.00253616	0.0576534	0.0153265
K07028	uncharacterized protein			2.11066	0.00183679	0.0025383	0.01487	0.0404745
K15690	RING finger and CCCH-type zinc finger domain-containing protein			2.36251	0.00183679	0.00253925	0.0038382	0.049721
K09922	uncharacterized protein			2.21635	0.00183679	0.00254259	0.0368529	0.00413905
K00277	protein-lysine 6-oxidase			2.19226	0.00183679	0.00254665	0.00360177	0.0345398
K00149	aldehyde dehydrogenase family 9 member A1	ko00010, ko00053, ko00071, ko00280, ko00310, ko00330, ko00340, ko00380, ko00410, ko00561, ko00620, ko01100, ko01110, ko01120, ko01130	M00135	2.18968	0.00183679	0.00254904	0.0200289	0.0507824
K00784	ribonuclease Z	ko03013		2.3402	0.00183679	0.00255217	0.0241015	0.0676765
K07163	uncharacterized protein			2.23442	0.00183679	0.00255988	0.0566925	0.0225802
K07439	24-hydroxycholesterol 7alpha-hydroxylase	ko00120		2.63703	0.00183679	0.00256206	0.0529972	0.139505
K07485	transposase			2.81412	0.00183679	0.00256424	0.031476	0.161638
K02470	DNA gyrase subunit B			2.36414	0.00183679	0.00257227	0.0556271	0.101683
K03609	septum site-determining protein MinD			2.08477	0.00183679	0.00257496	0.0319903	0.00787941
K03559	biopolymer transport protein ExbD			2.31487	0.00183679	0.00257888	0.0739845	0.0328895
K08800	NUAK family, SNF1-like kinase			3.62608	0.00183679	0.0025875	0.12852	0.973816
K07444	putative N6-adenine-specific DNA methylase			2.39893	0.00183679	0.00259942	0.0618982	0.111812
K08884	serine/threonine protein kinase, bacterial			2.33066	0.00183679	0.00260142	0.0223002	0.0649248
K12340	outer membrane protein	ko01501, ko01503, ko02020, ko03070, ko04626, ko05133	M00325, M00326, M00339, M00571, M00575, M00646, M00647, M00696, M00697, M00709, M00720, M00821	2.26993	0.00183679	0.00260191	0.0576263	0.0205904
K09555	BCL2-associated athanogene 1	ko04141		2.63044	0.00183679	0.00260341	0.023679	0.108882
K09006	uncharacterized protein			2.10486	0.00183679	0.00261472	0.000487376	0.0257492
K05313	glutamate receptor, ionotropic, invertebrate			2.31262	0.00183679	0.0026175	0.000430388	0.0413124
K00963	UTP--glucose-1-phosphate uridylyltransferase	ko00040, ko00052, ko00500, ko00520, ko01100, ko01130	M00129, M00361, M00362, M00549, M00854	2.10727	0.00183679	0.00261952	0.0399724	0.0145689
K07814	putative two-component system response regulator			2.55748	0.00183679	0.00262054	0.091226	0.0192311
K01738	cysteine synthase	ko00270, ko00920, ko01100, ko01110, ko01120, ko01130, ko01200, ko01230	M00021	2.19164	0.00183679	0.00262282	0.050811	0.0199174
K01972	DNA ligase (NAD+)	ko03030, ko03410, ko03420, ko03430		2.5212	0.00183679	0.00263097	0.148642	0.214852
K03550	holliday junction DNA helicase RuvA	ko03440		2.07876	0.00183679	0.00263481	0.0329592	0.00918241
K09296	homeobox protein HoxC/D11			2.15278	0.00183679	0.0026366	0.0373364	0.0655682
K08481	circadian clock protein KaiB			2.29216	0.00183679	0.0026384	0.0130296	0.052021
K08903	photosystem II 13kDa protein	ko00195, ko01100		2.08396	0.00183679	0.00263943	0.00555074	0.0296165
K02281	pilus assembly protein CpaD			2.1166	0.00183679	0.00264923	0.000456608	0.0264161
K12734	peptidyl-prolyl cis-trans isomerase-like 3			2.09438	0.00183679	0.00265312	0.0214306	0.0460852
K02335	DNA polymerase I	ko00230, ko00240, ko01100, ko03030, ko03410, ko03420, ko03440		2.46722	0.00183679	0.00265703	0.0884977	0.0300496
K11141	glutamyl aminopeptidase	ko04614		2.54691	0.00183679	0.00266094	0.00529143	0.0755514
K00766	anthranilate phosphoribosyltransferase	ko00400, ko01100, ko01110, ko01130, ko01230	M00023	2.11467	0.00183679	0.00266408	0.0459627	0.0201191
K02328	DNA polymerase delta subunit 2	ko00230, ko00240, ko01100, ko03030, ko03410, ko03420, ko03430, ko03440, ko05166	M00262	2.1793	0.00183679	0.00266775	0.0279073	0.0579299
K03689	cytochrome b6-f complex subunit 8	ko00195, ko01100	M00162	2.20699	0.00183679	0.00266801	0.0251098	0.0571223
K18482	4-amino-4-deoxychorismate lyase	ko00790		2.10455	0.00183679	0.00267064	0.000113129	0.0253567
K08231	MFS transporter, MCP family, solute carrier family 16 (monocarboxylic acid transporters), member 2	ko04919		2.31734	0.00183679	0.00267539	0.047562	0.00623118
K02932	large subunit ribosomal protein L5e	ko03010	M00177	2.1404	0.00183679	0.00268307	0.0281957	0.0556289
K02588	nitrogenase iron protein NifH	ko00625, ko00910, ko01100, ko01120	M00175	2.17697	0.00183679	0.00268467	0.0319962	0.00213551
K07133	uncharacterized protein			2.47422	0.00183679	0.00268813	0.0914082	0.0320077
K02651	pilus assembly protein Flp/PilA	ko04112		2.16463	0.00183679	0.00269107	0.0153214	0.0443398
K00262	glutamate dehydrogenase (NADP+)	ko00220, ko00250, ko00910, ko01100, ko01120		2.15037	0.00183679	0.00269321	0.0366561	0.00858135
K00180	indolepyruvate ferredoxin oxidoreductase, beta subunit			2.09673	0.00183679	0.00269428	0.0263836	0.00159423
K00102	D-lactate dehydrogenase (cytochrome)	ko00620		2.39375	0.00183679	0.00269669	0.0513855	0.100705
K00385	anaerobic sulfite reductase subunit C	ko00920, ko01100, ko01120		2.16463	0.00183679	0.00270018	0.00761155	0.0366301
K02031	peptide/nickel transport system ATP-binding protein	ko02024	M00239	2.53343	0.00183679	0.00270234	0.0606388	0.128746
K08315	hydrogenase 3 maturation protease			2.35848	0.00183679	0.00271072	0.00108354	0.0465405
K02195	heme exporter protein C	ko02010	M00259	2.14537	0.00183679	0.00271615	0.0325647	0.00481356
K07435	cytochrome P450 family 20 subfamily A			2.08616	0.00183679	0.00271643	0.0154033	0.0395923
K00464	all-trans-8'-apo-beta-carotenal 15,15'-oxygenase			2.36339	0.00183679	0.00272079	0.000546677	0.0465228
K10808	ribonucleoside-diphosphate reductase subunit M2	ko00230, ko00240, ko00480, ko00983, ko01100, ko04115	M00053	2.26471	0.00183679	0.00272764	0.0190236	0.0556146
K01129	dGTPase	ko00230		2.17517	0.00183679	0.00272984	0.042725	0.0129883
K03768	peptidyl-prolyl cis-trans isomerase B (cyclophilin B)			2.0912	0.00183679	0.00273121	0.0390359	0.0145622
K15786	aspartate-semialdehyde dehydrogenase	ko00260		2.18922	0.00183679	0.00273507	0.000222493	0.030943
K20444	O-antigen biosynthesis protein			2.36245	0.00183679	0.00273535	0.0789846	0.033108
K01873	valyl-tRNA synthetase	ko00970	M00359, M00360	2.14357	0.00183679	0.00274699	0.0436537	0.0160178
K02909	large subunit ribosomal protein L31	ko03010	M00178	2.15919	0.00183679	0.00275257	0.0463437	0.0176885
K09008	NADH dehydrogenase [ubiquinone] 1 alpha subcomplex assembly factor 3	ko04714		2.10323	0.00183679	0.00275565	0.0154155	0.0405822
K02227	adenosylcobinamide-phosphate synthase	ko00860, ko01100	M00122	2.43563	0.00183679	0.00276606	0.0279335	0.0822661
K04027	ethanolamine utilization protein EutM			2.25238	0.00183679	0.00276917	0.00341413	0.0389748
K00326	cytochrome-b5 reductase	ko00520		2.5221	0.00183679	0.00277087	0.020731	0.0870788
K01473	N-methylhydantoinase A	ko00330, ko01100		2.31004	0.00183679	0.002772	0.0118914	0.0525298
K01068	acyl-coenzyme A thioesterase 1/2/4	ko00062, ko01040, ko01100, ko01110		2.19361	0.00183679	0.00277371	0.0506062	0.0816414
K01338	ATP-dependent Lon protease	ko04112		2.24896	0.00183679	0.00277513	0.0456341	0.0103533
K02258	cytochrome c oxidase assembly protein subunit 11	ko00190, ko01100, ko04714	M00154	2.26112	0.00183679	0.00277541	0.0160502	0.0523379
K01791	UDP-N-acetylglucosamine 2-epimerase (non-hydrolysing)	ko00520, ko01100, ko05111	M00362	2.20237	0.00183679	0.0027874	0.0439422	0.0756137
K07496	putative transposase			3.16323	0.00183679	0.002792	0.0219822	0.31303
K00278	L-aspartate oxidase	ko00250, ko00760, ko01100	M00115	2.1877	0.00183679	0.00279747	0.0281818	0.0587948
K01092	myo-inositol-1(or 4)-monophosphatase	ko00521, ko00562, ko01100, ko04070	M00131	2.30763	0.00183679	0.00280355	0.0524763	0.092889
K02008	cobalt/nickel transport system permease protein	ko02010	M00245, M00246	2.12223	0.00183679	0.00280588	0.0339498	0.00764873
K11904	type VI secretion system secreted protein VgrG	ko03070	M00334	2.27112	0.00183679	0.00280675	0.0479552	0.0108169
K18828	tRNA(fMet)-specific endonuclease VapC			2.3642	0.00183679	0.00281053	0.00938029	0.0554427
K04034	anaerobic magnesium-protoporphyrin IX monomethyl ester cyclase	ko00860, ko01100, ko01110		2.37557	0.00183679	0.00281082	0.0579244	0.0106345
K00380	sulfite reductase (NADPH) flavoprotein alpha-component	ko00920, ko01100, ko01120	M00176	2.07984	0.00183679	0.00281199	0.0428635	0.019027
K06075	MarR family transcriptional regulator, transcriptional regulator for hemolysin			2.10128	0.00183679	0.00281228	0.0326506	0.00759793
K01992	ABC-2 type transport system permease protein		M00254	2.41386	0.00183679	0.00282195	0.0911489	0.0394817
K15216	RNA polymerase I-specific transcription initiation factor RRN3			2.15581	0.00183679	0.00282843	0.00989489	0.0383261
K03086	RNA polymerase primary sigma factor			2.17458	0.00183679	0.00283198	0.055217	0.025521
K18375	type III secretion hrp pilus HrpE		M00660	2.08286	0.00183679	0.00283316	0.00306324	0.0270674
K03441	aquaglyceroporin related protein, other eukaryote			2.24376	0.00183679	0.00283969	0.0418023	0.0766601
K01207	beta-N-acetylhexosaminidase	ko00520, ko00531, ko01100, ko01501	M00628	2.27743	0.00183679	0.00284178	0.0713246	0.0336406
K00094	galactitol-1-phosphate 5-dehydrogenase	ko00052, ko01100		2.41482	0.00183679	0.00284267	0.00812749	0.0599097
K13730	internalin A	ko05100		2.14777	0.00183679	0.00284596	0.0379693	0.0100629
K03797	carboxyl-terminal processing protease			2.18965	0.00183679	0.00284685	0.0496903	0.0189392
K01757	strictosidine synthase	ko00901, ko01100, ko01110		2.87907	0.00183679	0.00285105	0.0743368	0.225529
K02085	adenomatosis polyposis coli protein	ko04310, ko04390, ko04550, ko04810, ko04934, ko05165, ko05166, ko05200, ko05206, ko05210, ko05213, ko05217, ko05224, ko05225, ko05226		2.11927	0.00183679	0.00285135	0.000118572	0.0262394
K04763	integrase/recombinase XerD			2.42184	0.00183679	0.00285495	0.0670529	0.0144238
K00124	formate dehydrogenase iron-sulfur subunit	ko00630, ko00680, ko01100, ko01120, ko01200		2.19338	0.00183679	0.00286007	0.0348067	0.00378836
K07013	uncharacterized protein			2.48225	0.00183679	0.00286189	0.0151972	0.0757098
K00855	phosphoribulokinase	ko00710, ko01100, ko01120, ko01200	M00165, M00166	2.16581	0.00183679	0.00286249	0.0106927	0.039791
K00338	NADH-quinone oxidoreductase subunit I	ko00190, ko01100	M00144	2.22484	0.00183679	0.00286977	0.0515968	0.0182332
K00106	xanthine dehydrogenase/oxidase	ko00230, ko00232, ko00983, ko01100, ko01110, ko01120, ko04146	M00546	2.13261	0.00183679	0.00288106	0.0192923	0.0462344
K13924	two-component system, chemotaxis family, CheB/CheR fusion protein	ko02020, ko02030	M00506	2.63206	0.00183679	0.00288689	0.108743	0.0232215
K00613	glycine amidinotransferase	ko00260, ko00330, ko01100	M00047	2.32379	0.00183679	0.00289089	0.00978458	0.0517363
K00029	malate dehydrogenase (oxaloacetate-decarboxylating)(NADP+)	ko00620, ko00710, ko01100, ko01120, ko01200	M00169, M00172	2.14238	0.00183679	0.00289244	0.0435655	0.0160064
K03367	D-alanine--poly(phosphoribitol) ligase subunit 1	ko00473, ko01503, ko02020, ko05150	M00725	2.24111	0.00183679	0.00289274	0.0368321	0.0714768
K03111	single-strand DNA-binding protein	ko03030, ko03430, ko03440		2.15567	0.00183679	0.00289707	0.0496563	0.021234
K06820	plexin A	ko04360		2.2713	0.00183679	0.00289862	0.0149344	0.0520877
K03782	catalase-peroxidase	ko00360, ko00380, ko00940, ko00983, ko01100, ko01110		2.31663	0.00183679	0.00290391	0.0326148	0.0738778
K03671	thioredoxin 1	ko04621, ko05418		2.30366	0.00183679	0.00290702	0.0614886	0.0214456
K02286	phycocyanin-associated rod linker protein	ko00196, ko01100		2.16347	0.00183679	0.00291453	0.000516174	0.0294569
K02445	MFS transporter, OPA family, glycerol-3-phosphate transporter			2.10253	0.00183679	0.00291515	0.0337097	0.00858393
K03280	UDP-N-acetylglucosamine:(glucosyl)LPS alpha-1,2-N-acetylglucosaminyltransferase	ko00540, ko01100	M00080	2.07788	0.00183679	0.00291547	0.0027062	0.0264344
K15526	L-cysteine:1D-myo-inositol 2-amino-2-deoxy-alpha-D-glucopyranoside ligase			2.08508	0.00183679	0.00291829	0.000775664	0.024904
K15726	cobalt-zinc-cadmium resistance protein CzcA			2.25445	0.00183679	0.00291861	0.0459557	0.010224
K01971	bifunctional non-homologous end joining protein LigD	ko03450		2.26059	0.00183679	0.00291955	0.0332338	0.0694771
K03154	sulfur carrier protein	ko04122		2.0869	0.00183679	0.00292649	0.0306868	0.00645618
K14002	DnaJ-related protein SCJ1	ko04141		2.52012	0.00183679	0.0029287	0.0746087	0.00856404
K13205	A1 cistron-splicing factor AAR2			2.1169	0.00183679	0.00293092	0.0013237	0.0273016
K01541	H+/K+-exchanging ATPase	ko00190		2.11324	0.00183679	0.00293282	0.032263	0.058021
K07491	putative transposase			2.12181	0.00183679	0.00293568	0.0605731	0.0342978
K17686	Cu+-exporting ATPase	ko01524, ko04016		2.1091	0.00183679	0.00293727	0.0367112	0.0111998
K03789	[ribosomal protein S18]-alanine N-acetyltransferase			2.23011	0.00183679	0.00293855	0.0730557	0.106829
K02843	heptosyltransferase II	ko00540, ko01100	M00080	2.10595	0.00183679	0.00294014	0.0343788	0.00905271
K00134	glyceraldehyde 3-phosphate dehydrogenase	ko00010, ko00710, ko01100, ko01110, ko01120, ko01130, ko01200, ko01230, ko04066, ko05010	M00001, M00002, M00003, M00165, M00166, M00308, M00552	2.11795	0.00183679	0.00294046	0.0372842	0.0112433
K00584	tetrahydromethanopterin S-methyltransferase subunit H	ko00680, ko01100, ko01120, ko01200	M00357, M00567	2.10709	0.00183679	0.00294142	0.00700851	0.0324014
K02698	photosystem I subunit X	ko00195, ko01100		2.10587	0.00183679	0.00295135	0.000461307	0.0257824
K13590	diguanylate cyclase	ko04112		2.17473	0.00183679	0.00295167	0.0380612	0.00835501
K00798	cob(I)alamin adenosyltransferase	ko00860, ko01100	M00122	2.81494	0.00183679	0.00296979	0.0496762	0.180085
K05038	solute carrier family 6 (neurotransmitter transporter, amino acid) member 5/7/9/14			2.37511	0.00183679	0.00297337	0.00482416	0.052064
K03675	glutaredoxin 2			2.12344	0.00183679	0.00298155	0.00353193	0.0299067
K01947	biotin---[acetyl-CoA-carboxylase] ligase / type III pantothenate kinase	ko00770, ko00780, ko01100	M00120	2.13016	0.00183679	0.00298747	0.0277004	0.0544895
K00516	lytic starch monooxygenase			2.51244	0.00183679	0.0029878	0.00484263	0.0697255
K00510	heme oxygenase 1	ko00860, ko01100, ko01110, ko04066, ko04216, ko04978, ko05200, ko05206, ko05225, ko05418		2.28113	0.00183679	0.00298813	0.000294594	0.0383035
K03413	two-component system, chemotaxis family, chemotaxis protein CheY	ko02020, ko02030	M00506	2.41609	0.00183679	0.00299143	0.082786	0.0308525
K00334	NADH-quinone oxidoreductase subunit E	ko00190, ko01100	M00144	2.18791	0.00183679	0.00299209	0.0510263	0.0203983
K06087	claudin	ko04514, ko04530, ko04670, ko05160		2.65792	0.00183679	0.0030037	0.12266	0.213441
K11855	ubiquitin carboxyl-terminal hydrolase 36/42			2.36223	0.00183679	0.00300636	0.0367459	0.082599
K15461	tRNA 5-methylaminomethyl-2-thiouridine biosynthesis bifunctional protein			2.46014	0.00183679	0.00300803	0.0149068	0.0724059
K00718	galactoside 2-L-fucosyltransferase 1/2	ko00601, ko00603, ko01100		2.75386	0.00183679	0.00301137	0.0544132	0.167685
K09868	aquaporin-6			2.27386	0.00183679	0.00301506	0.0193992	0.056773
K02028	polar amino acid transport system ATP-binding protein		M00236	2.07887	0.00183679	0.00301842	0.0699506	0.0461677
K02703	photosystem II P680 reaction center D1 protein	ko00195, ko01100	M00161	2.24583	0.00183679	0.00302212	0.000912353	0.0359384
K03288	MFS transporter, MHS family, citrate/tricarballylate:H+ symporter			2.25098	0.00183679	0.00302381	0.043934	0.0793797
K01897	long-chain acyl-CoA synthetase	ko00061, ko00071, ko01100, ko01212, ko02024, ko03320, ko04146, ko04216, ko04714, ko04920	M00086	2.15145	0.00183679	0.00302516	0.0483045	0.0201594
K00524	ribonucleotide reductase, class II	ko00230, ko00240, ko01100	M00053	2.21162	0.00183679	0.00302922	0.0138121	0.0461694
K02086	DNA replication protein			2.09002	0.00183679	0.00305793	0.00150698	0.0259137
K03704	cold shock protein (beta-ribbon, CspA family)			2.40331	0.00183679	0.00306243	0.0802281	0.0298054
K11194	PTS system, fructose-specific IIA component	ko00051, ko02060	M00304	2.08997	0.00183679	0.0030652	0.000781616	0.025185
K15219	RNA polymerase I-specific transcription initiation factor RRN7			2.15918	0.00183679	0.00306589	0.00935462	0.0380091
K07123	uncharacterized protein			2.71062	0.00183679	0.00306624	0.0134315	0.115951
K14946	RNA binding protein fox-1			2.61115	0.00183679	0.00307494	0.00361688	0.0851087
K01969	3-methylcrotonyl-CoA carboxylase beta subunit	ko00280, ko01100	M00036	2.5921	0.00183679	0.00307913	0.0866125	0.164599
K07334	toxin HigB-1			2.11075	0.00183679	0.00308158	0.00939451	0.0350039
K00686	protein-glutamine gamma-glutamyltransferase			2.19585	0.00183679	0.00308404	0.0220525	0.0532489
K12713	decarbamoylnovobiocin carbamoyltransferase	ko00401, ko01130		2.27761	0.00183679	0.00308544	0.0153206	0.0530209
K07438	calcidiol 1-monooxygenase (25-hydroxyvitamin D3 1alpha-hydroxylase)	ko00100, ko01100, ko04928, ko05152	M00103	3.21996	0.00183679	0.0030865	0.0188418	0.35053
K07694	two-component system, NarL family, vancomycin resistance associated response regulator VraR	ko02020	M00480	2.44115	0.00183679	0.00309248	0.0138366	0.0688667
K04069	pyruvate formate lyase activating enzyme			2.21428	0.00183679	0.00311309	0.0370924	0.00453519
K07027	glycosyltransferase 2 family protein			2.92456	0.00183679	0.00311882	0.0472246	0.215133
K03102	squid	ko04320		2.16817	0.00183679	0.00312746	0.0349671	0.064225
K07016	CRISPR-associated protein Csm1			2.63472	0.00183679	0.00312819	0.00301411	0.0890633
K03486	GntR family transcriptional regulator, trehalose operon transcriptional repressor			2.70264	0.00183679	0.00312891	0.0670201	0.167668
K00752	hyaluronan synthase			2.71938	0.00183679	0.00313144	0.084419	0.18903
K00457	4-hydroxyphenylpyruvate dioxygenase	ko00130, ko00350, ko00360, ko01100	M00044	2.1035	0.00183679	0.0031522	0.010526	0.0357083
K02476	two-component system, CitB family, sensor kinase			2.51269	0.00183679	0.00315404	0.0373504	0.102271
K01414	oligopeptidase A			2.36969	0.00183679	0.00315882	0.103332	0.149983
K03080				2.77486	0.00183679	0.00316583	0.216904	0.335799
K08946	chlorosome envelope protein B			2.7057	0.00183679	0.00317734	0.0392879	0.140649
K02574	ferredoxin-type protein NapH			2.2122	0.00183679	0.00318219	0.0344713	0.00207061
K01259	proline iminopeptidase	ko00330		2.29324	0.00183679	0.00318631	0.0247845	0.0638736
K00395	adenylylsulfate reductase, subunit B	ko00920, ko01100, ko01120	M00596	2.32403	0.00183679	0.0031878	0.00557456	0.04755
K02016	iron complex transport system substrate-binding protein	ko02010	M00240	2.39419	0.00183679	0.00318818	0.0838952	0.0345245
K02040	phosphate transport system substrate-binding protein	ko02010, ko02020, ko05152	M00222	2.33949	0.00183679	0.00319834	0.0878558	0.0443515
K03567	glycine cleavage system transcriptional repressor	ko02026		2.55071	0.00183679	0.00320023	0.0650628	0.135942
K07124	uncharacterized protein			2.10245	0.00183679	0.00320477	0.0155337	0.0406547
K00018	glycerate dehydrogenase	ko00260, ko00630, ko00680, ko01100, ko01110, ko01120, ko01130, ko01200	M00346	2.09111	0.00183679	0.00320515	0.0291157	0.00464766
K13643	Rrf2 family transcriptional regulator, iron-sulfur cluster assembly transcription factor			2.10523	0.00183679	0.00320781	0.0304955	0.00521187
K22405	NADH oxidase (H2O-forming)			2.08438	0.00183679	0.00321313	0.0248603	0.000771308
K00184	prokaryotic molybdopterin-containing oxidoreductase family, iron-sulfur binding subunit			2.22626	0.00183679	0.00323114	0.0369533	0.00347948
K00783	23S rRNA (pseudouridine1915-N3)-methyltransferase			2.84829	0.00183679	0.00323461	0.0440153	0.184849
K02557	chemotaxis protein MotB	ko02030, ko02040		2.36052	0.00183679	0.00323732	0.0521945	0.00652241
K18850	50S ribosomal protein L16 3-hydroxylase			2.33004	0.00183679	0.00323964	0.00617544	0.0487383
K12761	carbon catabolite-derepressing protein kinase	ko04113, ko04138		2.11705	0.00183679	0.00328003	0.010469	0.0364554
K03647	protein involved in ribonucleotide reduction			2.1613	0.00183679	0.00328122	0.0278408	0.0566359
K02696	photosystem I subunit VIII	ko00195, ko01100		2.33536	0.00183679	0.00328281	0.000330613	0.0434208
K02398	negative regulator of flagellin synthesis FlgM	ko02020, ko02025, ko02026, ko02040		2.18719	0.00183679	0.00328361	0.0386501	0.00807386
K03936	NADH dehydrogenase (ubiquinone) Fe-S protein 3	ko00190, ko01100, ko04714, ko04723, ko04932, ko05010, ko05012, ko05016	M00143	2.37072	0.00183679	0.00328441	0.0105695	0.0573323
K02480	two-component system, NarL family, sensor kinase			2.16922	0.00183679	0.0032852	0.0223467	0.0516755
K03314	Na+:H+ antiporter, NhaB family			2.28798	0.00183679	0.00329039	0.0427493	0.0813657
K00177	2-oxoglutarate ferredoxin oxidoreductase subunit gamma	ko00020, ko00720, ko01100, ko01120, ko01200	M00009, M00011, M00173, M00620	2.254	0.00183679	0.00329599	0.039874	0.00417921
K09803	uncharacterized protein			2.51844	0.00183679	0.00330041	0.00898354	0.0747721
K11779	FO synthase	ko00680, ko01120	M00378	2.09666	0.00183679	0.00330443	0.00764964	0.0324352
K07497	putative transposase			2.7076	0.00183679	0.00331657	0.151261	0.049453
K06861	lipopolysaccharide export system ATP-binding protein	ko02010	M00320	2.10753	0.00183679	0.00332063	0.0346491	0.00923042
K06204	DnaK suppressor protein	ko02026		2.1364	0.00183679	0.0033247	0.0337477	0.00656819
K07067	diadenylate cyclase			2.49058	0.00183679	0.00333165	0.0470912	0.108779
K00666	fatty-acyl-CoA synthase			2.10522	0.00183679	0.00333658	0.0319419	0.00665913
K12771	sporulation-specific protein 1	ko04113		2.14828	0.00183679	0.00333822	0.0106856	0.0386247
K15630	GDP-D-glucose phosphorylase			2.10075	0.00183679	0.00334481	0.0123854	0.0374076
K06930	uncharacterized protein			2.25462	0.00183679	0.00335683	0.00360702	0.0393528
K08164	MFS transporter, DHA1 family, putative efflux transporter			2.09015	0.00183679	0.00336058	0.00200206	0.0264162
K02624	IclR family transcriptional regulator, pca regulon regulatory protein			2.32063	0.00183679	0.0033635	0.0154879	0.0571341
K03388	heterodisulfide reductase subunit A2	ko00680, ko01100, ko01120, ko01200	M00356, M00356, M00357, M00357, M00563, M00563, M00567, M00567	2.16653	0.00183679	0.00337313	0.0317486	0.00260173
K02109	F-type H+-transporting ATPase subunit b	ko00190, ko00195, ko01100	M00157	2.1665	0.00183679	0.00340663	0.0426026	0.0134579
K03496	chromosome partitioning protein			2.18337	0.00183679	0.00341479	0.0585604	0.0282534
K07266	capsular polysaccharide export protein			2.48419	0.00183679	0.00342471	0.0330193	0.0938041
K04733	interleukin-1 receptor-associated kinase 4	ko04010, ko04064, ko04620, ko04621, ko04624, ko04722, ko05133, ko05140, ko05142, ko05145, ko05152, ko05162, ko05164, ko05170	M00686	2.44293	0.00183679	0.00343339	0.0421102	0.0973673
K05296	3(or 17)beta-hydroxysteroid dehydrogenase	ko00140, ko00984, ko01100, ko01120		2.17283	0.00183679	0.00343644	0.0339852	0.0635607
K07276	uncharacterized protein			2.3659	0.00183679	0.00344474	0.00671641	0.0529609
K06176	tRNA pseudouridine13 synthase			2.31137	0.00183679	0.00344518	0.0265453	0.0673089
K06180	23S rRNA pseudouridine1911/1915/1917 synthase			2.26416	0.00183679	0.00344649	0.0512389	0.0146949
K03537	ribonuclease P/MRP protein subunit POP5	ko03008, ko03013		2.47343	0.00183679	0.0034544	0.0269033	0.0861957
K07452	5-methylcytosine-specific restriction enzyme B			3.05222	0.00183679	0.00346014	0.0112008	0.236555
K00575	chemotaxis protein methyltransferase CheR	ko02020, ko02030		2.3547	0.00183679	0.00346146	0.051171	0.00610898
K03791	putative chitinase			2.1496	0.00183679	0.00346412	0.0221873	0.0502119
K02517	Kdo2-lipid IVA lauroyltransferase	ko00540, ko01100	M00060	2.09509	0.00183679	0.00346545	0.0314173	0.00672198
K07636	two-component system, OmpR family, phosphate regulon sensor histidine kinase PhoR	ko02020	M00434	2.22174	0.00183679	0.00347255	0.0610994	0.0279741
K07437	cytochrome P450 family 26 subfamily A	ko00830, ko01100		2.58595	0.00183679	0.00347389	0.0562122	0.133099
K01509	adenosinetriphosphatase	ko00230, ko04742		2.20106	0.00183679	0.00348327	0.0300855	0.0616607
K06358	phosphatase RapK regulator	ko02024		2.09471	0.00183679	0.00348461	0.00422916	0.0289026
K03552	holliday junction resolvase Hjr			2.16336	0.00183679	0.0034882	0.0490834	0.078017
K08738	cytochrome c	ko01524, ko02020, ko04115, ko04210, ko04214, ko04215, ko04932, ko05010, ko05012, ko05014, ko05016, ko05134, ko05145, ko05152, ko05161, ko05163, ko05164, ko05167, ko05168, ko05170, ko05200, ko05210, ko05222, ko05416		2.10658	0.00183679	0.00349	0.0405579	0.0151948
K01989	putative ABC transport system substrate-binding protein		M00247	2.36047	0.00183679	0.00349901	0.086722	0.0410548
K03093	RNA polymerase sigma factor			2.20479	0.00183679	0.00351763	0.0373977	0.0692473
K01912	phenylacetate-CoA ligase	ko00360, ko01120, ko05111		2.22504	0.00183679	0.00352083	0.0472057	0.0138265
K02066	phospholipid/cholesterol/gamma-HCH transport system permease protein	ko02010	M00210, M00669, M00670	2.11801	0.00183679	0.00353093	0.0384975	0.0124529
K07679	two-component system, NarL family, sensor histidine kinase EvgS	ko02020, ko05133	M00477	2.15088	0.00183679	0.00353323	0.0500404	0.0219327
K01286	D-alanyl-D-alanine carboxypeptidase			2.29828	0.00183679	0.00353507	0.0229179	0.062465
K00137	aminobutyraldehyde dehydrogenase	ko00330, ko00410, ko01100		2.08605	0.00183679	0.00353646	0.0294396	0.0536225
K02540	DNA replication licensing factor MCM2	ko03030, ko04110, ko04111, ko04113	M00285	2.1303	0.00183679	0.00354943	0.00194686	0.0287447
K11365	SAGA-associated factor 73			2.4879	0.00183679	0.00355129	0.000487321	0.0617946
K10587	ubiquitin-protein ligase E3 A	ko04120, ko05165, ko05203		2.39904	0.00183679	0.00356907	0.0289675	0.0788939
K03296	hydrophobic/amphiphilic exporter-1 (mainly G- bacteria), HAE1 family			2.12817	0.00183679	0.00356954	0.040475	0.013809
K03632	chromosome partition protein MukB			2.28769	0.00183679	0.00357519	0.0226372	0.0612275
K07499	putative transposase			2.72846	0.00183679	0.00358228	0.0222745	0.129101
K03558	membrane protein required for colicin V production			2.11192	0.00183679	0.00358892	0.036704	0.0110248
K01153	type I restriction enzyme, R subunit			2.2051	0.00183679	0.0035913	0.108573	0.0767007
K03790	[ribosomal protein S5]-alanine N-acetyltransferase			2.45533	0.00183679	0.00360372	0.0653714	0.122235
K10055	zinc finger and BTB domain-containing protein 16	ko05200, ko05202, ko05221		2.44145	0.00183679	0.0036042	0.00899987	0.064069
K07449	similar to archaeal holliday junction resolvase and Mrr protein			3.65611	0.00183679	0.00360996	0.0344179	0.940235
K07484	transposase			2.09459	0.00183679	0.00362105	0.0372013	0.0125345
K01437	aspartoacylase	ko00250, ko00340, ko01100		2.12859	0.00183679	0.00362299	0.00888519	0.0355768
K02902	large subunit ribosomal protein L28	ko03010	M00178	2.12097	0.00183679	0.00362396	0.0374066	0.0111823
K05863	solute carrier family 25 (mitochondrial adenine nucleotide translocator), member 4/5/6/31	ko04020, ko04022, ko04217, ko04218, ko05012, ko05016, ko05166		2.62328	0.00183679	0.00365574	0.0117843	0.0955906
K01431	beta-ureidopropionase	ko00240, ko00410, ko00770, ko00983, ko01100	M00046	2.31479	0.00183679	0.0036592	0.00876582	0.0498537
K07480	insertion element IS1 protein InsB			2.29199	0.00183679	0.00366018	0.00615604	0.0451316
K03088	RNA polymerase sigma-70 factor, ECF subfamily			2.56969	0.00183679	0.00367209	0.145513	0.0714587
K04035	magnesium-protoporphyrin IX monomethyl ester (oxidative) cyclase	ko00860, ko01100, ko01110		2.34783	0.00183679	0.00368858	0.00786574	0.052217
K01090	protein phosphatase			2.52354	0.00183679	0.00370067	0.0561345	0.122703
K00847	fructokinase	ko00051, ko00500, ko00520, ko01100		2.35293	0.00183679	0.00370219	0.033988	0.0788659
K01356	repressor LexA		M00729	2.27914	0.00183679	0.00370726	0.0699561	0.10779
K02256	cytochrome c oxidase subunit 1	ko00190, ko01100, ko04260, ko04714, ko04932, ko05010, ko05012, ko05016	M00154	2.18175	0.00183679	0.00373743	0.0131151	0.0433088
K02005	HlyD family secretion protein			3.04961	0.00183679	0.00374621	0.282188	0.506189
K18557	NADH-dependent fumarate reductase subunit B	ko00720, ko01200	M00173	2.41387	0.00183679	0.0037566	0.0105812	0.0622487
K07017	uncharacterized protein			2.54693	0.00183679	0.00375712	0.00766671	0.0779302
K12298	bile salt-stimulated lipase	ko00100, ko00561, ko01100, ko04972, ko04975	M00098	2.35111	0.00183679	0.00375764	0.00619968	0.0508892
K18224	propane 2-monooxygenase small subunit	ko00640		2.54235	0.00183679	0.00375816	0.0177378	0.0872608
K02632	phycoerythrocyanin alpha-cysteine-84 phycoviolobilin lyase/isomerase subunit PecF	ko00196		2.11494	0.00183679	0.00375973	0.000427455	0.0262873
K08618	a disintegrin and metalloproteinase with thrombospondin motifs 2			2.2498	0.00183679	0.00376025	0.000386373	0.0357357
K16089	outer membrane receptor for ferrienterochelin and colicins			2.07879	0.00183679	0.00376234	0.0297204	0.00594225
K02518	translation initiation factor IF-1			2.08061	0.00183679	0.00377492	0.044125	0.0202459
K03705	heat-inducible transcriptional repressor			2.08144	0.00183679	0.00377649	0.0509559	0.0748812
K00534	ferredoxin hydrogenase small subunit			2.62216	0.00183679	0.00377702	0.151082	0.234672
K00820	glucosamine---fructose-6-phosphate aminotransferase (isomerizing)	ko00250, ko00520, ko01100, ko01130, ko04931		2.15581	0.00183679	0.00378441	0.0407367	0.0123052
K02019	molybdate transport system regulatory protein			2.26155	0.00183679	0.00378599	0.0646267	0.0283025
K01995	branched-chain amino acid transport system ATP-binding protein	ko02010, ko02024	M00237	2.85301	0.00183679	0.0037897	0.18064	0.323015
K01942	biotin---protein ligase	ko00780, ko01100		2.59231	0.00183679	0.00379129	0.0334801	0.111504
K01607	4-carboxymuconolactone decarboxylase	ko00362, ko01100, ko01120, ko01220		2.12979	0.00183679	0.00379767	0.0413082	0.0145419
K07448	restriction system protein			2.46153	0.00183679	0.00379926	0.0315674	0.0892514
K03605	hydrogenase maturation protease			2.31161	0.00183679	0.0038046	0.0439975	0.00321075
K18138	multidrug efflux pump	ko01501, ko01503	M00647, M00699, M00718	2.21448	0.00183679	0.00380567	0.0422004	0.00962795
K06131	cardiolipin synthase A/B	ko00564, ko01100		2.17657	0.00183679	0.00380674	0.0385717	0.00873888
K02484	two-component system, OmpR family, sensor kinase			2.40687	0.00183679	0.00381048	0.0628036	0.0119644
K03892	ArsR family transcriptional regulator, arsenate/arsenite/antimonite-responsive transcriptional repressor			2.17749	0.00183679	0.00382447	0.0446682	0.0147717
K02026	multiple sugar transport system permease protein		M00207	2.35406	0.00183679	0.00382933	0.042963	0.0879578
K07112	uncharacterized protein			2.29584	0.00183679	0.00384563	0.0522691	0.012944
K05951	NAD+---dinitrogen-reductase ADP-D-ribosyltransferase			2.45537	0.00183679	0.00385055	0.00655385	0.0634229
K02355	elongation factor G			2.15963	0.00183679	0.00385165	0.0445726	0.0158885
K02285	phycocyanin beta chain	ko00196, ko01100		2.21358	0.00183679	0.00386098	0.00109244	0.0335971
K02667	two-component system, NtrC family, response regulator PilR	ko02020	M00501	2.11006	0.00183679	0.00386208	0.0285202	0.00295169
K03616	electron transport complex protein RnfB			2.09732	0.00183679	0.00386428	0.0390887	0.0142652
K03079	L-ribulose-5-phosphate 3-epimerase	ko00040, ko00053, ko01100, ko01120	M00550	2.6037	0.00183679	0.00386594	0.00316046	0.0832625
K03497	chromosome partitioning protein, ParB family			2.16548	0.00183679	0.00386814	0.039618	0.010542
K02025	multiple sugar transport system permease protein		M00207	2.36167	0.00183679	0.00387091	0.0388091	0.084603
K01996	branched-chain amino acid transport system ATP-binding protein	ko02010, ko02024	M00237	2.33732	0.00183679	0.00387257	0.0798814	0.123167
K03557	Fis family transcriptional regulator, factor for inversion stimulation protein	ko05111		2.51486	0.00183679	0.00387589	0.0365149	0.101762
K02688	transcriptional regulator, propionate catabolism operon regulatory protein			2.27212	0.00183679	0.00387977	0.00384693	0.041071
K01724	4a-hydroxytetrahydrobiopterin dehydratase	ko00790, ko01100		2.20164	0.00183679	0.00389707	0.0288702	0.0604879
K18237	ribose 1,5-bisphosphate isomerase			2.34117	0.00183679	0.00390325	0.00368527	0.0473582
K04585	parathyroid hormone receptor 1	ko04080, ko04928, ko04961		2.17638	0.00183679	0.0039055	0.013959	0.043779
K00554	tRNA (guanine37-N1)-methyltransferase			2.1844	0.00183679	0.00390719	0.0410586	0.0106794
K00701	cyclomaltodextrin glucanotransferase	ko00500		2.24017	0.00183679	0.00390888	0.0142355	0.0488051
K07211	inhibitor of nuclear factor kappa-B kinase subunit epsilon	ko04620, ko04621, ko04622, ko04623, ko04625, ko04657, ko05160, ko05161, ko05162, ko05164, ko05165, ko05167, ko05168		2.44612	0.00183679	0.00391226	0.0153926	0.0710585
K01730	oligogalacturonide lyase	ko00040		2.29488	0.00183679	0.00393099	0.0299279	0.0691657
K02652	type IV pilus assembly protein PilB			2.22293	0.00183679	0.00394703	0.0429277	0.0097115
K08609	disintegrin and metalloproteinase domain-containing protein 20			2.45347	0.00183679	0.00396435	0.00043718	0.0570567
K05737	G protein-coupled receptor kinase interactor 1	ko04144, ko04810, ko05120		2.16945	0.00183679	0.00397774	0.00139236	0.0307371
K00626	acetyl-CoA C-acetyltransferase	ko00071, ko00072, ko00280, ko00310, ko00362, ko00380, ko00620, ko00630, ko00640, ko00650, ko00720, ko00900, ko01100, ko01110, ko01120, ko01130, ko01200, ko01212, ko02020	M00088, M00095, M00373, M00374, M00375, M00849	2.13315	0.00183679	0.00398828	0.0433027	0.0163271
K04031	ethanolamine utilization protein EutS			2.53677	0.00183679	0.00399946	0.0308842	0.0995173
K01420	CRP/FNR family transcriptional regulator, anaerobic regulatory protein			2.11865	0.00183679	0.00400478	0.0161897	0.042273
K07720	two-component system, response regulator YesN	ko02020	M00519	2.30686	0.00183679	0.00401368	0.0583919	0.0180513
K01994	LuxR family transcriptional regulator, transcriptional regulator of spore coat protein			2.27824	0.00183679	0.00401606	0.0667292	0.104484
K00368	nitrite reductase (NO-forming)	ko00910, ko01120	M00529	2.19494	0.00183679	0.00401665	0.0028795	0.0340101
K05525	linalool 8-monooxygenase	ko00902, ko01110		2.58638	0.00183679	0.0040256	0.00087238	0.0778351
K07503	endonuclease			2.30067	0.00183679	0.0040292	0.0360245	0.0757909
K00394	adenylylsulfate reductase, subunit A	ko00920, ko01100, ko01120	M00596	2.1198	0.00183679	0.00404061	0.025949	0.0521021
K02692	photosystem I subunit II	ko00195, ko01100	M00163	2.59742	0.00183679	0.00405755	0.000860199	0.0798095
K00336	NADH-quinone oxidoreductase subunit G	ko00190, ko01100	M00144	2.17705	0.00183679	0.00408508	0.0494695	0.0196032
K06474	CD34 antigen	ko04514, ko04640		2.24962	0.00183679	0.0040993	0.0148203	0.0501549
K07219	putative molybdopterin biosynthesis protein			2.79378	0.00183679	0.00412802	0.00626337	0.130459
K04456	RAC serine/threonine-protein kinase	ko01521, ko01522, ko01524, ko04010, ko04012, ko04014, ko04015, ko04022, ko04024, ko04062, ko04066, ko04068, ko04071, ko04072, ko04140, ko04150, ko04151, ko04152, ko04210, ko04211, ko04212, ko04213, ko04218, ko04261, ko04370, ko04371, ko04380, ko04510, ko04550, ko04611, ko04620, ko04625, ko04630, ko04660, ko04662, ko04664, ko04666, ko04668, ko04722, ko04725, ko04728, ko04910, ko04914, ko04915, ko0…	M00676	2.24207	0.00183679	0.00412928	0.0505368	0.0852589
K03319	divalent anion:Na+ symporter, DASS family			2.16825	0.00183679	0.00414254	0.0646491	0.0353861
K01702	3-isopropylmalate dehydratase	ko00290, ko01100, ko01110, ko01210, ko01230	M00432	2.18321	0.00183679	0.00414381	0.0181072	0.0484027
K02014	iron complex outermembrane recepter protein			2.71796	0.0026809	0.00612398	0.17437	0.0701009
K07397	putative redox protein			2.14076	0.0026809	0.00619691	0.0156357	0.0430915
K21573	TonB-dependent starch-binding outer membrane protein SusC			2.35148	0.00386653	0.00961874	0.0654049	0.0206776
K21572	starch-binding outer membrane protein, SusD/RagB family			2.45453	0.00551064	0.0152806	0.0881115	0.0313525
K07486	transposase			2.17837	0.0148631	0.0499341	0.0306797	0.0606374

## Sheet: Module (PICRUSt)
Module	Definition	Orthology	Pathway	LDA effect size	p-value	p-value (FDR)	Pinheiros River	Billings
M00109	C21-Steroid hormone biosynthesis, progesterone => cortisol/cortisone	K07433	ko00140, ko01100	3.05373	0.00183679	0.00187724	0.057	0.283139
M00506	CheA-CheYBV (chemotaxis) two-component regulatory system	K03407, K03413, K13924	ko02020, ko02030	3.21851	0.00183679	0.00188702	0.768857	0.438279
M00341	Proteasome, 19S regulatory particle (PA700)	K03032	ko03050	3.03661	0.00183679	0.00190187	0.374991	0.592383
M00108	C21-Steroid hormone biosynthesis, progesterone => corticosterone/aldosterone	K07433, K07433	ko00140, ko01100	3.3621	0.00183679	0.00207626	0.0128851	0.47308
M00103	Cholecalciferol biosynthesis	K07438	ko00100, ko01100	3.59068	0.00183679	0.0021095	0.0370651	0.816166
M00252	Lipooligosaccharide transport system	K09695	ko02010	3.05242	0.00183679	0.0021375	0.0388551	0.26431
M00009	Citrate cycle (TCA cycle, Krebs cycle)	K00174, K00175, K00177, K00176	ko00020, ko01100, ko01200	3.01014	0.00183679	0.00215019	1.50985	1.30533
M00046	Pyrimidine degradation, uracil => beta-alanine, thymine => 3-aminoisobutanoate	K01464, K01431	ko00240, ko01100	3.06226	0.00183679	0.00219248	0.0752985	0.305926
M00036	Leucine degradation, leucine => acetoacetate + acetyl-CoA	K01969	ko00280, ko01100	3.04648	0.00183679	0.00225035	0.658767	0.881161
M00550	Ascorbate degradation, ascorbate => D-xylulose-5P	K03079	ko00053, ko01100, ko01120	3.09766	0.00183679	0.00226442	0.181506	0.431735
M00157	F-type ATPase, prokaryotes and chloroplasts	K02109	ko00190, ko00195	3.19584	0.00183679	0.00226796	0.497231	0.18347
M00142	NADH:ubiquinone oxidoreductase, mitochondria	K03884	ko00190	3.00405	0.00183679	0.00230769	0.152575	0.354249
M00162	Cytochrome b6f complex	K02634, K03689	ko00195	3.03956	0.00183679	0.0023719	0.254421	0.473296
M00207	Putative multiple sugar transport system	K02025, K02026		3.09948	0.00183679	0.00243978	0.251502	0.502786
M00237	Branched-chain amino acid transport system	K01999, K01995, K01996	ko02010	3.34802	0.00183679	0.00249008	0.918546	1.36405
M00163	Photosystem I	K02692	ko00195	3.30723	0.00183679	0.00251602	0.00426459	0.409813
M00686	Toll-like receptor signaling	K04733, K04735	ko04064, ko04620	3.06124	0.00183679	0.00254251	0.237347	0.467433
M00178	Ribosome, bacteria	K02902, K02909	ko03010	3.63236	0.00183679	0.00256047	3.97265	3.11505
M00331	Type II general secretion pathway	K02456, K02462	ko03070	3.02761	0.00183679	0.00258791	0.633554	0.420625
M00167	Reductive pentose phosphate cycle, glyceraldehyde-3P => ribulose-5P		ko00710, ko01100, ko01120, ko01200	2.97269	0.00183679	0.00259254	0.579125	0.391516
M00161	Photosystem II	K02703, K02706	ko00195	3.26399	0.00183679	0.00293961	0.00558974	0.37269
M00177	Ribosome, eukaryotes	K02932	ko03010	3.4486	0.00183679	0.00294559	1.18342	1.74509
M00122	Cobalamin biosynthesis, cobinamide => cobalamin	K00798, K02227	ko00860, ko01100	3.31785	0.00183679	0.00299427	0.386828	0.802421
M00360	Aminoacyl-tRNA biosynthesis, prokaryotes	K01873	ko00970	2.9896	0.00183679	0.00338605	1.96482	1.76975
M00074	N-glycan biosynthesis, high-mannose type		ko00510, ko00513, ko01100	3.19841	0.00183679	0.00342607	0.0105491	0.326172
M00038	Tryptophan metabolism, tryptophan => kynurenine => 2-aminomuconate	K03392	ko00380, ko01100	3.30196	0.00183679	0.00387494	0.943687	0.543029
M00110	C19/C18-Steroid hormone biosynthesis, pregnenolone => androstenedione => estrone	K07434	ko00140, ko01100	3.00481	0.00183679	0.00391683	0.0399736	0.242002
M00620	Incomplete reductive citrate cycle, acetyl-CoA => oxoglutarate	K00174, K00175, K00176, K00177	ko00710, ko01120, ko01200	3.14938	0.00183679	0.00404812	0.616612	0.334709
M00539	Cumate degradation, p-cumate => 2-oxopent-4-enoate + 2-methylpropanoate	K18227	ko00622, ko01120, ko01220	2.97799	0.00183679	0.00412886	0.0161886	0.206105
M00144	NADH:quinone oxidoreductase, prokaryotes	K00334, K00335, K00336, K00338, K00340	ko00190	3.44813	0.00183679	0.00441838	1.38119	0.820129
M00154	Cytochrome c oxidase	K02256, K02258	ko00190	3.15359	0.00183679	0.00447293	0.151429	0.436083
M00334	Type VI secretion system	K11904	ko03070	2.9964	0.00183679	0.00450071	0.26397	0.0658192
M00011	Citrate cycle, second carbon oxidation, 2-oxoglutarate => oxaloacetate	K00174, K00175, K00177, K00176	ko00020, ko01100, ko01200	3.05351	0.00183679	0.00475157	1.22699	1.00097
M00260	DNA polymerase III complex, bacteria	K02342	ko03030, ko03430, ko03440	3.02296	0.00183679	0.00479877	0.465727	0.255069

## Sheet: Module (MinPath)
Module	Definition	Orthology	Pathway	LDA effect size	p-value	p-value (FDR)	Pinheiros River	Billings
M00320	Lipopolysaccharide export system	K06861	ko02010	3.06109	0.00183679	0.00185338	0.373227	0.143219
M00692	Cell cycle - G1/S transition		ko04110, ko04111	2.99697	0.00183679	0.00185818	0.0226198	0.221029
M00082	Fatty acid biosynthesis, initiation	K00645, K00648	ko00061, ko01100, ko01212	2.97938	0.00183679	0.00196494	0.371644	0.181117
M00044	Tyrosine degradation, tyrosine => homogentisate	K00457	ko00350, ko01100	3.05938	0.00183679	0.00200331	0.137137	0.36624
M00065	GPI-anchor biosynthesis, core oligosaccharide		ko00563, ko01100	3.06311	0.00183679	0.00201455	0.0173905	0.248473
M00790	Pyrrolnitrin biosynthesis, tryptophan => pyrrolnitrin	K14266	ko00404, ko01130	3.0168	0.00183679	0.00206079	0.00506246	0.212751
M00242	Zinc transport system	K09817	ko02010	3.03289	0.00183679	0.00209689	0.307146	0.0916125
M00597	Anoxygenic photosystem II			3.02138	0.00183679	0.00215026	0.0578449	0.267739
M00261	DNA polymerase alpha / primase complex		ko03030	3.01971	0.00183679	0.00222005	0.000621209	0.209706
M00168	CAM (Crassulacean acid metabolism), dark		ko00710, ko01100, ko01120, ko01200	3.03028	0.00183679	0.00230928	0.057188	0.271432
M00378	F420 biosynthesis	K11779	ko00680, ko01120	3.05448	0.00183679	0.00238204	0.0703733	0.296904
M00163	Photosystem I	K02692	ko00195	3.06307	0.00183679	0.00245954	0.00561216	0.236674
M00097	beta-Carotene biosynthesis, GGAP => beta-carotene		ko00906, ko01100, ko01110	3.10304	0.00183679	0.00257414	0.0804659	0.333818
M00197	Putative fructooligosaccharide transport system			3.03318	0.00183679	0.00265013	0.0301297	0.245808
M00303	PTS system, N-acetylmuramic acid-specific II component		ko02060	3.03664	0.00183679	0.00274117	0.00799986	0.225406
M00737	Bacitracin resistance, VraDE transporter		ko02020	2.99577	0.00183679	0.00274641	0.00678189	0.204644
M00155	Cytochrome c oxidase, prokaryotes		ko00190	3.00457	0.00183679	0.00277828	0.153532	0.355445
M00042	Catecholamine biosynthesis, tyrosine => dopamine => noradrenaline => adrenaline		ko00350, ko01100	3.04369	0.00183679	0.0028443	0.00470363	0.225669
M00161	Photosystem II	K02703, K02706	ko00195	3.06426	0.00183679	0.00289008	0.00414158	0.235833
M00165	Reductive pentose phosphate cycle (Calvin cycle)	K00855, K00134	ko00710, ko01100, ko01120, ko01200	3.01958	0.00183679	0.00290176	0.0367655	0.245788
M00702	Multidrug resistance, efflux pump NorB	K08170		3.02058	0.00183679	0.00296771	0.061646	0.271149
M00253	Sodium transport system		ko02010	2.9789	0.00183679	0.00314304	0.0303931	0.220707
M00314	Bacitracin transport system		ko02010, ko02020	3.00118	0.00183679	0.00323507	0.00440519	0.20475
M00787	Bacilysin biosynthesis, prephenate => bacilysin	K13037	ko00999, ko01130	3.08135	0.00183679	0.00326448	0.037856	0.278855
M00074	N-glycan biosynthesis, high-mannose type		ko00510, ko00513, ko01100	3.00403	0.00183679	0.0033797	0.00907883	0.210743
M00063	CMP-KDO biosynthesis		ko00540, ko01100	3.0359	0.00183679	0.00344453	0.369314	0.152279
M00371	Castasterone biosynthesis, campesterol => castasterone		ko00905, ko01110	3.02629	0.00183679	0.00390318	0.0454383	0.257721
M00539	Cumate degradation, p-cumate => 2-oxopent-4-enoate + 2-methylpropanoate	K18227	ko00622, ko01120, ko01220	2.99608	0.00183679	0.00398992	0.0633637	0.261364
M00259	Heme transport system	K02195	ko02010	3.03603	0.00183679	0.00401221	0.266749	0.0496514
M00738	Bacitracin resistance, BceAB transporter		ko02020	3.00825	0.00183679	0.00443324	0.000852375	0.204488
M00685	Apoptotic machinery		ko04210, ko04214, ko04215	2.98192	0.00183679	0.00450273	0.0189793	0.210625
M00260	DNA polymerase III complex, bacteria	K02342	ko03030, ko03430, ko03440	3.07463	0.00183679	0.00457443	0.445532	0.208234
M00047	Creatine pathway	K00613	ko00330, ko01100	3.08745	0.00183679	0.00467873	0.089129	0.333541
M00388	ECS complex	K03873	ko04120	2.99097	0.00183679	0.00528077	0.0825261	0.278212

## Sheet: Pathway (PICRUSt)
Pathway	Definition	Module	Orthology	LDA effect size	p-value	p-value (FDR)	Pinheiros River	Billings
ko02030	Bacterial chemotaxis	M00506	K00575, K02556, K02557, K03406, K03407, K03408, K03411, K03413, K03776, K13924	3.40831	0.00183679	0.00188335	0.721655	0.209777
ko02040	Flagellar assembly		K02390, K02392, K02397, K02398, K02400, K02406, K02556, K02557	3.21418	0.00183679	0.00190975	0.531416	0.204116
ko01200	Carbon metabolism	M00020, M00021, M00356, M00346, M00309, M00344, M00345, M00374, M00010, M00011, M00012, M00002, M00004, M00005, M00006, M00001, M00375, M00377, M00007, M00008, M00009, M00013, M00373, M00376, M00167, M00170, M00171, M00172, M00740, M00741, M00173, M00620, M00633, M00532, M00563, M00567, M00579, M00580, M00174, M00168, M00307, M00308, M00165, M00166, M00169, M00357	K00018, K00029, K00121, K00124, K00134, K00174, K00175, K00176, K00177, K00584, K00626, K00855, K00873, K00925, K01006, K01738, K03388, K03738, K18556, K18557	3.34083	0.00183679	0.00195077	1.98364	1.54545
ko05152	Tuberculosis		K02040, K04456, K04733, K04735, K07438, K08738	3.01659	0.00183679	0.00215098	0.2237	0.431287
ko01130	Biosynthesis of antibiotics	M00022, M00364, M00102, M00672, M00673, M00674, M00736, M00779, M00781, M00784, M00774, M00675, M00773, M00775, M00776, M00777, M00823, M00830, M00849, M00825, M00827, M00828, M00829, M00831, M00832, M00833, M00780, M00782, M00814, M00789, M00785, M00786, M00783, M00790, M00794, M00796, M00797, M00801, M00819, M00838, M00778, M00798, M00799, M00802, M00803, M00793, M00800, M00805, M00826, M00834,…	K00010, K00018, K00059, K00121, K00134, K00149, K00174, K00175, K00626, K00645, K00766, K00820, K00873, K00938, K00963, K00973, K01060, K01082, K01652, K01738, K01858, K01952, K02078, K04022, K06981, K12713, K13037, K14266, K18569	3.38711	0.00183679	0.00220316	3.92721	3.43972
ko00720	Carbon fixation pathways in prokaryotes		K00174, K00175, K00176, K00177, K00626, K00925, K01006, K18556, K18557	2.94113	0.00183679	0.0022151	0.679867	0.505422
ko01110	Biosynthesis of secondary metabolites	M00527, M00112, M00113, M00019, M00021, M00022, M00023, M00024, M00125, M00350, M00368, M00364, M00365, M00366, M00367, M00026, M00370, M00040, M00137, M00138, M00039, M00371, M00012, M00372, M00114, M00116, M00117, M00119, M00369, M00018, M00121, M00095, M00096, M00097, M00532, M00565, M00661, M00432, M00849, M00846, M00847	K00018, K00106, K00121, K00134, K00149, K00174, K00175, K00510, K00548, K00626, K00766, K00873, K00938, K00971, K01068, K01114, K01652, K01702, K01738, K01757, K01952, K03782, K04022, K04034, K04035, K05525, K06981, K07145, K09840, K11808, K13071	3.37335	0.00183679	0.00223326	5.47433	5.00205
ko00330	Arginine and proline metabolism	M00134, M00133, M00135, M00136, M00047, M00015	K00137, K00149, K00613, K00934, K01259, K01473, K02626	3.25898	0.00183679	0.00226419	0.564558	0.927445
ko00195	Photosynthesis	M00157, M00162, M00161, M00163	K02109, K02634, K02692, K02696, K02698, K02703, K02706, K03689, K08903	3.2384	0.00183679	0.00245457	0.258097	0.604177
ko04514	Cell adhesion molecules (CAMs)		K06087, K06474, K06793	2.982	0.00183679	0.00249961	0.124651	0.316331
ko02010	ABC transporters	M00214, M00215, M00217, M00218, M00219, M00220, M00223, M00225, M00226, M00227, M00348, M00349, M00228, M00229, M00230, M00231, M00232, M00233, M00235, M00237, M00238, M00240, M00216, M00245, M00185, M00186, M00189, M00190, M00191, M00241, M00242, M00246, M00249, M00250, M00251, M00252, M00253, M00255, M00317, M00319, M00322, M00320, M00321, M00423, M00436, M00435, M00440, M00442, M00194, M00196,…	K01995, K01996, K01999, K02007, K02008, K02015, K02016, K02040, K02066, K02067, K02195, K06861, K09695, K09817	3.13321	0.00183679	0.00267115	1.65916	1.38757
ko01230	Biosynthesis of amino acids	M00526, M00527, M00019, M00020, M00021, M00022, M00023, M00024, M00025, M00026, M00028, M00029, M00030, M00031, M00033, M00040, M00338, M00010, M00002, M00005, M00433, M00525, M00007, M00015, M00016, M00017, M00018, M00763, M00535, M00570, M00580, M00432, M00609, M00844, M00845	K00134, K00548, K00766, K00873, K01652, K01702, K01738, K01915, K14267	3.40575	0.00183679	0.0026976	2.00678	1.4979
ko05165	Human papillomavirus infection		K00873, K02085, K04456, K04735, K07211, K10587	2.98371	0.00183679	0.00286797	0.241568	0.434004
ko03010	Ribosome	M00179, M00177, M00178	K02902, K02909, K02932	3.14099	0.00183679	0.00328262	1.37888	1.10238
ko00100	Steroid biosynthesis	M00102, M00103, M00101	K07438, K12298	2.98058	0.00183679	0.00371533	0.0702751	0.261329
ko00196	Photosynthesis - antenna proteins		K02096, K02285, K02286, K02287, K02630, K02632	2.99468	0.00183679	0.00380173	0.0837493	0.281112
ko02020	Two-component system	M00471, M00472, M00467, M00483, M00444, M00446, M00452, M00456, M00457, M00466, M00474, M00480, M00485, M00486, M00487, M00494, M00507, M00508, M00510, M00511, M00512, M00514, M00520, M00449, M00443, M00469, M00470, M00463, M00503, M00515, M00506, M00521, M00473, M00475, M00476, M00477, M00478, M00479, M00481, M00482, M00484, M00488, M00489, M00490, M00493, M00495, M00496, M00497, M00498, M00716,…	K00575, K00626, K01915, K02040, K02398, K02406, K02556, K02667, K03367, K03406, K03407, K03408, K03413, K03776, K07636, K07661, K07662, K07665, K07679, K07694, K07714, K07720, K08738, K11521, K11522, K11523, K12340, K13924	3.72585	0.00183679	0.00425715	2.72617	1.66252
ko03070	Bacterial secretion system	M00331, M00332, M00333, M00334, M00335, M00325, M00336	K02456, K02462, K03116, K04057, K11904, K12340	3.0096	0.00183679	0.00571589	0.482232	0.277963
ko01120	Microbial metabolism in diverse environments	M00358, M00356, M00346, M00309, M00344, M00033, M00345, M00374, M00004, M00006, M00418, M00375, M00377, M00007, M00008, M00373, M00378, M00376, M00167, M00170, M00171, M00172, M00740, M00173, M00176, M00528, M00529, M00533, M00534, M00539, M00540, M00541, M00543, M00544, M00545, M00547, M00548, M00550, M00620, M00419, M00422, M00531, M00538, M00563, M00530, M00551, M00595, M00608, M00537, M00622,…	K00010, K00018, K00029, K00106, K00121, K00124, K00134, K00149, K00174, K00175, K00176, K00177, K00262, K00368, K00380, K00385, K00394, K00395, K00584, K00626, K00855, K00873, K00925, K01006, K01082, K01607, K01738, K01912, K01915, K02588, K03079, K03388, K03391, K03430, K03738, K04022, K05275, K05296, K07250, K11779, K14267, K18227, K18556	3.37623	0.00183679	0.00579696	4.28779	3.81237
ko04928	Parathyroid hormone synthesis, secretion and action		K04585, K07438	2.96054	0.00183679	0.00716993	0.0953845	0.277814

## Sheet: Pathway (MinPath)
Pathway	Definition	Module	Orthology	LDA effect size	p-value	p-value (FDR)	Pinheiros River	Billings
ko04726	Serotonergic synapse			3.23819	0.00183679	0.00198694	0.125774	0.47169
ko04614	Renin-angiotensin system		K11141	3.24159	0.00183679	0.00201996	0.173274	0.521907
ko00571	Lipoarabinomannan (LAM) biosynthesis			3.30814	0.00183679	0.00208942	0.0513833	0.457783
ko00720	Carbon fixation pathways in prokaryotes		K00174, K00175, K00176, K00177, K00626, K00925, K01006, K18556, K18557	3.28038	0.00183679	0.00225064	0.0454408	0.42667
ko05164	Influenza A		K04432, K04456, K04733, K04735, K07211, K08738	3.32908	0.00183679	0.00234471	0.0375866	0.464072
ko04391	Hippo signaling pathway - fly	M00683		3.41364	0.00183679	0.00235989	0.0408671	0.559071
ko05418	Fluid shear stress and atherosclerosis		K00510, K03671, K04456, K04735	3.31844	0.00183679	0.002447	0.468368	0.052206
ko00270	Cysteine and methionine metabolism	M00021, M00368, M00035, M00034, M00338, M00017, M00609	K00548, K01738, K01740, K01761	3.27011	0.00183679	0.0025767	0.556595	0.184286
ko04350	TGF-beta signaling pathway	M00679, M00680, M00681		3.29891	0.00183679	0.00285963	0.0436561	0.44151
ko01054	Nonribosomal peptide structures			3.32988	0.00183679	0.00287089	0.15742	0.584691
ko01524	Platinum drug resistance		K04456, K08738, K17686	3.45329	0.00183679	0.00289367	0.739367	0.171607
ko00196	Photosynthesis - antenna proteins		K02096, K02285, K02286, K02287, K02630, K02632	3.33441	0.00183679	0.00334498	0.0156659	0.447419
ko03030	DNA replication	M00260, M00261, M00262, M00263, M00285, M00288, M00289	K01972, K02209, K02314, K02316, K02328, K02335, K02342, K02540, K03111	3.23339	0.00183679	0.0033604	0.530443	0.188334
ko05134	Legionellosis		K02406, K04735, K08738	3.25181	0.00183679	0.00348902	0.820927	0.463986
ko05150	Staphylococcus aureus infection		K03367	3.23264	0.00183679	0.00379795	0.136981	0.478502
ko00785	Lipoic acid metabolism			3.2677	0.00183679	0.00447366	0.55375	0.183502
ko00240	Pyrimidine metabolism	M00046, M00051, M00052, M00053	K00524, K00525, K01431, K01464, K02328, K02335, K02342, K10808, K16330	3.28841	0.00183679	0.004894	0.106656	0.495004
