# Supplementary material for: Bacterial community composition and potential pathogens along the Pinheiros River in the southeast of Brazil
Source: Sci Rep. 2020 Jun 9;10:9331. doi: 10.1038/s41598-020-66386-y (PMC7283273; doi:10.1038/s41598-020-66386-y)
Supplement: Supplementary file 5 — Supplementary Table 4. [file 41598_2020_66386_MOESM5_ESM.xlsx]

## Sheet: Table S1
Table S4. Pathogens based on Genus level
Taxonomy	Taxon Name	Genus	Risk Group	P1	P2	P3	P5	P6	P7	P8	P9	P10	P11	P12	Total
Bacteria;Proteobacteria;Epsilonproteobacteria;Campylobacterales;Campylobacteraceae;Arcobacter;Arcobacter cryaerophilus group	Arcobacter cryaerophilus group	Arcobacter	Human and Animal Pathogen	7790	7518	4676	12443	14430	4874	4507	17824	12361	12973	18137	117533
Bacteria;Bacteroidetes;Bacteroidia;Bacteroidales;Prevotellaceae;Prevotella;Prevotella_uc	Prevotella_uc	Prevotella	Human Pathogen	274	256	192	750	495	225	194	378	390	468	365	3987
Bacteria;Proteobacteria;Betaproteobacteria;Burkholderiales;Comamonadaceae;Acidovorax;Acidovorax_uc	Acidovorax_uc	Acidovorax	Plant Pathogen	70	56	75	321	410	215	107	508	293	211	330	2596
Bacteria;Proteobacteria;Gammaproteobacteria;Xanthomonadales;Xanthomonadaceae;Stenotrophomonas;Pseudomonas beteli	Pseudomonas beteli	Pseudomonas	Human Pathogen	0	0	0	61	0	1305	240	221	72	39	55	1993
Bacteria;Firmicutes;Bacilli;Lactobacillales;Streptococcaceae;Streptococcus;Streptococcus minor	Streptococcus minor	Streptococcus	Human and Animal Pathogen	18	71	31	295	244	182	144	111	73	85	162	1416
Bacteria;Proteobacteria;Epsilonproteobacteria;Campylobacterales;Campylobacteraceae;Arcobacter;Arcobacter butzleri	Arcobacter butzleri	Arcobacter	Human Pathogen	95	101	83	117	176	37	55	150	153	147	260	1374
Bacteria;Proteobacteria;Gammaproteobacteria;Enterobacterales;Enterobacteriaceae;Escherichia;Escherichia coli group	Escherichia coli group	Escherichia	Human and Animal Pathogen	52	42	61	111	220	135	67	213	136	94	170	1301
Bacteria;Firmicutes;Bacilli;Lactobacillales;Streptococcaceae;Streptococcus;Streptococcus salivarius group	Streptococcus salivarius group	Streptococcus	Human Pathogen	55	107	82	122	126	166	125	170	119	89	95	1256
Bacteria;Bacteroidetes;Bacteroidia;Bacteroidales;Bacteroidaceae;Bacteroides;Bacteroides uniformis	Bacteroides uniformis	Bacteroides	Human Pathogen	66	103	73	100	130	41	52	96	103	94	135	993
Bacteria;Proteobacteria;Betaproteobacteria;Burkholderiales;Comamonadaceae;Acidovorax;Acidovorax delafieldii group	Acidovorax delafieldii group	Acidovorax	Plant Pathogen	34	25	18	123	122	69	38	141	113	70	96	849
Bacteria;Proteobacteria;Gammaproteobacteria;Pseudomonadales;Pseudomonadaceae;Pseudomonas;Pseudomonas fluvialis group	Pseudomonas fluvialis group	Pseudomonas	Human Pathogen	22	18	25	153	78	18	67	48	55	97	159	740
Bacteria;Proteobacteria;Betaproteobacteria;Burkholderiales;Comamonadaceae;Acidovorax;Acidovorax caeni	Acidovorax caeni	Acidovorax	Plant Pathogen	23	18	28	89	88	43	42	129	114	64	79	717
Bacteria;Bacteroidetes;Bacteroidia;Bacteroidales;Prevotellaceae;Prevotella;Prevotella copri	Prevotella copri	Prevotella	Human Pathogen	33	53	36	101	96	44	25	75	67	72	82	684
Bacteria;Firmicutes;Clostridia;Clostridiales;Clostridiaceae;Clostridium;Clostridium celatum group	Clostridium celatum group	Clostridium	Human and Animal Pathogen	33	41	42	34	57	74	52	57	30	36	51	507
Bacteria;Proteobacteria;Gammaproteobacteria;Pseudomonadales;Pseudomonadaceae;Pseudomonas;Pseudomonas_uc	Pseudomonas_uc	Pseudomonas	Human Pathogen	7	0	26	24	54	13	151	47	19	38	48	427
Bacteria;Proteobacteria;Gammaproteobacteria;Pseudomonadales;Pseudomonadaceae;Pseudomonas;Pseudomonas jinjuensis	Pseudomonas jinjuensis	Pseudomonas	Human Pathogen	4	1	24	16	32	4	117	33	29	30	25	315
Bacteria;Proteobacteria;Gammaproteobacteria;Aeromonadales;Aeromonadaceae;Aeromonas;Aeromonas veronii group	Aeromonas veronii group	Aeromonas	Human Pathogen	12	17	7	35	45	15	8	56	26	25	46	292
Bacteria;Proteobacteria;Gammaproteobacteria;Pseudomonadales;Pseudomonadaceae;Pseudomonas;Pseudomonas flavescens group	Pseudomonas flavescens group	Pseudomonas	Human Pathogen	6	4	4	8	8	66	47	68	38	12	26	287
Bacteria;Bacteroidetes;Bacteroidia;Bacteroidales;Bacteroidaceae;Bacteroides;Bacteroides ovatus group	Bacteroides ovatus group	Bacteroides	Human Pathogen	18	17	20	21	30	11	15	30	40	25	29	256
Bacteria;Firmicutes;Clostridia;Clostridiales;Clostridiaceae;Clostridium;Clostridium beijerinckii group	Clostridium beijerinckii group	Clostridium	Human and Animal Pathogen	16	22	16	24	15	15	43	30	26	18	27	252
Bacteria;Proteobacteria;Gammaproteobacteria;Pseudomonadales;Pseudomonadaceae;Pseudomonas;Pseudomonas veronii group	Pseudomonas veronii group	Pseudomonas	Human Pathogen	0	0	0	6	0	170	10	18	16	0	11	231
Bacteria;Firmicutes;Bacilli;Lactobacillales;Streptococcaceae;Streptococcus;Streptococcus gallolyticus group	Streptococcus gallolyticus group	Streptococcus	Human Pathogen	15	15	14	13	35	29	22	27	16	18	27	231
Bacteria;Bacteroidetes;Bacteroidia;Bacteroidales;Bacteroidaceae;Bacteroides;Bacteroides caccae	Bacteroides caccae	Bacteroides	Human Pathogen	12	14	15	18	20	17	24	21	27	22	14	204
Bacteria;Bacteroidetes;Bacteroidia;Bacteroidales;Bacteroidaceae;Bacteroides;Bacteroides fragilis	Bacteroides fragilis	Bacteroides	Human and Animal Pathogen	15	22	10	16	25	7	13	14	14	17	27	180
Bacteria;Bacteroidetes;Bacteroidia;Bacteroidales;Bacteroidaceae;Bacteroides;Bacteroides thetaiotaomicron	Bacteroides thetaiotaomicron	Bacteroides	Human Pathogen	12	11	17	16	22	11	15	9	27	18	22	180
Bacteria;Proteobacteria;Gammaproteobacteria;Pseudomonadales;Pseudomonadaceae;Pseudomonas;Pseudomonas alcaligenes group	Pseudomonas alcaligenes group	Pseudomonas	Human Pathogen	12	17	13	21	27	13	14	19	15	8	18	177
Bacteria;Proteobacteria;Betaproteobacteria;Burkholderiales;Comamonadaceae;Comamonas;Comamonas terrigena	Comamonas terrigena	Comamonas	Human Pathogen	17	2	8	17	15	11	7	41	20	14	21	173
Bacteria;Proteobacteria;Gammaproteobacteria;Xanthomonadales;Xanthomonadaceae;Stenotrophomonas;Stenotrophomonas maltophilia group	Stenotrophomonas maltophilia group	Stenotrophomonas	Human Pathogen	1	2	0	0	0	89	16	10	2	3	2	125
Bacteria;Firmicutes;Bacilli;Lactobacillales;Streptococcaceae;Streptococcus;Streptococcus parasanguinis group	Streptococcus parasanguinis group	Streptococcus	Human Pathogen	2	12	9	9	16	11	17	14	13	10	8	121
Bacteria;Proteobacteria;Betaproteobacteria;Rhodocyclales;Rhodocyclaceae;Azospira;Azospira oryzae	Azospira oryzae	Acidovorax	Plant Pathogen	6	3	2	15	12	2	11	21	15	14	14	115
Bacteria;Proteobacteria;Betaproteobacteria;Burkholderiales;Comamonadaceae;Acidovorax;Acidovorax radicis group	Acidovorax radicis group	Acidovorax	Plant Pathogen	6	3	2	11	13	16	6	15	10	7	8	97
Bacteria;Bacteroidetes;Bacteroidia;Bacteroidales;Bacteroidaceae;Bacteroides;Bacteroides eggerthii	Bacteroides eggerthii	Bacteroides	Human Pathogen	3	14	13	5	14	3	6	6	10	8	9	91
Bacteria;Firmicutes;Bacilli;Lactobacillales;Streptococcaceae;Streptococcus;Streptococcus pneumoniae group	Streptococcus pneumoniae group	Streptococcus	Human Pathogen	1	9	5	8	11	12	10	8	7	6	8	85
Bacteria;Proteobacteria;Gammaproteobacteria;Pseudomonadales;Pseudomonadaceae;Pseudomonas;Pseudomonas putida group	Pseudomonas putida group	Pseudomonas	Human Pathogen	3	5	5	2	8	7	4	10	6	10	20	80
Bacteria;Firmicutes;Clostridia;Clostridiales;Lachnospiraceae;Clostridium_g33;Clostridium fimetarium	Clostridium fimetarium	Clostridium	Human and Animal Pathogen	5	2	6	7	4	11	2	2	10	9	18	76
Bacteria;Firmicutes;Clostridia;Clostridiales;Clostridiaceae;Clostridium;Clostridium nitrophenolicum group	Clostridium nitrophenolicum group	Clostridium	Human and Animal Pathogen	8	0	1	3	8	7	3	15	5	10	11	71
Bacteria;Firmicutes;Bacilli;Lactobacillales;Streptococcaceae;Streptococcus;Streptococcus_uc	Streptococcus_uc	Streptococcus	Human and Animal Pathogen	4	8	10	4	12	12	5	3	4	2	7	71
Bacteria;Bacteroidetes;Bacteroidia;Bacteroidales;Prevotellaceae;Prevotella;Prevotella paludivivens	Prevotella paludivivens	Prevotella	Human Pathogen	8	3	5	5	9	3	3	10	5	8	9	68
Bacteria;Proteobacteria;Gammaproteobacteria;Pseudomonadales;Pseudomonadaceae;Pseudomonas;Pseudomonas oleovorans group	Pseudomonas oleovorans group	Pseudomonas	Human Pathogen	8	4	3	8	8	4	3	9	6	5	9	67
Bacteria;Firmicutes;Clostridia;Clostridiales;Clostridiaceae;Clostridium;Clostridium_uc	Clostridium_uc	Clostridium	Human and Animal Pathogen	17	5	6	2	0	5	1	7	5	6	5	59
Bacteria;Firmicutes;Clostridia;Clostridiales;Clostridiaceae;Clostridium;Clostridium perfringens	Clostridium perfringens	Clostridium	Human and Animal Pathogen	2	5	3	5	10	12	3	4	3	1	6	54
Bacteria;Proteobacteria;Gammaproteobacteria;Pseudomonadales;Pseudomonadaceae;Pseudomonas;Pseudomonas aeruginosa group	Pseudomonas aeruginosa group	Pseudomonas	Human Pathogen	0	2	1	8	2	2	4	10	6	2	17	54
Bacteria;Proteobacteria;Gammaproteobacteria;Aeromonadales;Aeromonadaceae;Aeromonas;Aeromonas sobria group	Aeromonas sobria group	Aeromonas	Human Pathogen	6	5	1	2	10	1	2	6	2	8	9	52
Bacteria;Firmicutes;Clostridia;Clostridiales;Lachnospiraceae;Clostridium_g34;Clostridium indolis group	Clostridium indolis group	Clostridium	Human Pathogen	0	2	1	1	10	11	3	9	4	4	5	50
Bacteria;Firmicutes;Erysipelotrichi;Erysipelotrichales;Erysipelotrichaceae;Clostridium_g6;Clostridium spiroforme	Clostridium spiroforme	Clostridium	Human and Animal Pathogen	4	7	3	1	7	1	5	6	5	2	4	45
Bacteria;Firmicutes;Clostridia;Clostridiales;Lachnospiraceae;Clostridium_g24;Clostridium clostridioforme group	Clostridium clostridioforme group	Clostridium	Human Pathogen	3	1	4	1	6	5	6	7	3	2	6	44
Bacteria;Proteobacteria;Betaproteobacteria;Burkholderiales;Comamonadaceae;Acidovorax;Acidovorax anthurii	Acidovorax anthurii	Acidovorax	Plant Pathogen	3	0	2	4	4	9	1	6	4	3	3	39
Bacteria;Firmicutes;Erysipelotrichi;Erysipelotrichales;Erysipelotrichaceae;Clostridium_g6;Clostridium ramosum	Clostridium ramosum	Clostridium	Human Pathogen	3	4	1	5	4	3	5	2	2	3	2	34
Bacteria;Bacteroidetes;Bacteroidia;Bacteroidales;Prevotellaceae;Prevotella;Prevotella stercorea	Prevotella stercorea	Prevotella	Human Pathogen	0	1	1	10	5	1	0	5	2	3	2	30
Bacteria;Proteobacteria;Gammaproteobacteria;Pseudomonadales;Pseudomonadaceae;Pseudomonas;Pseudomonas amygdali group	Pseudomonas amygdali group	Pseudomonas	Human Pathogen	1	0	2	0	8	1	0	5	2	2	8	29
Bacteria;Firmicutes;Clostridia;Clostridiales;Ruminococcaceae;Caproiciproducens;Clostridium leptum	Clostridium leptum	Clostridium	Human and Animal Pathogen	1	3	0	1	3	4	3	3	2	6	1	27
Bacteria;Proteobacteria;Betaproteobacteria;Burkholderiales;Comamonadaceae;Acidovorax;Acidovorax defluvii	Acidovorax defluvii	Acidovorax	Plant Pathogen	0	1	0	4	6	4	2	4	3	0	2	26
Bacteria;Bacteroidetes;Bacteroidia;Bacteroidales;Prevotellaceae;Prevotella;Prevotella oryzae	Prevotella oryzae	Prevotella	Human Pathogen	0	5	1	3	7	0	0	0	3	4	3	26
Bacteria;Firmicutes;Clostridia;Clostridiales;Clostridiaceae;Clostridium;Clostridium ventriculi	Clostridium ventriculi	Clostridium	Human and Animal Pathogen	4	1	2	0	1	2	3	2	0	3	4	22
Bacteria;Proteobacteria;Gammaproteobacteria;Pseudomonadales;Pseudomonadaceae;Pseudomonas;Pseudomonas caeni	Pseudomonas caeni	Pseudomonas	Human Pathogen	1	4	1	2	4	0	1	2	1	1	2	19
Bacteria;Proteobacteria;Gammaproteobacteria;Pseudomonadales;Pseudomonadaceae;Pseudomonas;Pseudomonas stutzeri group	Pseudomonas stutzeri group	Pseudomonas	Human Pathogen	0	3	0	3	5	0	1	2	2	1	2	19
Bacteria;Proteobacteria;Betaproteobacteria;Burkholderiales;Comamonadaceae;Acidovorax;Acidovorax temperans	Acidovorax temperans	Acidovorax	Plant Pathogen	0	2	0	5	3	2	0	3	2	0	1	18
Bacteria;Firmicutes;Bacilli;Lactobacillales;Streptococcaceae;Streptococcus;Streptococcus gordonii group	Streptococcus gordonii group	Streptococcus	Human and Animal Pathogen	1	2	1	2	2	2	0	2	2	0	2	16
Bacteria;Firmicutes;Clostridia;Clostridiales;Ruminococcaceae;Acetivibrio;Clostridium aldrichii	Clostridium aldrichii	Clostridium	Human and Animal Pathogen	0	0	0	2	2	0	0	4	5	1	1	15
Bacteria;Firmicutes;Clostridia;Clostridiales;Clostridiaceae;Clostridium;Clostridium chromiireducens	Clostridium chromiireducens	Clostridium	Human and Animal Pathogen	5	1	0	3	2	0	0	0	3	0	0	14
Bacteria;Actinobacteria;Actinobacteria_c;Bifidobacteriales;Bifidobacteriaceae;Bifidobacterium;Bifidobacterium dentium	Bifidobacterium dentium	Bifidobacterium	Human Pathogen	1	0	1	0	3	5	3	1	0	0	0	14
Bacteria;Firmicutes;Clostridia;Clostridiales;Clostridiaceae;Clostridium;Clostridium tertium group	Clostridium tertium group	Clostridium	Human and Animal Pathogen	2	0	0	2	1	0	4	2	1	1	0	13
Bacteria;Proteobacteria;Gammaproteobacteria;Pseudomonadales;Pseudomonadaceae;Pseudomonas;Pseudomonas sihuiensis group	Pseudomonas sihuiensis group	Pseudomonas	Human Pathogen	0	0	0	0	3	0	0	5	2	0	2	12
Bacteria;Firmicutes;Clostridia;Clostridiales;Lachnospiraceae;Clostridium_g24;Clostridium aldenense	Clostridium aldenense	Clostridium	Human and Animal Pathogen	0	0	1	0	1	2	0	2	1	0	4	11
Bacteria;Proteobacteria;Gammaproteobacteria;Pseudomonadales;Pseudomonadaceae;Pseudomonas;Pseudomonas citronellolis group	Pseudomonas citronellolis group	Pseudomonas	Human Pathogen	1	1	1	0	1	1	2	1	0	1	2	11
Bacteria;Proteobacteria;Gammaproteobacteria;Pseudomonadales;Pseudomonadaceae;Pseudomonas;Pseudomonas guguanensis	Pseudomonas guguanensis	Pseudomonas	Human Pathogen	0	0	1	0	2	0	2	2	1	0	3	11
Bacteria;Proteobacteria;Gammaproteobacteria;Pseudomonadales;Pseudomonadaceae;Pseudomonas;Pseudomonas japonica	Pseudomonas japonica	Pseudomonas	Human Pathogen	1	1	0	3	0	1	2	0	2	0	1	11
Bacteria;Firmicutes;Clostridia;Clostridiales;Lachnospiraceae;Clostridium_g35;Clostridium symbiosum	Clostridium symbiosum	Clostridium	Human Pathogen	0	0	0	1	1	1	0	4	1	0	2	10
